# Supplementary material for: Mapping of Genetic Loci Conferring Resistance to Leaf Rust From Three Globally Resistant Durum Wheat Sources
Source: Front Plant Sci. 2019 Oct 8;10:1247. doi: 10.3389/fpls.2019.01247 (PMC6792298; doi:10.3389/fpls.2019.01247)
Supplement: Supplementary file 8 [file Table_2.xlsx]

## Sheet: Supplementary Table S2
Supplementary Table S2. KASP primer sets for the SNP markers associated with leaf rust resistance in Gaza, Arnacoris and Saragolla.
Markers starting with “KASP” were designed by CIMMYT wheat molecular genetics lab .
Markers starting with “usw” were designed by the durum wheat molecular lab at the University of Saskatchewan.
Markers starting with “BS” were retrieved from the University of Bristol website (http://www.cerealsdb.uk.net).
QTL	Marker name	Source iSelect SNP	Allele 1 primer	Allele 2 primer*	Reverse primer
QLr.usw-6BS	KASP_CAP7_rep_c6852_87	CAP7_rep_c6852_87	tgtaacatacagaattgtcaggaaC	tgtaacatacagaattgtcaggaaT	ggtagatgatgatgatggactcac
QLr.usw-6BS	usw216	CAP7_rep_c6852_87	gtagatgatgatgatggactcaccG	gtagatgatgatgatggactcaccA	tgggcggtacatgtaacatacag
QLr.usw-6BS	usw222	Excalibur_c96134_182	gagctgaggttatgctggaactA	gagctgaggttatgctggaactG	tgacaccatgtaactttacggc
QLr.usw-6BS	KASP_CAP7_c10772_156	CAP7_c10772_156	tgtctgtatttcagcgctcttA	tgtctgtatttcagcgctcttC	ctgaccgaagatgttcacca
QLr.usw-6BS	usw215	CAP7_c10772_156	caacccattacgacagacataaaT	caacccattacgacagacataaaG	gaaaagaacaacgcttagtattcg
QLr.usw-6BS	KASP_Tdurum_contig43538_1582	Tdurum_contig43538_1582	tcagcctgaataatcaagaggttC	tcagcctgaataatcaagaggttT	ggctctgtccgaggttaga
QLr.usw-6BL	KASP_wsnp_Ex_c45713_51429315	wsnp_Ex_c45713_51429315	tgttgatggacttgatctgacA	tgttgatggacttgatctgacG	gggaagcatctcatcatgtacag
QLr.usw-6BL	KASP_GENE-3689_293	GENE-3689_293	gccacggcacccttgtcA	gccacggcacccttgtcC	tggtaaaacctgacgcatgg
QLr.usw-6BL	KASP_RAC875_c86296_278	RAC875_c86296_278	agtgtcactgatagctctccG	agtgtcactgatagctctccA	gcaagtgacttagttcaagatgtt
QLr.usw-1BL.1	KASP_BS00060686_51	BS00060686_51	ggatgaagcgcaaccaacatC	ggatgaagcgcaaccaacatA	aggccttattgtgagctcgg
QLr.usw-1BL.1	KASP_Kukri_c46030_412	Kukri_c46030_412	tgtcacacaatatcacagcgC	tgtcacacaatatcacagcgT	caaggaaaacgtgtgaagacaaa
QLr.usw-7BL	KASP_Tdurum_contig30545_715	Tdurum_contig30545_715	gcatagtagtacaagcacaacagaG	gcatagtagtacaagcacaacagaA	ctttttgcacctgtagttttgttg
QLr.usw-7BL	KASP_BobWhite_c42202_158	BobWhite_c42202_158	gggaggtaccactgaagttcagG	gggaggtaccactgaagttcagA	ttgggaagagacagcgga
QLr.usw-7BL	BS00010355	BS00010355_51	cttgctctgattgggtatgtctagA	tgctctgattgggtatgtctagG	gttggatctggaagcaaaaatacaagctt
QLr.usw-7BL	BS00004171	BS00004171_51	tcagttccttctcgacatgtacaA	cagttccttctcgacatgtacaG	tgagcttattgttcaaggggagaatctat
QLr.usw-1BL.2	KASP_wsnp_Ex_c4436_7981188	wsnp_Ex_c4436_7981188	cttcttccagtcttcgagaagT	cttcttccagtcttcgagaagC	aaaagagacgcctggggc
QLr.usw-1BL.2	KASP_BS00000010_51	BS00000010_51	agcgggaagagagcaaggaT	gagcgggaagagagcaaggaG	ccttggccttgtccaacag
QLr.usw-2BS	KASP_Tdurum_contig76118_145	Tdurum_contig76118_145	ggctgacagggacattgcC	ggctgacagggacattgcT	ctgtaaacggactctcgaca
QLr.usw-2BS	KASP_wsnp_Ex_c18354_27181086	wsnp_Ex_c18354_27181086	agggtcgcgtggaaaaagA	agggtcgcgtggaaaaagG	tcaatgtcgaatagctctgtgt
QLr.usw-3B	KASP_Tdurum_contig33168_461	Tdurum_contig33168_461	tggccaacccaccaaatT	tggccaacccaccaaatC	cccactaatagcacgctaacag
QLr.usw-3B	KASP_RAC875_rep_c82061_78	RAC875_rep_c82061_78	ttcggcataaactccatgacaaT	ttcggcataaactccatgacaaG	gctgtaacacaaaccaacccg
* Allele associated with the resistant phenotype
