# Supplementary material for: Mapping of Genetic Loci Conferring Resistance to Leaf Rust From Three Globally Resistant Durum Wheat Sources
Source: Front Plant Sci. 2019 Oct 8;10:1247. doi: 10.3389/fpls.2019.01247 (PMC6792298; doi:10.3389/fpls.2019.01247)
Supplement: Supplementary file 11 [file DataSheet_3.zip]

Archive with 3 entries (3 files):
- Arnacoris X ATRED#2 90K.csv
- Gaza X ATRED#2 90K.csv
- Saragolla X ATRED#2 90K.csv
