# Supplementary material for: Mapping of Genetic Loci Conferring Resistance to Leaf Rust From Three Globally Resistant Durum Wheat Sources
Source: Front Plant Sci. 2019 Oct 8;10:1247. doi: 10.3389/fpls.2019.01247 (PMC6792298; doi:10.3389/fpls.2019.01247)
Supplement: Supplementary file 11 [file DataSheet_3.zip › Arnacoris X ATRED#2 90K.csv]

OPA	LinkedGentrainFilePath
Wheat90K_ConsAkhunovKSU_15033654_A	Wheat90k_ConsAkhunovKSU_15033654_A.bpm
0	ProjectId	ARNACORIS_JUNE03_2015_LocusXDNA	Project Name
GenomeStudio Genotyping Module	GenCall Software Version
219	Number DNAs
14045	Number Loci
oligoPoolId	recordType	data
Wheat90K_ConsAkhunovKSU_15033654_A	Gentrain Scores		0.6308656	0.8108987	0.6303487	0.7234434	0.7932276	0.6476925	0.6504391	0.4082169	0.6082285	0.4240108	0.893344	0.8891694	0.7302747	0.6807485	0.7598616	0.8580632	0.4829087	0.760166	0.5947136	0.6293573	0.7751696	0.6201593	0.6438453	0.9127155	0.4358076	0.3995068	0.379312	0.6758272	0.7147309	0.4029883	0.5697117	0.6357526	0.5365337	0.7105466	0.5786007	0.5553278	0.8537253	0.6243757	0.5318971	0.7961516	0.6317643	0.6401485	0.7805455	0.6752434	0.679099	0.7117305	0.7087359
Wheat90K_ConsAkhunovKSU_15033654_A	ilmnIds		BobWhite_c10015_641-0_T_F_2063662228	BobWhite_c10017_644-0_T_R_2063559513	BobWhite_c10098_535-0_B_R_2063559516	BobWhite_c10140_297-0_T_R_2063630509	BobWhite_c10331_517-0_B_F_2063640491	BobWhite_c10453_396-0_T_F_2063630513	BobWhite_c10476_790-0_T_F_2063559553	BobWhite_c10539_201-0_T_F_2063653516	BobWhite_c10583_352-0_B_R_2063559573	BobWhite_c10600_566-0_B_R_2063559576	BobWhite_c10610_1096-0_T_F_2063559579	BobWhite_c10614_157-0_B_F_2063684964	BobWhite_c10673_138-0_T_R_2063630521	BobWhite_c10673_330-0_B_R_2063612842	BobWhite_c1072_100-0_B_R_2063559593	BobWhite_c10832_1131-0_T_F_2063559605	BobWhite_c1085_412-0_T_F_2063559610	BobWhite_c10853_650-0_T_R_2063643784	BobWhite_c10901_240-0_T_R_2063685944	BobWhite_c10901_578-0_B_R_2063685945	BobWhite_c10921_1183-0_B_F_2063624884	BobWhite_c10975_60-0_T_R_2063559621	BobWhite_c10977_834-0_B_F_2063559622	BobWhite_c11000_1049-0_B_F_2063559626	BobWhite_c11000_458-0_T_R_2063672518	BobWhite_c11000_782-0_T_F_2063624886	BobWhite_c11000_806-0_T_R_2063559629	BobWhite_c11005_236-0_T_F_2063559631	BobWhite_c11038_605-0_T_R_2063559637	BobWhite_c11042_284-0_B_F_2063559638	BobWhite_c11044_322-0_T_R_2063559641	BobWhite_c1105_299-0_B_F_2063673472	BobWhite_c11201_410-0_T_R_2063682517	BobWhite_c11225_941-0_B_F_2063653532	BobWhite_c11231_615-0_B_F_2063685921	BobWhite_c1124_305-0_T_F_2063668287	BobWhite_c11301_226-0_B_F_2063673478	BobWhite_c11309_738-0_T_F_2063559656	BobWhite_c1131_328-0_T_R_2063653535	BobWhite_c11312_346-0_T_F_2063677355	BobWhite_c11327_185-0_T_R_2063673481	BobWhite_c11327_491-0_T_F_2063630532	BobWhite_c11397_231-0_B_F_2063559665	BobWhite_c11460_291-0_T_F_2063559669	BobWhite_c11479_157-0_T_F_2063559673	BobWhite_c11480_1370-0_T_R_2063668288	BobWhite_c11512_157-0_T_R_2063662244
Wheat90K_ConsAkhunovKSU_15033654_A	ilmnStrand		T	T	B	T	B	T	T	T	B	B	T	B	T	B	B	T	T	T	T	B	B	T	B	B	T	T	T	T	T	B	T	B	T	B	B	T	B	T	T	T	T	T	B	T	T	T	T
Wheat90K_ConsAkhunovKSU_15033654_A	locusIds		1	2	3	4	5	6	7	8	9	10	11	12	13	14	15	16	17	18	19	20	21	22	23	24	25	26	27	28	29	30	31	32	33	34	35	36	37	38	39	40	41	42	43	44	45	46	47
Wheat90K_ConsAkhunovKSU_15033654_A	locusNames		BobWhite_c10015_641	BobWhite_c10017_644	BobWhite_c10098_535	BobWhite_c10140_297	BobWhite_c10331_517	BobWhite_c10453_396	BobWhite_c10476_790	BobWhite_c10539_201	BobWhite_c10583_352	BobWhite_c10600_566	BobWhite_c10610_1096	BobWhite_c10614_157	BobWhite_c10673_138	BobWhite_c10673_330	BobWhite_c1072_100	BobWhite_c10832_1131	BobWhite_c1085_412	BobWhite_c10853_650	BobWhite_c10901_240	BobWhite_c10901_578	BobWhite_c10921_1183	BobWhite_c10975_60	BobWhite_c10977_834	BobWhite_c11000_1049	BobWhite_c11000_458	BobWhite_c11000_782	BobWhite_c11000_806	BobWhite_c11005_236	BobWhite_c11038_605	BobWhite_c11042_284	BobWhite_c11044_322	BobWhite_c1105_299	BobWhite_c11201_410	BobWhite_c11225_941	BobWhite_c11231_615	BobWhite_c1124_305	BobWhite_c11301_226	BobWhite_c11309_738	BobWhite_c1131_328	BobWhite_c11312_346	BobWhite_c11327_185	BobWhite_c11327_491	BobWhite_c11397_231	BobWhite_c11460_291	BobWhite_c11479_157	BobWhite_c11480_1370	BobWhite_c11512_157
Wheat90K_ConsAkhunovKSU_15033654_A	olicodeNames		49691331	32728355	50722398	20706459	21618343	37694429	13628482	13768488	44646470	15720386	74749311	30721428	17664341	26687373	10786343	53789482	29662469	63714358	16735504	57668417	51648431	65774441	67719385	27730316	59657397	13754363	33772489	72600460	50649435	41716471	26697311	15689405	54682419	42710424	49622345	36701506	69658310	11648334	23754396	14662411	62683324	44657311	41745453	10706499	57771316	58777482	37655450
Wheat90K_ConsAkhunovKSU_15033654_A	snps		A/G	A/G	T/C	A/G	T/C	A/G	A/G	A/G	T/C	T/C	A/G	T/C	A/G	T/G	T/C	A/C	A/G	A/G	A/G	T/C	T/C	A/G	T/C	T/G	A/G	A/G	A/G	A/C	A/G	T/G	A/G	T/C	A/G	T/C	T/C	A/G	T/C	A/G	A/C	A/G	A/G	A/G	T/G	A/G	A/G	A/G	A/G
Wheat90K_ConsAkhunovKSU_15033654_A	plusMinusStrand		TOP	TOP	TOP	TOP	TOP	TOP	TOP	TOP	TOP	TOP	TOP	TOP	TOP	TOP	TOP	TOP	TOP	TOP	TOP	TOP	TOP	TOP	TOP	TOP	TOP	TOP	TOP	TOP	TOP	TOP	TOP	TOP	TOP	TOP	TOP	TOP	TOP	TOP	TOP	TOP	TOP	TOP	TOP	TOP	TOP	TOP	TOP
oligoPoolId	GTS LocusId	data
Wheat90K_ConsAkhunovKSU_15033654_A	locus		1	2	3	4	5	6	7	8	9	10	11	12	13	14	15	16	17	18	19	20	21	22	23	24	25	26	27	28	29	30	31	32	33	34	35	36	37	38	39	40	41	42	43	44	45	46	47
instituteLabel	plateWell	imageDate	oligoPoolId	bundleId	status	recordType	data
ARNACORIS		Apr 20 2015	Wheat90K_ConsAkhunovKSU_15033654_A	9258108003_R03C01	0	calls		B	B	B	A	B	B	A	B	B	B	A	A	H	H	B	B	A	B	H	H	B	A	B	A	B	A	A	B	B	B	A	H	B	A	B	H	B	A	B	H	B	A
ARNACORIS		Apr 20 2015	Wheat90K_ConsAkhunovKSU_15033654_A	9258108003_R03C01	0	Score_Call		0.5083	0.8320	0.4509	0.6836	0.7385	0.4800	0.4847	0.1813	0.4674	0.1942	0.8827	0.9263	0.6963	0.6025	0.7496	0.8382	0.2500	0.6812	0.3943	0.4493	0.7076	0.4888	0.4735	0.9468	0.2044	0.1745	0.1597	0.5931	0.5991	0.1772	0.3575	0.5174	0.2839	0.5915	0.3703	0.3790	0.8887	0.2269	0.3068	0.7434	0.5100	0.4673
ALRED		Apr 20 2015	Wheat90K_ConsAkhunovKSU_15033654_A	9258108003_R07C01	0	calls		H	A	B	A	B	H	H	B	H	B	A	B	B	B	A	B	A	H	B	A	H	H	H	B	B	A	A	A	H	B	A	B	H	H	H	H	A	A	H	B	B	A
ALRED		Apr 20 2015	Wheat90K_ConsAkhunovKSU_15033654_A	9258108003_R07C01	0	Score_Call		0.5083	0.8320	0.4509	0.6836	0.7385	0.4800	0.4213	0.1813	0.4674	0.1942	0.8827	0.9263	0.6963	0.6025	0.7496	0.8382	0.2500	0.6492	0.3943	0.4493	0.7076	0.4888	0.4735	0.9468	0.2044	0.1745	0.1597	0.5931	0.5991	0.1772	0.3575	0.5174	0.3127	0.5915	0.1605	0.3790	0.8887	0.2269	0.3068	0.7434	0.5100	0.4673
1894		Apr 20 2015	Wheat90K_ConsAkhunovKSU_15033654_A	9258108003_R09C01	0	calls		H	B	B	A	B	B	A	B	B	B	A	A	H	H	B	B	A	B	B	A	H	H	H	A	B	A	A	B	H	B	A	B	H	A	B	H	A	A	B	B	B	A
1894		Apr 20 2015	Wheat90K_ConsAkhunovKSU_15033654_A	9258108003_R09C01	0	Score_Call		0.5083	0.8320	0.4509	0.6836	0.7385	0.4800	0.4847	0.1813	0.4674	0.1942	0.8827	0.9263	0.6963	0.6025	0.7496	0.8382	0.2500	0.6812	0.3943	0.4493	0.7076	0.4888	0.4735	0.9468	0.2044	0.1745	0.1597	0.5931	0.5991	0.1772	0.3575	0.5174	0.1518	0.5915	0.3703	0.3790	0.8887	0.2269	0.3068	0.7434	0.5100	0.4673
1895		Apr 20 2015	Wheat90K_ConsAkhunovKSU_15033654_A	9258108003_R11C01	0	calls		H	B	B	A	B	H	H	B	H	B	A	B	H	H	A	B	A	H	H	H	B	H	B	B	B	A	A	B	H	B	A	H	H	H	H	H	A	A	B	B	B	A
1895		Apr 20 2015	Wheat90K_ConsAkhunovKSU_15033654_A	9258108003_R11C01	0	Score_Call		0.5083	0.8320	0.4509	0.6836	0.7385	0.4800	0.3157	0.1813	0.4664	0.1942	0.8827	0.9263	0.6963	0.6025	0.7496	0.8382	0.2500	0.6812	0.3943	0.4298	0.7076	0.4888	0.4735	0.9468	0.2044	0.1745	0.1597	0.5931	0.5991	0.1772	0.3575	0.5174	0.3127	0.5915	0.3703	0.3790	0.8887	0.2269	0.3068	0.7434	0.5100	0.4673
1896		Apr 20 2015	Wheat90K_ConsAkhunovKSU_15033654_A	9258108003_R02C01	0	calls		B	B	B	A	B	H	A	B	B	B	A	B	H	H	A	B	A	H	H	H	B	H	B	A	B	A	A	B	B	B	A	B	U	A	H	H	A	A	H	H	B	A
1896		Apr 20 2015	Wheat90K_ConsAkhunovKSU_15033654_A	9258108003_R02C01	0	Score_Call		0.5083	0.8320	0.4509	0.6836	0.7385	0.4800	0.4847	0.1813	0.4674	0.1942	0.8827	0.9263	0.6963	0.6025	0.7496	0.8382	0.2500	0.6812	0.3943	0.4493	0.7076	0.4888	0.4735	0.9468	0.2044	0.1745	0.1597	0.5931	0.5991	0.1772	0.3575	0.5174	0.1455	0.5915	0.3180	0.3790	0.8887	0.2269	0.3068	0.7434	0.5100	0.4673
1897		Apr 20 2015	Wheat90K_ConsAkhunovKSU_15033654_A	9258108003_R04C01	0	calls		B	B	B	A	B	H	H	B	H	B	A	A	B	B	B	B	A	H	B	A	H	A	B	B	B	A	A	B	B	B	A	B	B	H	B	H	B	A	H	B	B	A
1897		Apr 20 2015	Wheat90K_ConsAkhunovKSU_15033654_A	9258108003_R04C01	0	Score_Call		0.5083	0.8320	0.4509	0.6836	0.7385	0.4800	0.4173	0.1813	0.4674	0.1942	0.8827	0.9263	0.6963	0.6025	0.7496	0.8382	0.2500	0.6812	0.3943	0.4493	0.3025	0.4888	0.4735	0.9468	0.2044	0.1745	0.1597	0.5931	0.5991	0.1772	0.3575	0.5174	0.2960	0.5915	0.3703	0.3790	0.8887	0.2269	0.3068	0.7434	0.5100	0.4673
1898		Apr 20 2015	Wheat90K_ConsAkhunovKSU_15033654_A	9258108003_R06C01	0	calls		B	B	B	A	B	B	H	B	H	B	A	B	H	H	B	B	A	B	H	H	B	A	B	A	B	A	A	A	H	B	A	H	B	H	H	H	A	A	H	B	B	A
1898		Apr 20 2015	Wheat90K_ConsAkhunovKSU_15033654_A	9258108003_R06C01	0	Score_Call		0.5083	0.8320	0.4509	0.6836	0.7385	0.4800	0.4841	0.1813	0.4674	0.1942	0.8827	0.9263	0.6963	0.6025	0.7496	0.8382	0.2500	0.6812	0.3943	0.4493	0.7076	0.4888	0.4735	0.9468	0.2044	0.1745	0.1597	0.5931	0.5991	0.1772	0.3575	0.5174	0.3127	0.5915	0.3629	0.3790	0.8887	0.2269	0.3068	0.7434	0.5100	0.4673
1899		Apr 20 2015	Wheat90K_ConsAkhunovKSU_15033654_A	9258108003_R08C01	0	calls		B	B	B	A	B	B	A	B	B	B	A	B	H	H	B	B	A	B	H	H	H	A	B	B	B	A	A	B	H	B	A	B	B	A	H	H	A	A	H	B	B	A
1899		Apr 20 2015	Wheat90K_ConsAkhunovKSU_15033654_A	9258108003_R08C01	0	Score_Call		0.5083	0.8320	0.4509	0.6836	0.7385	0.4800	0.4847	0.1813	0.4674	0.1942	0.8827	0.9263	0.6963	0.6025	0.7496	0.8382	0.2500	0.6812	0.3943	0.4493	0.7076	0.4888	0.4735	0.9468	0.2044	0.1745	0.1597	0.5931	0.5991	0.1772	0.3575	0.5174	0.3127	0.5915	0.3653	0.3790	0.8887	0.2269	0.3068	0.7434	0.5100	0.4673
1900		Apr 20 2015	Wheat90K_ConsAkhunovKSU_15033654_A	9258108003_R10C01	0	calls		B	B	B	A	B	H	A	B	H	B	A	B	B	B	A	B	A	B	B	U	B	A	H	B	B	A	A	H	H	B	A	B	B	A	H	H	A	A	H	B	B	A
1900		Apr 20 2015	Wheat90K_ConsAkhunovKSU_15033654_A	9258108003_R10C01	0	Score_Call		0.5083	0.8320	0.4509	0.6836	0.7385	0.4800	0.4847	0.1813	0.4674	0.1942	0.8827	0.9263	0.6963	0.6024	0.2298	0.8382	0.2500	0.6812	0.3943	0.1490	0.7076	0.4888	0.4731	0.9468	0.2044	0.1745	0.1597	0.5931	0.5991	0.1772	0.3575	0.5174	0.3127	0.5915	0.3447	0.3790	0.8887	0.2269	0.3068	0.7434	0.5100	0.4673
1901		Apr 20 2015	Wheat90K_ConsAkhunovKSU_15033654_A	9258108003_R12C01	0	calls		B	B	B	A	B	H	U	B	B	B	A	A	H	H	A	B	A	B	H	H	H	H	H	A	B	A	A	A	H	B	A	B	B	H	B	H	B	A	B	H	B	A
1901		Apr 20 2015	Wheat90K_ConsAkhunovKSU_15033654_A	9258108003_R12C01	0	Score_Call		0.5083	0.8320	0.4509	0.6836	0.7385	0.4800	0.1430	0.1813	0.4674	0.1942	0.8827	0.9263	0.6963	0.6025	0.7496	0.8382	0.2500	0.6812	0.3943	0.4415	0.7076	0.4888	0.4623	0.9468	0.2044	0.1745	0.1597	0.5931	0.5991	0.1772	0.3575	0.5174	0.3127	0.5915	0.3703	0.3790	0.8887	0.2269	0.3068	0.7434	0.5100	0.4673
1902		Apr 20 2015	Wheat90K_ConsAkhunovKSU_15033654_A	9258108003_R01C02	0	calls		B	B	B	A	B	B	H	B	H	B	A	B	H	H	A	B	A	H	B	A	H	H	B	A	B	A	A	A	H	B	A	H	H	H	H	H	A	A	B	B	B	A
1902		Apr 20 2015	Wheat90K_ConsAkhunovKSU_15033654_A	9258108003_R01C02	0	Score_Call		0.5083	0.8320	0.4509	0.6836	0.7385	0.4800	0.1693	0.1813	0.4674	0.1942	0.8827	0.9263	0.6963	0.6025	0.7496	0.8382	0.2500	0.6812	0.3943	0.4493	0.7076	0.4888	0.4735	0.9468	0.2044	0.1745	0.1597	0.5931	0.5991	0.1772	0.3575	0.5174	0.3127	0.5915	0.3703	0.3790	0.8887	0.2269	0.3068	0.7434	0.5100	0.4673
1903		Apr 20 2015	Wheat90K_ConsAkhunovKSU_15033654_A	9258108003_R03C02	0	calls		H	B	B	A	B	B	A	B	B	B	A	B	H	H	A	B	A	H	H	H	B	A	H	B	B	A	A	A	B	B	A	H	H	H	H	H	A	A	B	B	B	A
1903		Apr 20 2015	Wheat90K_ConsAkhunovKSU_15033654_A	9258108003_R03C02	0	Score_Call		0.5083	0.8320	0.4332	0.6836	0.7385	0.4800	0.4847	0.1813	0.4674	0.1942	0.8827	0.9263	0.6963	0.6025	0.7496	0.8382	0.2500	0.6812	0.3943	0.4341	0.7076	0.4888	0.4735	0.9468	0.2044	0.1745	0.1597	0.5931	0.5991	0.1772	0.3575	0.5174	0.3127	0.5915	0.3436	0.3790	0.8887	0.2269	0.3068	0.7434	0.5100	0.4673
1904		Apr 20 2015	Wheat90K_ConsAkhunovKSU_15033654_A	9258108003_R05C02	0	calls		H	B	B	A	B	B	A	B	B	B	A	B	H	H	A	B	A	H	H	H	B	A	H	B	B	A	A	A	B	B	A	H	H	H	H	H	A	A	B	B	B	A
1904		Apr 20 2015	Wheat90K_ConsAkhunovKSU_15033654_A	9258108003_R05C02	0	Score_Call		0.5083	0.8320	0.4509	0.6836	0.7385	0.4800	0.4847	0.1813	0.4674	0.1942	0.8827	0.9263	0.6963	0.6025	0.7496	0.8382	0.2500	0.6812	0.3943	0.4493	0.7076	0.4888	0.4735	0.9468	0.2044	0.1728	0.1597	0.5931	0.5991	0.1772	0.3575	0.5174	0.3127	0.5915	0.3703	0.3790	0.8887	0.2269	0.3068	0.7434	0.5100	0.4673
1905		Apr 20 2015	Wheat90K_ConsAkhunovKSU_15033654_A	9258108003_R07C02	0	calls		B	B	B	A	B	B	A	B	B	B	A	B	H	H	B	B	A	B	H	H	H	A	B	A	B	A	A	A	H	B	A	H	H	A	H	H	B	A	H	B	B	A
1905		Apr 20 2015	Wheat90K_ConsAkhunovKSU_15033654_A	9258108003_R07C02	0	Score_Call		0.5083	0.8320	0.4509	0.6836	0.7385	0.4800	0.4847	0.1813	0.4674	0.1942	0.8827	0.9263	0.6963	0.6025	0.7496	0.8382	0.2500	0.6812	0.3943	0.4394	0.7076	0.4888	0.4735	0.9468	0.2044	0.1745	0.1597	0.5931	0.5991	0.1772	0.3575	0.5174	0.3035	0.5915	0.3321	0.3790	0.8887	0.2269	0.3068	0.7434	0.5100	0.4673
1906		Apr 20 2015	Wheat90K_ConsAkhunovKSU_15033654_A	9258108003_R09C02	0	calls		H	B	B	A	B	B	H	B	H	B	A	B	B	B	B	B	A	H	H	H	H	A	B	A	B	A	A	B	B	B	A	H	B	H	H	H	A	A	H	B	B	A
1906		Apr 20 2015	Wheat90K_ConsAkhunovKSU_15033654_A	9258108003_R09C02	0	Score_Call		0.5083	0.8320	0.4509	0.6836	0.7385	0.4800	0.4768	0.1813	0.4674	0.1942	0.8827	0.9263	0.6963	0.6025	0.7496	0.8382	0.2500	0.6812	0.3943	0.4493	0.7076	0.4888	0.4735	0.9468	0.2044	0.1745	0.1597	0.5931	0.5991	0.1772	0.3575	0.5174	0.3123	0.5915	0.3703	0.3790	0.8887	0.2269	0.3068	0.7434	0.5100	0.4673
1907		Apr 20 2015	Wheat90K_ConsAkhunovKSU_15033654_A	9258108003_R11C02	0	calls		H	B	B	A	B	B	U	A	H	B	A	A	H	H	B	B	A	H	H	H	B	A	H	B	B	A	A	B	B	B	A	B	H	H	H	H	A	A	H	B	B	A
1907		Apr 20 2015	Wheat90K_ConsAkhunovKSU_15033654_A	9258108003_R11C02	0	Score_Call		0.5083	0.8320	0.4509	0.6836	0.7385	0.4800	0.1112	0.1813	0.4674	0.1942	0.8827	0.9263	0.6963	0.6025	0.7496	0.8382	0.2500	0.6812	0.3943	0.4096	0.7076	0.4888	0.4606	0.9468	0.2044	0.1745	0.1597	0.5931	0.5991	0.1772	0.3575	0.5174	0.3127	0.5915	0.3703	0.3790	0.8887	0.2269	0.2948	0.7434	0.5100	0.4673
1908		Apr 20 2015	Wheat90K_ConsAkhunovKSU_15033654_A	9258108003_R02C02	0	calls		H	B	B	A	B	B	A	B	B	B	A	B	B	B	B	B	A	H	H	H	H	A	H	A	B	A	A	A	H	B	A	H	H	H	H	H	A	A	B	B	B	A
1908		Apr 20 2015	Wheat90K_ConsAkhunovKSU_15033654_A	9258108003_R02C02	0	Score_Call		0.5083	0.8320	0.4509	0.6836	0.7385	0.4800	0.4847	0.1813	0.4674	0.1942	0.8827	0.9263	0.6963	0.6025	0.7496	0.8382	0.2500	0.6812	0.3943	0.4493	0.7076	0.4888	0.4735	0.9468	0.2044	0.1745	0.1597	0.5931	0.5991	0.1772	0.3575	0.5174	0.3127	0.5915	0.3681	0.3790	0.8887	0.2269	0.3068	0.7434	0.5100	0.4673
1909		Apr 20 2015	Wheat90K_ConsAkhunovKSU_15033654_A	9258108003_R04C02	0	calls		B	B	B	A	B	B	H	B	B	B	A	B	B	B	B	B	A	B	B	A	B	A	B	B	B	A	A	B	B	B	A	B	B	H	H	H	A	A	H	B	B	A
1909		Apr 20 2015	Wheat90K_ConsAkhunovKSU_15033654_A	9258108003_R04C02	0	Score_Call		0.5083	0.8320	0.4509	0.6836	0.7385	0.4800	0.4650	0.1813	0.4674	0.1942	0.8827	0.9263	0.6963	0.6025	0.7496	0.8382	0.2500	0.6812	0.3943	0.4493	0.7076	0.4888	0.4735	0.9468	0.2044	0.1745	0.1597	0.5931	0.5991	0.1772	0.3575	0.5174	0.3124	0.5915	0.3703	0.3790	0.8887	0.2269	0.3068	0.7434	0.5100	0.4673
1910		Apr 20 2015	Wheat90K_ConsAkhunovKSU_15033654_A	9258108003_R06C02	0	calls		B	B	B	A	B	H	A	B	B	B	A	B	H	H	A	B	A	H	H	H	B	H	B	A	B	A	A	A	B	B	A	H	B	H	H	H	A	A	B	B	B	A
1910		Apr 20 2015	Wheat90K_ConsAkhunovKSU_15033654_A	9258108003_R06C02	0	Score_Call		0.5083	0.8320	0.4509	0.6836	0.7385	0.4800	0.4847	0.1813	0.4674	0.1942	0.8827	0.9263	0.6963	0.6025	0.7496	0.8382	0.2500	0.6812	0.3943	0.4493	0.7076	0.4888	0.4735	0.9468	0.2044	0.1745	0.1597	0.5931	0.5991	0.1772	0.3575	0.5174	0.3127	0.5915	0.2789	0.3790	0.8887	0.2269	0.3068	0.7434	0.5100	0.4673
1911		Apr 20 2015	Wheat90K_ConsAkhunovKSU_15033654_A	9258108003_R08C02	0	calls		H	B	B	A	B	B	H	B	B	B	A	A	H	H	B	B	A	H	H	H	B	H	B	B	B	A	A	A	B	B	A	B	H	H	H	H	A	A	B	H	B	A
1911		Apr 20 2015	Wheat90K_ConsAkhunovKSU_15033654_A	9258108003_R08C02	0	Score_Call		0.5083	0.8320	0.4509	0.6836	0.7385	0.4800	0.4847	0.1813	0.4674	0.1942	0.8827	0.9263	0.6963	0.6025	0.7496	0.8382	0.2500	0.6812	0.3943	0.4493	0.7076	0.4888	0.4735	0.9468	0.2044	0.1745	0.1597	0.5931	0.5991	0.1772	0.3575	0.5174	0.3127	0.5915	0.3632	0.3790	0.8887	0.2269	0.3068	0.7434	0.5100	0.4673
1912		Apr 20 2015	Wheat90K_ConsAkhunovKSU_15033654_A	9258108003_R10C02	0	calls		B	B	B	A	B	H	A	B	B	B	A	A	B	B	A	B	A	H	H	H	H	A	H	A	B	A	A	A	H	B	A	H	B	H	B	H	B	A	H	H	B	A
1912		Apr 20 2015	Wheat90K_ConsAkhunovKSU_15033654_A	9258108003_R10C02	0	Score_Call		0.5083	0.8320	0.4509	0.6836	0.7385	0.4800	0.4847	0.1813	0.4674	0.1942	0.8827	0.9263	0.6963	0.6025	0.7496	0.8382	0.2500	0.6812	0.3943	0.4493	0.7076	0.4888	0.4735	0.9468	0.2044	0.1745	0.1597	0.5931	0.5991	0.1772	0.3575	0.5174	0.3127	0.5915	0.3703	0.3790	0.8887	0.2269	0.3068	0.2433	0.5100	0.4673
1913		Apr 20 2015	Wheat90K_ConsAkhunovKSU_15033654_A	9258108003_R12C02	0	calls		B	B	B	A	B	B	A	B	B	B	A	A	B	B	A	B	A	B	H	H	H	A	B	B	B	A	A	A	H	B	A	H	H	A	B	H	A	A	H	H	B	A
1913		Apr 20 2015	Wheat90K_ConsAkhunovKSU_15033654_A	9258108003_R12C02	0	Score_Call		0.5083	0.8320	0.4509	0.6836	0.7385	0.4800	0.4847	0.1813	0.4674	0.1942	0.8827	0.9263	0.6963	0.6025	0.7496	0.8382	0.2500	0.6812	0.3943	0.3509	0.7076	0.4888	0.4735	0.9468	0.2044	0.1745	0.1597	0.5931	0.5991	0.1772	0.3575	0.5174	0.3127	0.5915	0.3703	0.3790	0.8887	0.2269	0.2849	0.7434	0.5100	0.4673
1914		Apr 20 2015	Wheat90K_ConsAkhunovKSU_15033654_A	9258108004_R01C01	0	calls		B	B	B	A	B	H	A	B	B	B	A	B	H	H	B	B	A	H	H	H	H	A	B	B	B	A	A	B	B	B	A	H	H	H	H	H	A	A	H	B	B	A
1914		Apr 20 2015	Wheat90K_ConsAkhunovKSU_15033654_A	9258108004_R01C01	0	Score_Call		0.5083	0.8320	0.4509	0.6836	0.7385	0.4800	0.4847	0.1813	0.4674	0.1942	0.8827	0.9263	0.6963	0.6025	0.7496	0.8382	0.2500	0.6812	0.3943	0.4493	0.7076	0.4888	0.4735	0.9468	0.2044	0.1745	0.1597	0.5931	0.5991	0.1772	0.3575	0.5174	0.3127	0.5915	0.3703	0.3790	0.8887	0.2269	0.3068	0.7434	0.5100	0.4673
1915		Apr 20 2015	Wheat90K_ConsAkhunovKSU_15033654_A	9258108004_R03C01	0	calls		H	B	B	A	B	H	A	B	B	B	A	A	H	H	A	B	A	B	B	A	B	A	H	A	B	A	A	A	B	B	A	B	H	A	B	H	B	A	B	H	B	A
1915		Apr 20 2015	Wheat90K_ConsAkhunovKSU_15033654_A	9258108004_R03C01	0	Score_Call		0.5083	0.8320	0.4509	0.6836	0.7385	0.4800	0.4847	0.1813	0.4674	0.1942	0.8827	0.9263	0.6963	0.6025	0.7496	0.8382	0.2500	0.6812	0.3943	0.4493	0.7076	0.4888	0.4735	0.9468	0.2044	0.1745	0.1597	0.5931	0.5991	0.1772	0.3575	0.5174	0.3127	0.5915	0.3703	0.3790	0.8887	0.2269	0.3068	0.7434	0.5100	0.4673
1916		Apr 20 2015	Wheat90K_ConsAkhunovKSU_15033654_A	9258108004_R05C01	0	calls		U	B	B	A	B	H	A	B	H	B	A	A	H	H	A	B	A	B	B	A	B	A	H	A	B	A	A	B	B	B	A	B	H	A	B	H	A	A	B	B	B	A
1916		Apr 20 2015	Wheat90K_ConsAkhunovKSU_15033654_A	9258108004_R05C01	0	Score_Call		0.0267	0.8320	0.4509	0.6836	0.7385	0.4800	0.4847	0.1813	0.4674	0.1942	0.8827	0.9263	0.6963	0.6025	0.7496	0.8382	0.2500	0.6812	0.3943	0.4493	0.7076	0.4888	0.4735	0.9468	0.2044	0.1745	0.1597	0.5931	0.5991	0.1772	0.3575	0.5174	0.2906	0.5915	0.3703	0.3790	0.8887	0.2269	0.3068	0.7434	0.5100	0.4673
1917		Apr 20 2015	Wheat90K_ConsAkhunovKSU_15033654_A	9258108004_R07C01	0	calls		B	B	B	A	B	B	H	B	H	B	A	A	B	B	A	B	A	B	H	H	B	H	B	B	B	A	A	B	B	B	A	H	H	A	B	H	A	A	B	H	B	A
1917		Apr 20 2015	Wheat90K_ConsAkhunovKSU_15033654_A	9258108004_R07C01	0	Score_Call		0.5083	0.8320	0.4509	0.6836	0.7385	0.4800	0.4847	0.1813	0.4674	0.1942	0.8827	0.9263	0.6963	0.6025	0.7496	0.8382	0.2500	0.6812	0.3943	0.4493	0.7076	0.4888	0.4735	0.9468	0.2044	0.1745	0.1597	0.5931	0.5991	0.1772	0.3575	0.5174	0.2664	0.5915	0.3703	0.3790	0.8887	0.2269	0.3068	0.7434	0.5100	0.4673
1918		Apr 20 2015	Wheat90K_ConsAkhunovKSU_15033654_A	9258108004_R09C01	0	calls		B	B	B	A	B	H	A	B	B	B	A	A	H	H	A	B	A	B	H	H	H	H	B	A	B	A	A	A	B	B	A	H	H	H	H	H	B	A	B	H	B	A
1918		Apr 20 2015	Wheat90K_ConsAkhunovKSU_15033654_A	9258108004_R09C01	0	Score_Call		0.5083	0.8320	0.4509	0.6836	0.7385	0.4800	0.4847	0.1813	0.4674	0.1942	0.8827	0.9263	0.6963	0.6025	0.7496	0.8382	0.2500	0.6812	0.3943	0.4493	0.7076	0.4888	0.4735	0.9468	0.2044	0.1745	0.1597	0.5931	0.5991	0.1772	0.3575	0.5174	0.3127	0.5915	0.3702	0.3790	0.8887	0.2269	0.3068	0.7434	0.5100	0.4673
1919		Apr 20 2015	Wheat90K_ConsAkhunovKSU_15033654_A	9258108004_R11C01	0	calls		B	B	B	A	B	B	H	B	H	B	A	A	H	H	B	B	A	B	B	A	H	A	B	A	B	A	A	B	H	B	A	B	B	A	B	H	B	A	H	H	B	A
1919		Apr 20 2015	Wheat90K_ConsAkhunovKSU_15033654_A	9258108004_R11C01	0	Score_Call		0.5083	0.8320	0.4509	0.6836	0.7385	0.4800	0.4847	0.1813	0.4674	0.1942	0.8827	0.9263	0.6963	0.6025	0.7496	0.8382	0.2500	0.6812	0.3943	0.4493	0.7076	0.4888	0.4735	0.9468	0.2044	0.1745	0.1597	0.5931	0.5991	0.1772	0.3575	0.5174	0.3127	0.5915	0.3703	0.3790	0.8887	0.2269	0.3068	0.7434	0.5100	0.4673
1920		Apr 20 2015	Wheat90K_ConsAkhunovKSU_15033654_A	9258108004_R02C01	0	calls		B	B	B	A	B	H	H	B	B	B	A	B	H	H	A	B	A	H	B	A	H	A	B	B	B	A	A	A	H	B	A	H	H	H	B	H	B	A	H	H	B	A
1920		Apr 20 2015	Wheat90K_ConsAkhunovKSU_15033654_A	9258108004_R02C01	0	Score_Call		0.5083	0.8320	0.4509	0.6836	0.7385	0.4800	0.4847	0.1813	0.4674	0.1942	0.8827	0.9263	0.6963	0.6025	0.7496	0.8382	0.2500	0.6812	0.3943	0.4493	0.7076	0.4888	0.4735	0.9468	0.2044	0.1745	0.1597	0.5931	0.5991	0.1772	0.3575	0.5174	0.3127	0.5915	0.3703	0.3790	0.8887	0.2269	0.3068	0.7434	0.5100	0.4673
1921		Apr 20 2015	Wheat90K_ConsAkhunovKSU_15033654_A	9258108004_R04C01	0	calls		B	B	B	A	B	H	H	B	H	B	A	B	H	H	A	B	A	H	H	H	H	A	B	B	B	A	A	B	H	B	A	B	B	A	H	H	A	A	B	B	B	A
1921		Apr 20 2015	Wheat90K_ConsAkhunovKSU_15033654_A	9258108004_R04C01	0	Score_Call		0.5083	0.8320	0.4509	0.6836	0.7385	0.4800	0.4847	0.1813	0.4674	0.1942	0.8827	0.9263	0.6963	0.6025	0.7496	0.8382	0.2500	0.6812	0.3943	0.4493	0.7076	0.4888	0.4735	0.9468	0.2044	0.1745	0.1597	0.5931	0.5991	0.1772	0.3575	0.5174	0.3127	0.5915	0.2915	0.3790	0.8887	0.2269	0.3068	0.7434	0.5100	0.4673
1922		Apr 20 2015	Wheat90K_ConsAkhunovKSU_15033654_A	9258108004_R06C01	0	calls		H	B	B	A	B	H	H	B	H	B	A	B	B	B	A	B	A	H	H	H	B	A	H	B	B	A	A	A	B	B	A	H	B	H	H	H	A	A	H	B	B	A
1922		Apr 20 2015	Wheat90K_ConsAkhunovKSU_15033654_A	9258108004_R06C01	0	Score_Call		0.5083	0.8320	0.4509	0.6836	0.7385	0.4800	0.4847	0.1813	0.4674	0.1942	0.8827	0.9263	0.6963	0.6025	0.7496	0.8382	0.2500	0.6812	0.3943	0.4493	0.7076	0.4888	0.4735	0.9468	0.2044	0.1745	0.1597	0.5931	0.5991	0.1772	0.3575	0.5174	0.2479	0.5915	0.3703	0.3790	0.8887	0.2269	0.3068	0.7434	0.5100	0.4673
1923		Apr 20 2015	Wheat90K_ConsAkhunovKSU_15033654_A	9258108004_R08C01	0	calls		B	B	B	A	B	H	A	B	B	B	A	B	H	H	B	B	A	H	B	A	B	A	B	B	B	A	A	A	B	B	A	H	H	A	H	H	A	A	B	B	B	A
1923		Apr 20 2015	Wheat90K_ConsAkhunovKSU_15033654_A	9258108004_R08C01	0	Score_Call		0.5083	0.8320	0.4509	0.6836	0.7385	0.4800	0.4847	0.1813	0.4674	0.1942	0.8827	0.9263	0.6963	0.6025	0.7496	0.8382	0.2500	0.6812	0.3943	0.4493	0.7076	0.4888	0.4735	0.9468	0.2044	0.1745	0.1597	0.5931	0.5991	0.1772	0.3575	0.5174	0.3127	0.5915	0.3703	0.3790	0.8887	0.2269	0.3068	0.7434	0.5100	0.4673
1924		Apr 20 2015	Wheat90K_ConsAkhunovKSU_15033654_A	9258108004_R10C01	0	calls		H	B	B	A	B	H	A	B	H	B	A	B	B	B	A	B	A	H	H	H	B	H	H	A	B	A	A	A	B	B	A	B	H	A	H	H	A	A	B	H	B	A
1924		Apr 20 2015	Wheat90K_ConsAkhunovKSU_15033654_A	9258108004_R10C01	0	Score_Call		0.5083	0.8320	0.4509	0.6836	0.7385	0.4800	0.4847	0.1813	0.4674	0.1942	0.8827	0.9263	0.6963	0.6025	0.7496	0.8382	0.2500	0.6812	0.3943	0.4493	0.7076	0.4888	0.4735	0.9468	0.2044	0.1745	0.1597	0.5931	0.5991	0.1772	0.3575	0.5174	0.3127	0.5915	0.3703	0.3790	0.8887	0.2269	0.3068	0.7434	0.5100	0.4673
1925		Apr 20 2015	Wheat90K_ConsAkhunovKSU_15033654_A	9258108004_R12C01	0	calls		B	B	B	A	B	H	A	B	H	B	A	B	H	H	A	B	A	B	B	A	H	H	B	A	B	A	A	A	B	B	A	H	H	A	H	H	B	A	B	H	B	A
1925		Apr 20 2015	Wheat90K_ConsAkhunovKSU_15033654_A	9258108004_R12C01	0	Score_Call		0.5083	0.8320	0.4509	0.6836	0.7385	0.4800	0.4847	0.1813	0.4674	0.1942	0.8827	0.9263	0.6963	0.6025	0.7496	0.8382	0.2500	0.6812	0.3943	0.4493	0.7076	0.4888	0.4735	0.9468	0.2044	0.1745	0.1597	0.5931	0.5991	0.1772	0.3575	0.5174	0.2028	0.5915	0.3693	0.3790	0.8887	0.2269	0.3068	0.7434	0.5100	0.4673
1926		Apr 20 2015	Wheat90K_ConsAkhunovKSU_15033654_A	9258108004_R01C02	0	calls		H	B	B	A	B	H	A	U	B	B	A	B	H	H	A	B	A	B	B	A	H	A	B	B	B	A	A	A	H	B	A	H	H	A	H	H	A	A	B	B	B	A
1926		Apr 20 2015	Wheat90K_ConsAkhunovKSU_15033654_A	9258108004_R01C02	0	Score_Call		0.5083	0.8320	0.4509	0.6836	0.7385	0.4800	0.4847	0.1397	0.4674	0.1942	0.8827	0.9263	0.6963	0.6025	0.7496	0.8382	0.2500	0.6812	0.3943	0.4493	0.7076	0.4888	0.4735	0.9468	0.2044	0.1745	0.1597	0.5931	0.5991	0.1772	0.3575	0.5174	0.3127	0.5915	0.3703	0.3790	0.8887	0.2269	0.3068	0.7434	0.5100	0.4673
1927		Apr 20 2015	Wheat90K_ConsAkhunovKSU_15033654_A	9258108004_R03C02	0	calls		H	B	B	A	B	H	A	B	B	B	A	A	B	B	A	B	A	B	B	A	B	H	H	B	B	A	A	A	B	B	A	B	B	A	B	H	A	A	B	B	B	A
1927		Apr 20 2015	Wheat90K_ConsAkhunovKSU_15033654_A	9258108004_R03C02	0	Score_Call		0.5083	0.8320	0.4509	0.6836	0.7385	0.4800	0.4847	0.1813	0.4674	0.1942	0.8827	0.9263	0.6963	0.6025	0.7496	0.8382	0.2500	0.6812	0.3943	0.4493	0.7076	0.4888	0.4735	0.9468	0.2044	0.1745	0.1597	0.5931	0.5991	0.1772	0.3575	0.5174	0.3127	0.5915	0.3703	0.3790	0.8887	0.2269	0.3068	0.7434	0.5100	0.4673
1928		Apr 20 2015	Wheat90K_ConsAkhunovKSU_15033654_A	9258108004_R05C02	0	calls		H	B	B	A	B	B	A	B	B	B	A	A	B	B	B	B	A	B	U	U	H	H	H	B	B	A	A	A	B	B	A	B	B	A	B	H	A	A	B	B	B	A
1928		Apr 20 2015	Wheat90K_ConsAkhunovKSU_15033654_A	9258108004_R05C02	0	Score_Call		0.5083	0.8320	0.4509	0.6836	0.7385	0.4800	0.4847	0.1813	0.4674	0.1942	0.8827	0.9263	0.6963	0.6025	0.7496	0.8382	0.2500	0.6812	0.0337	0.0000	0.7076	0.4888	0.4735	0.9468	0.2044	0.1745	0.1597	0.5931	0.5991	0.1772	0.3575	0.5174	0.3108	0.5915	0.3703	0.3790	0.8887	0.2269	0.3068	0.7434	0.5100	0.4673
1929		Apr 20 2015	Wheat90K_ConsAkhunovKSU_15033654_A	9258108004_R07C02	0	calls		H	B	B	A	B	B	A	B	B	B	A	B	H	H	A	B	A	B	B	A	B	A	H	A	B	A	A	A	B	B	A	B	H	A	B	H	A	A	H	B	B	A
1929		Apr 20 2015	Wheat90K_ConsAkhunovKSU_15033654_A	9258108004_R07C02	0	Score_Call		0.5083	0.8320	0.4509	0.6836	0.7385	0.4800	0.4847	0.1813	0.4674	0.1942	0.8827	0.9263	0.6963	0.6025	0.7496	0.8382	0.2500	0.6812	0.3943	0.4493	0.7076	0.4888	0.4735	0.9468	0.2044	0.1745	0.1597	0.5931	0.5991	0.1772	0.3575	0.5174	0.3097	0.5915	0.3696	0.3790	0.8887	0.2269	0.3068	0.7434	0.5100	0.4673
1930		Apr 20 2015	Wheat90K_ConsAkhunovKSU_15033654_A	9258108004_R09C02	0	calls		H	B	B	A	B	H	H	B	H	B	A	A	B	B	A	B	A	B	B	A	B	A	B	A	B	A	A	B	B	B	A	H	H	A	B	H	B	A	H	B	B	A
1930		Apr 20 2015	Wheat90K_ConsAkhunovKSU_15033654_A	9258108004_R09C02	0	Score_Call		0.5083	0.8320	0.4509	0.6836	0.7385	0.4800	0.4847	0.1813	0.4674	0.1942	0.8827	0.9263	0.6963	0.6025	0.7496	0.8382	0.2500	0.6812	0.3943	0.4493	0.7076	0.4888	0.4735	0.9468	0.2044	0.1745	0.1597	0.5931	0.5991	0.1772	0.3575	0.5174	0.3099	0.5915	0.3703	0.3790	0.8887	0.2269	0.3068	0.7434	0.5100	0.4673
1931		Apr 20 2015	Wheat90K_ConsAkhunovKSU_15033654_A	9258108004_R11C02	0	calls		H	B	B	A	B	H	A	B	H	B	A	A	B	B	A	B	A	B	B	A	B	A	H	B	B	A	A	B	H	B	A	B	B	H	B	H	B	A	B	B	B	A
1931		Apr 20 2015	Wheat90K_ConsAkhunovKSU_15033654_A	9258108004_R11C02	0	Score_Call		0.5083	0.8320	0.4509	0.6836	0.7385	0.4800	0.4847	0.1813	0.4674	0.1942	0.8827	0.9263	0.6963	0.6025	0.7496	0.8382	0.2500	0.6812	0.3943	0.4493	0.7076	0.4888	0.4735	0.9468	0.2044	0.1745	0.1597	0.5931	0.5991	0.1772	0.3575	0.5174	0.3127	0.5915	0.3703	0.3790	0.8887	0.2269	0.3068	0.7434	0.5100	0.4673
1932		Apr 20 2015	Wheat90K_ConsAkhunovKSU_15033654_A	9258108004_R02C02	0	calls		B	B	B	A	B	H	H	B	H	B	A	B	B	B	A	B	A	B	H	H	H	H	H	A	B	A	A	A	B	B	A	H	H	A	H	H	A	A	H	B	B	A
1932		Apr 20 2015	Wheat90K_ConsAkhunovKSU_15033654_A	9258108004_R02C02	0	Score_Call		0.5083	0.8320	0.4509	0.6836	0.7385	0.4800	0.4847	0.1813	0.4674	0.1942	0.8827	0.9263	0.6963	0.6025	0.7496	0.8382	0.2500	0.6812	0.3943	0.4493	0.7076	0.3366	0.4735	0.9468	0.2044	0.1745	0.1597	0.5931	0.5991	0.1772	0.3575	0.5174	0.3127	0.5915	0.3703	0.3790	0.8887	0.2269	0.3068	0.7434	0.5100	0.4673
1933		Apr 20 2015	Wheat90K_ConsAkhunovKSU_15033654_A	9258108004_R04C02	0	calls		H	B	B	A	B	H	A	B	H	B	A	A	H	H	A	B	A	H	B	A	H	H	B	A	B	A	A	B	B	B	A	B	B	H	B	H	B	A	B	H	B	A
1933		Apr 20 2015	Wheat90K_ConsAkhunovKSU_15033654_A	9258108004_R04C02	0	Score_Call		0.5083	0.8320	0.4509	0.6836	0.7385	0.4800	0.4847	0.1813	0.4674	0.1942	0.8827	0.9263	0.6963	0.6025	0.7496	0.8382	0.2500	0.6812	0.3943	0.4493	0.7076	0.4888	0.4735	0.9468	0.2044	0.1745	0.1597	0.5931	0.5991	0.1772	0.3575	0.5174	0.3127	0.5915	0.3703	0.3790	0.8887	0.2269	0.3068	0.7434	0.5100	0.4673
1934		Apr 20 2015	Wheat90K_ConsAkhunovKSU_15033654_A	9258108004_R06C02	0	calls		B	B	B	A	B	H	A	B	B	B	A	B	H	H	B	B	A	B	B	A	H	H	B	B	B	A	A	A	H	B	A	B	B	A	H	H	A	A	B	B	B	A
1934		Apr 20 2015	Wheat90K_ConsAkhunovKSU_15033654_A	9258108004_R06C02	0	Score_Call		0.5083	0.8320	0.4509	0.6836	0.7385	0.4800	0.4847	0.1813	0.4674	0.1942	0.8827	0.9263	0.6963	0.6025	0.7496	0.8382	0.2500	0.6812	0.3943	0.4493	0.7076	0.4888	0.4735	0.9468	0.2044	0.1745	0.1597	0.5931	0.5991	0.1772	0.3575	0.5174	0.3127	0.5915	0.3703	0.3790	0.8887	0.2269	0.3068	0.7434	0.5100	0.4673
1935		Apr 20 2015	Wheat90K_ConsAkhunovKSU_15033654_A	9258108004_R08C02	0	calls		H	B	B	A	B	H	H	B	B	B	A	B	H	H	B	B	A	B	H	H	B	H	B	A	B	A	A	A	H	B	A	H	B	H	H	H	A	A	B	B	B	A
1935		Apr 20 2015	Wheat90K_ConsAkhunovKSU_15033654_A	9258108004_R08C02	0	Score_Call		0.5083	0.8320	0.4509	0.6836	0.7385	0.4800	0.4847	0.1813	0.4674	0.1942	0.8827	0.9263	0.6963	0.6025	0.7496	0.8382	0.2500	0.6812	0.3943	0.4493	0.7076	0.4888	0.4735	0.9468	0.2044	0.1745	0.1597	0.5931	0.5991	0.1772	0.3575	0.5174	0.3127	0.5915	0.3703	0.3790	0.8887	0.2269	0.3068	0.7434	0.5100	0.4673
1936		Apr 20 2015	Wheat90K_ConsAkhunovKSU_15033654_A	9258108004_R10C02	0	calls		H	B	B	A	B	H	H	B	B	B	A	H	H	H	A	B	A	B	B	A	H	H	B	A	B	A	A	B	H	B	A	B	B	H	H	H	B	A	H	B	B	A
1936		Apr 20 2015	Wheat90K_ConsAkhunovKSU_15033654_A	9258108004_R10C02	0	Score_Call		0.5083	0.8320	0.4509	0.6836	0.7385	0.4800	0.4847	0.1813	0.4674	0.1942	0.8827	0.9263	0.6963	0.6025	0.7496	0.8382	0.2500	0.6812	0.3943	0.4493	0.7076	0.4888	0.4735	0.9468	0.2044	0.1745	0.1597	0.5931	0.5991	0.1772	0.3575	0.5174	0.3127	0.5915	0.3703	0.3790	0.8887	0.2269	0.3068	0.7434	0.5100	0.4673
1937		Apr 20 2015	Wheat90K_ConsAkhunovKSU_15033654_A	9258108004_R12C02	0	calls		H	B	B	A	B	H	H	B	B	B	A	B	H	H	A	B	A	B	H	H	U	H	B	A	B	A	A	B	H	B	A	H	H	A	H	H	A	A	H	B	B	A
1937		Apr 20 2015	Wheat90K_ConsAkhunovKSU_15033654_A	9258108004_R12C02	0	Score_Call		0.5083	0.8320	0.4509	0.6836	0.7385	0.4800	0.3907	0.1813	0.4674	0.1942	0.8827	0.9263	0.6963	0.6025	0.7496	0.8382	0.2500	0.6812	0.3943	0.4493	0.1322	0.4888	0.4735	0.9468	0.2044	0.1745	0.1597	0.5931	0.5991	0.1772	0.3575	0.5174	0.2896	0.5915	0.3703	0.3790	0.8887	0.2269	0.3068	0.7434	0.5100	0.4673
1938		Apr 20 2015	Wheat90K_ConsAkhunovKSU_15033654_A	9258108005_R01C01	0	calls		B	B	B	A	B	H	A	B	H	B	A	B	B	B	A	B	A	H	H	H	B	A	B	A	B	A	A	A	B	B	A	H	B	H	B	H	B	A	B	H	B	A
1938		Apr 20 2015	Wheat90K_ConsAkhunovKSU_15033654_A	9258108005_R01C01	0	Score_Call		0.5083	0.8320	0.4509	0.6836	0.7385	0.4800	0.4847	0.1813	0.4674	0.1942	0.8827	0.9263	0.6963	0.6025	0.7496	0.8382	0.2500	0.6812	0.3943	0.4493	0.7076	0.4888	0.4735	0.9468	0.2044	0.1745	0.1597	0.5931	0.5991	0.1772	0.3575	0.5174	0.3127	0.5915	0.3703	0.3790	0.8887	0.2269	0.3068	0.7434	0.5100	0.4673
1939		Apr 20 2015	Wheat90K_ConsAkhunovKSU_15033654_A	9258108005_R03C01	0	calls		B	B	B	A	B	H	H	B	B	B	A	B	H	H	A	B	A	H	B	A	H	A	B	A	B	A	A	A	B	B	A	B	H	H	U	H	A	A	B	H	B	A
1939		Apr 20 2015	Wheat90K_ConsAkhunovKSU_15033654_A	9258108005_R03C01	0	Score_Call		0.5083	0.8320	0.4509	0.6836	0.7385	0.4800	0.3843	0.1813	0.4674	0.1942	0.8827	0.9263	0.6963	0.6025	0.7496	0.8382	0.2500	0.6812	0.3943	0.4493	0.7076	0.4888	0.4735	0.9468	0.2044	0.1745	0.1597	0.5931	0.5991	0.1772	0.3575	0.5174	0.2717	0.5915	0.0445	0.3790	0.8887	0.2269	0.3068	0.7434	0.5100	0.4673
1940		Apr 20 2015	Wheat90K_ConsAkhunovKSU_15033654_A	9258108005_R05C01	0	calls		B	B	B	A	B	H	H	B	H	B	A	B	B	B	B	B	A	B	H	H	B	A	B	A	B	A	A	A	B	B	A	B	H	A	H	H	A	A	H	B	B	A
1940		Apr 20 2015	Wheat90K_ConsAkhunovKSU_15033654_A	9258108005_R05C01	0	Score_Call		0.5083	0.8320	0.4509	0.6836	0.7385	0.4800	0.4847	0.1813	0.4674	0.1942	0.8827	0.9263	0.6963	0.6025	0.7496	0.8382	0.2500	0.6812	0.3943	0.4493	0.7076	0.4888	0.4735	0.9468	0.2044	0.1745	0.1597	0.5931	0.5991	0.1772	0.3575	0.5174	0.3127	0.5915	0.3264	0.3790	0.8887	0.2269	0.3068	0.7434	0.5100	0.4673
1941		Apr 20 2015	Wheat90K_ConsAkhunovKSU_15033654_A	9258108005_R07C01	0	calls		H	B	B	A	B	B	A	B	B	B	A	B	B	B	B	B	A	H	B	A	H	A	H	A	B	A	A	A	H	B	A	H	H	H	H	H	A	A	H	H	B	A
1941		Apr 20 2015	Wheat90K_ConsAkhunovKSU_15033654_A	9258108005_R07C01	0	Score_Call		0.5083	0.8320	0.4509	0.6836	0.7385	0.4800	0.4847	0.1813	0.4674	0.1942	0.8827	0.9263	0.6963	0.6025	0.7496	0.8382	0.2500	0.6812	0.3943	0.4493	0.7076	0.4888	0.4735	0.9468	0.2044	0.1745	0.1597	0.5931	0.5991	0.1772	0.3575	0.5174	0.2502	0.5915	0.3703	0.3790	0.8887	0.2269	0.3068	0.7434	0.5100	0.4673
1942		Apr 20 2015	Wheat90K_ConsAkhunovKSU_15033654_A	9258108005_R09C01	0	calls		H	B	B	A	B	H	H	B	B	B	A	A	H	H	A	B	A	H	H	H	H	A	H	A	B	A	A	A	H	B	A	B	B	H	H	H	B	A	B	B	B	A
1942		Apr 20 2015	Wheat90K_ConsAkhunovKSU_15033654_A	9258108005_R09C01	0	Score_Call		0.5083	0.8320	0.4509	0.6836	0.7385	0.4800	0.4822	0.1813	0.4674	0.1942	0.8827	0.9263	0.6963	0.6025	0.7496	0.8382	0.2500	0.6812	0.3943	0.4493	0.7076	0.4888	0.4735	0.9468	0.2044	0.1745	0.1597	0.5931	0.5991	0.1772	0.3575	0.5174	0.3127	0.5915	0.3703	0.3790	0.8887	0.2269	0.2876	0.7434	0.5100	0.4673
1943		Apr 20 2015	Wheat90K_ConsAkhunovKSU_15033654_A	9258108005_R11C01	0	calls		B	B	B	A	B	H	A	B	H	B	A	B	B	B	A	B	A	B	H	H	U	H	B	A	B	A	U	A	B	B	A	B	B	H	U	H	B	A	B	B	B	A
1943		Apr 20 2015	Wheat90K_ConsAkhunovKSU_15033654_A	9258108005_R11C01	0	Score_Call		0.5083	0.8320	0.4509	0.6836	0.7385	0.4800	0.4847	0.1813	0.4478	0.1942	0.8827	0.9263	0.6963	0.6025	0.7496	0.8382	0.2500	0.6812	0.3943	0.4493	0.1099	0.4888	0.4735	0.9468	0.2044	0.1745	0.1328	0.5931	0.5991	0.1772	0.3575	0.5174	0.3127	0.5915	0.1367	0.3790	0.8887	0.2269	0.3068	0.7434	0.5100	0.4673
1944		Apr 20 2015	Wheat90K_ConsAkhunovKSU_15033654_A	9258108005_R02C01	0	calls		B	B	B	A	B	H	A	B	H	B	A	A	H	H	A	B	A	B	B	A	B	A	H	A	B	A	A	B	B	B	A	H	B	A	B	H	B	A	B	B	B	A
1944		Apr 20 2015	Wheat90K_ConsAkhunovKSU_15033654_A	9258108005_R02C01	0	Score_Call		0.5083	0.8320	0.4509	0.6836	0.7385	0.4800	0.4847	0.1813	0.4674	0.1942	0.8827	0.9263	0.6963	0.6025	0.7496	0.8382	0.2500	0.6812	0.3943	0.4493	0.7076	0.4888	0.4735	0.9468	0.2044	0.1745	0.1597	0.5931	0.5991	0.1772	0.3575	0.5174	0.3127	0.5915	0.3703	0.3790	0.8887	0.2269	0.1738	0.7434	0.5100	0.4673
1945		Apr 20 2015	Wheat90K_ConsAkhunovKSU_15033654_A	9258108005_R04C01	0	calls		H	B	B	A	B	H	A	B	H	B	A	B	B	B	A	B	A	H	H	H	B	A	B	A	B	A	A	B	B	B	A	B	B	H	H	H	A	A	H	H	B	A
1945		Apr 20 2015	Wheat90K_ConsAkhunovKSU_15033654_A	9258108005_R04C01	0	Score_Call		0.5083	0.8320	0.4509	0.6836	0.7385	0.4800	0.4847	0.1813	0.4674	0.1942	0.8827	0.9263	0.6963	0.6025	0.7496	0.8382	0.2500	0.6812	0.3943	0.4493	0.7076	0.4888	0.4735	0.9468	0.2044	0.1745	0.1597	0.5931	0.5991	0.1772	0.3575	0.5174	0.3127	0.5915	0.1505	0.3790	0.8887	0.2269	0.3068	0.7434	0.5100	0.4673
1946		Apr 20 2015	Wheat90K_ConsAkhunovKSU_15033654_A	9258108005_R06C01	0	calls		H	B	B	A	B	H	H	B	B	B	A	A	B	B	B	B	A	B	H	H	H	H	H	B	B	A	A	B	B	B	A	H	H	A	H	H	A	A	H	B	B	A
1946		Apr 20 2015	Wheat90K_ConsAkhunovKSU_15033654_A	9258108005_R06C01	0	Score_Call		0.5083	0.8320	0.4509	0.6836	0.7385	0.4800	0.4847	0.1813	0.4674	0.1942	0.8827	0.9263	0.6963	0.6025	0.7496	0.8382	0.2500	0.6812	0.3943	0.4493	0.7076	0.4888	0.4735	0.9468	0.2044	0.1745	0.1597	0.5931	0.5991	0.1772	0.3575	0.5174	0.3127	0.5915	0.3703	0.3790	0.8887	0.2269	0.3068	0.7434	0.5100	0.4673
1947		Apr 20 2015	Wheat90K_ConsAkhunovKSU_15033654_A	9258108005_R08C01	0	calls		H	B	B	A	B	B	H	B	B	B	A	A	B	B	A	B	A	H	B	A	B	A	H	A	B	A	A	B	B	B	A	H	H	H	B	H	A	A	B	B	B	A
1947		Apr 20 2015	Wheat90K_ConsAkhunovKSU_15033654_A	9258108005_R08C01	0	Score_Call		0.5083	0.8320	0.4509	0.6836	0.7385	0.4800	0.4847	0.1813	0.4674	0.1942	0.8827	0.9263	0.6963	0.6025	0.7496	0.8382	0.2500	0.6812	0.3943	0.4493	0.7076	0.4888	0.4735	0.9468	0.2044	0.1745	0.1597	0.5931	0.5991	0.1772	0.3575	0.5174	0.2785	0.5915	0.3703	0.3790	0.8887	0.2269	0.3068	0.7434	0.5100	0.4673
1948		Apr 20 2015	Wheat90K_ConsAkhunovKSU_15033654_A	9258108005_R10C01	0	calls		H	B	B	A	B	B	H	B	B	B	A	B	H	H	B	B	A	B	B	A	H	A	B	B	B	A	A	A	B	B	A	B	H	A	H	H	B	A	B	B	B	A
1948		Apr 20 2015	Wheat90K_ConsAkhunovKSU_15033654_A	9258108005_R10C01	0	Score_Call		0.5083	0.8320	0.4509	0.6836	0.7385	0.4800	0.4384	0.1813	0.4674	0.1942	0.8827	0.9263	0.6963	0.6025	0.7496	0.8382	0.2500	0.6812	0.3943	0.4493	0.7076	0.4888	0.4735	0.9468	0.2044	0.1745	0.1597	0.5931	0.5991	0.1772	0.3575	0.5174	0.3127	0.5915	0.3703	0.3790	0.8887	0.2269	0.3068	0.7434	0.5100	0.4673
1949		Apr 20 2015	Wheat90K_ConsAkhunovKSU_15033654_A	9258108005_R12C01	0	calls		B	B	B	B	B	B	A	B	H	H	H	A	B	B	B	H	B	H	B	A	B	H	H	U	H	B	B	A	H	B	B	H	H	H	H	A	A	B	H	B	H	B
1949		Apr 20 2015	Wheat90K_ConsAkhunovKSU_15033654_A	9258108005_R12C01	0	Score_Call		0.5083	0.8320	0.4509	0.6836	0.7385	0.4800	0.4847	0.1813	0.4545	0.1942	0.8827	0.9263	0.6963	0.6025	0.7496	0.8382	0.2500	0.6639	0.3943	0.4493	0.7076	0.4888	0.4735	0.0203	0.2044	0.1745	0.1597	0.5931	0.5991	0.1772	0.3575	0.5174	0.3127	0.5915	0.3703	0.3790	0.8887	0.2269	0.3068	0.7434	0.3462	0.4673
1950		Apr 20 2015	Wheat90K_ConsAkhunovKSU_15033654_A	9258108005_R01C02	0	calls		B	B	B	A	B	B	A	B	H	B	A	A	B	B	A	B	A	B	H	H	H	H	B	A	B	A	A	B	H	B	A	B	H	A	B	H	B	A	B	H	B	A
1950		Apr 20 2015	Wheat90K_ConsAkhunovKSU_15033654_A	9258108005_R01C02	0	Score_Call		0.5083	0.8320	0.4509	0.6836	0.7385	0.4800	0.4847	0.1813	0.4674	0.1942	0.8827	0.9263	0.6963	0.6025	0.7496	0.8382	0.2500	0.6812	0.3943	0.4493	0.7076	0.4888	0.4735	0.9468	0.2044	0.1745	0.1597	0.5931	0.5991	0.1772	0.3575	0.5174	0.3127	0.5915	0.3703	0.3790	0.8887	0.2269	0.3068	0.7434	0.5100	0.4673
1951		Apr 20 2015	Wheat90K_ConsAkhunovKSU_15033654_A	9258108005_R03C02	0	calls		H	B	B	A	B	H	H	B	B	B	A	A	H	H	A	B	A	H	B	A	B	A	H	B	B	A	A	B	H	B	A	H	B	A	B	H	B	A	H	H	B	A
1951		Apr 20 2015	Wheat90K_ConsAkhunovKSU_15033654_A	9258108005_R03C02	0	Score_Call		0.5083	0.8320	0.4509	0.6836	0.7385	0.4800	0.4847	0.1813	0.4674	0.1942	0.8827	0.9263	0.6963	0.6025	0.7496	0.8382	0.2500	0.6812	0.3943	0.4493	0.7076	0.4888	0.4735	0.9468	0.2044	0.1745	0.1597	0.5931	0.5991	0.1772	0.3575	0.5174	0.3127	0.5915	0.3703	0.3790	0.8887	0.2269	0.3068	0.7434	0.5100	0.4673
1952		Apr 20 2015	Wheat90K_ConsAkhunovKSU_15033654_A	9258108005_R05C02	0	calls		B	B	B	A	B	B	H	B	H	B	A	B	B	B	A	B	A	H	H	H	H	H	B	A	B	A	A	B	H	B	A	H	H	H	H	H	A	A	B	B	B	A
1952		Apr 20 2015	Wheat90K_ConsAkhunovKSU_15033654_A	9258108005_R05C02	0	Score_Call		0.5083	0.8320	0.4509	0.6836	0.7385	0.4800	0.4847	0.1813	0.4674	0.1942	0.8827	0.9263	0.6963	0.6025	0.7496	0.8382	0.2500	0.6812	0.3943	0.4493	0.7076	0.4888	0.4735	0.9468	0.2044	0.1745	0.1597	0.5931	0.5991	0.1772	0.3575	0.5174	0.3127	0.5915	0.3703	0.3790	0.8887	0.2269	0.2914	0.7434	0.5100	0.4673
1953		Apr 20 2015	Wheat90K_ConsAkhunovKSU_15033654_A	9258108005_R07C02	0	calls		H	B	B	A	B	H	A	B	H	B	A	B	B	B	A	B	A	B	B	A	B	A	H	A	B	A	A	B	B	B	A	B	B	H	B	H	H	A	B	H	B	A
1953		Apr 20 2015	Wheat90K_ConsAkhunovKSU_15033654_A	9258108005_R07C02	0	Score_Call		0.5083	0.8320	0.4509	0.6836	0.7385	0.4800	0.4847	0.1813	0.4674	0.1942	0.8827	0.9263	0.6963	0.6025	0.7496	0.8382	0.2500	0.6812	0.3943	0.4493	0.7076	0.4888	0.4735	0.9468	0.2044	0.1745	0.1597	0.5931	0.5991	0.1772	0.3575	0.5174	0.3127	0.5915	0.3703	0.3790	0.8813	0.2269	0.3068	0.7434	0.5100	0.4673
1954		Apr 20 2015	Wheat90K_ConsAkhunovKSU_15033654_A	9258108005_R09C02	0	calls		B	B	B	A	B	H	A	B	B	B	A	A	U	U	A	B	A	H	B	A	B	A	H	B	B	A	A	A	B	B	A	H	B	H	B	H	B	A	B	H	B	A
1954		Apr 20 2015	Wheat90K_ConsAkhunovKSU_15033654_A	9258108005_R09C02	0	Score_Call		0.5083	0.8320	0.4509	0.6836	0.7385	0.4800	0.4847	0.1813	0.4674	0.1942	0.8827	0.9263	0.0483	0.0732	0.7496	0.8382	0.2500	0.6812	0.3943	0.4493	0.7076	0.4888	0.4735	0.9468	0.2044	0.1745	0.1597	0.5931	0.5991	0.1772	0.3575	0.5174	0.3127	0.5915	0.3703	0.3790	0.8887	0.2269	0.3068	0.7434	0.5100	0.4673
1955		Apr 20 2015	Wheat90K_ConsAkhunovKSU_15033654_A	9258108005_R11C02	0	calls		B	B	B	A	B	H	A	B	H	B	A	B	H	H	A	B	A	H	B	A	H	A	B	B	B	A	A	B	B	B	A	H	B	A	H	H	A	A	H	B	B	A
1955		Apr 20 2015	Wheat90K_ConsAkhunovKSU_15033654_A	9258108005_R11C02	0	Score_Call		0.5083	0.8320	0.4509	0.6836	0.7385	0.4800	0.4847	0.1813	0.4674	0.1942	0.8827	0.9263	0.6963	0.6025	0.7496	0.8382	0.2500	0.6812	0.3943	0.4493	0.7076	0.4888	0.4735	0.9468	0.2044	0.1745	0.1597	0.5931	0.5991	0.1772	0.3575	0.5174	0.3127	0.5915	0.3698	0.3790	0.8887	0.2269	0.3068	0.7434	0.5100	0.4673
1956		Apr 20 2015	Wheat90K_ConsAkhunovKSU_15033654_A	9258108005_R02C02	0	calls		B	B	B	A	B	H	H	B	H	B	A	A	H	H	A	B	A	H	B	A	B	H	H	B	B	A	A	A	H	B	A	B	B	H	B	H	B	A	H	H	B	A
1956		Apr 20 2015	Wheat90K_ConsAkhunovKSU_15033654_A	9258108005_R02C02	0	Score_Call		0.5083	0.8320	0.4509	0.6836	0.7385	0.4800	0.4847	0.1813	0.4674	0.1942	0.8827	0.9263	0.6963	0.6025	0.7496	0.8382	0.2500	0.6812	0.3943	0.4493	0.7076	0.4888	0.4735	0.9468	0.2044	0.1745	0.1597	0.5931	0.5991	0.1772	0.3575	0.5174	0.3127	0.5915	0.3703	0.3790	0.8887	0.2269	0.2960	0.7434	0.5100	0.4673
1957		Apr 20 2015	Wheat90K_ConsAkhunovKSU_15033654_A	9258108005_R04C02	0	calls		H	B	B	A	B	B	A	B	B	B	A	A	H	H	B	B	A	B	H	H	H	H	H	A	B	A	A	A	B	B	A	B	B	A	B	H	A	A	H	B	B	A
1957		Apr 20 2015	Wheat90K_ConsAkhunovKSU_15033654_A	9258108005_R04C02	0	Score_Call		0.5083	0.8320	0.4509	0.6836	0.7385	0.4800	0.4847	0.1813	0.4674	0.1942	0.8827	0.9263	0.6963	0.6025	0.7496	0.8382	0.2500	0.6812	0.3943	0.4493	0.7076	0.4888	0.4735	0.9468	0.2044	0.1745	0.1597	0.5931	0.5991	0.1772	0.3575	0.5174	0.3127	0.5915	0.3703	0.3790	0.8887	0.2269	0.3068	0.7434	0.5100	0.4673
1958		Apr 20 2015	Wheat90K_ConsAkhunovKSU_15033654_A	9258108005_R06C02	0	calls		H	B	B	A	B	B	A	B	B	B	A	B	H	H	B	B	A	H	H	H	H	H	H	B	B	A	A	A	B	B	A	B	B	H	H	H	A	A	H	H	B	A
1958		Apr 20 2015	Wheat90K_ConsAkhunovKSU_15033654_A	9258108005_R06C02	0	Score_Call		0.5083	0.8320	0.4509	0.6836	0.7385	0.4800	0.4847	0.1813	0.4674	0.1942	0.8827	0.9263	0.6963	0.6025	0.7496	0.8382	0.2500	0.6812	0.3943	0.4493	0.7076	0.4888	0.4735	0.9468	0.2044	0.1745	0.1597	0.5931	0.5991	0.1772	0.3575	0.5174	0.3127	0.5915	0.3703	0.3790	0.8887	0.2269	0.3067	0.7434	0.5100	0.4673
1959		Apr 20 2015	Wheat90K_ConsAkhunovKSU_15033654_A	9258108005_R08C02	0	calls		H	B	B	A	B	B	A	B	B	B	A	B	H	H	B	B	A	H	H	H	H	H	H	B	B	A	A	A	B	B	A	B	B	H	H	H	A	A	H	B	B	A
1959		Apr 20 2015	Wheat90K_ConsAkhunovKSU_15033654_A	9258108005_R08C02	0	Score_Call		0.5083	0.8320	0.4509	0.6836	0.7385	0.4800	0.4847	0.1813	0.4674	0.1942	0.8827	0.9263	0.6963	0.6025	0.7496	0.8382	0.2500	0.6812	0.3943	0.4493	0.7076	0.4888	0.4735	0.9468	0.2044	0.1745	0.1597	0.5931	0.5991	0.1772	0.3575	0.5174	0.3127	0.5915	0.3703	0.3790	0.8887	0.2269	0.3068	0.7434	0.5100	0.4673
1960		Apr 20 2015	Wheat90K_ConsAkhunovKSU_15033654_A	9258108005_R10C02	0	calls		B	B	B	A	B	B	A	B	H	B	A	B	B	B	H	B	A	B	H	H	H	H	B	A	B	A	A	A	B	B	A	B	B	H	H	H	A	A	H	H	B	A
1960		Apr 20 2015	Wheat90K_ConsAkhunovKSU_15033654_A	9258108005_R10C02	0	Score_Call		0.5083	0.8320	0.4509	0.6836	0.7385	0.4800	0.4847	0.1813	0.4674	0.1942	0.8827	0.9263	0.6963	0.6025	0.7496	0.8382	0.2500	0.6812	0.3943	0.4493	0.7076	0.4888	0.4735	0.9468	0.2044	0.1745	0.1597	0.5931	0.5991	0.1772	0.3575	0.5174	0.3127	0.5915	0.3703	0.3790	0.8887	0.2269	0.3068	0.7434	0.5100	0.4673
1961		Apr 20 2015	Wheat90K_ConsAkhunovKSU_15033654_A	9258108005_R12C02	0	calls		H	B	B	A	B	H	U	B	H	B	A	A	B	B	A	B	A	B	H	H	H	A	H	B	B	A	A	A	B	B	A	H	B	A	B	H	B	A	B	B	B	A
1961		Apr 20 2015	Wheat90K_ConsAkhunovKSU_15033654_A	9258108005_R12C02	0	Score_Call		0.5083	0.8320	0.4509	0.6836	0.7385	0.4800	0.0627	0.1813	0.4674	0.1942	0.8827	0.9197	0.6963	0.6025	0.7496	0.8382	0.2500	0.6812	0.3943	0.4493	0.7076	0.4888	0.4735	0.9468	0.2044	0.1745	0.1597	0.5931	0.5991	0.1772	0.3575	0.5174	0.3127	0.5915	0.3703	0.3790	0.8887	0.2269	0.3068	0.7434	0.5100	0.4673
1962		Apr 19 2015	Wheat90K_ConsAkhunovKSU_15033654_A	9258108006_R01C01	0	calls		H	B	B	A	B	H	A	B	B	B	A	B	B	B	B	B	A	H	H	H	B	A	B	B	B	A	A	B	H	B	A	B	B	H	H	H	A	A	H	H	B	A
1962		Apr 19 2015	Wheat90K_ConsAkhunovKSU_15033654_A	9258108006_R01C01	0	Score_Call		0.5083	0.8320	0.4509	0.6836	0.7385	0.4800	0.4847	0.1813	0.4674	0.1942	0.8827	0.9263	0.6963	0.6025	0.7496	0.8382	0.2500	0.6812	0.3943	0.4493	0.7076	0.4888	0.4735	0.9468	0.2044	0.1745	0.1597	0.5931	0.5991	0.1772	0.3575	0.5174	0.3127	0.5915	0.1547	0.3790	0.8887	0.2269	0.2191	0.7434	0.5100	0.4673
1963		Apr 19 2015	Wheat90K_ConsAkhunovKSU_15033654_A	9258108006_R03C01	0	calls		H	B	B	A	B	B	H	B	H	B	A	A	B	B	A	B	A	B	H	H	B	A	B	B	B	A	A	B	B	B	A	H	H	A	H	H	A	A	U	B	B	A
1963		Apr 19 2015	Wheat90K_ConsAkhunovKSU_15033654_A	9258108006_R03C01	0	Score_Call		0.5083	0.8320	0.4509	0.6836	0.7385	0.4800	0.4847	0.1813	0.4674	0.1942	0.8827	0.9263	0.6963	0.6025	0.7496	0.8382	0.2500	0.6812	0.3943	0.4493	0.7076	0.4888	0.4735	0.9468	0.2044	0.1745	0.1597	0.5931	0.5991	0.1772	0.3575	0.5174	0.3127	0.5915	0.3703	0.3790	0.8887	0.2269	0.0664	0.7434	0.5100	0.4673
1964		Apr 19 2015	Wheat90K_ConsAkhunovKSU_15033654_A	9258108006_R05C01	0	calls		B	B	B	A	B	H	A	B	B	B	A	A	H	H	A	B	A	B	B	A	B	A	B	B	B	A	A	A	H	B	A	H	B	H	B	H	B	A	B	B	B	A
1964		Apr 19 2015	Wheat90K_ConsAkhunovKSU_15033654_A	9258108006_R05C01	0	Score_Call		0.5083	0.8320	0.4509	0.6836	0.7385	0.4800	0.4847	0.1813	0.4674	0.1942	0.8827	0.9263	0.6963	0.6025	0.7496	0.8382	0.2500	0.6812	0.3943	0.4493	0.7076	0.4888	0.4735	0.9468	0.2044	0.1745	0.1597	0.5931	0.5991	0.1772	0.3575	0.5174	0.3127	0.5915	0.3703	0.3790	0.8887	0.2269	0.2369	0.7434	0.5100	0.4673
1965		Apr 19 2015	Wheat90K_ConsAkhunovKSU_15033654_A	9258108006_R07C01	0	calls		B	B	B	A	B	H	H	B	B	B	A	B	H	H	A	B	A	B	H	H	B	H	H	B	B	A	U	A	B	B	A	H	B	H	H	H	A	A	U	B	B	A
1965		Apr 19 2015	Wheat90K_ConsAkhunovKSU_15033654_A	9258108006_R07C01	0	Score_Call		0.5083	0.8320	0.3125	0.6836	0.7385	0.4800	0.4847	0.1813	0.4674	0.1935	0.8827	0.9263	0.6963	0.6025	0.7496	0.8382	0.2500	0.6812	0.3943	0.4493	0.7076	0.4888	0.4735	0.9468	0.2044	0.1731	0.1462	0.5931	0.5991	0.1772	0.3575	0.5174	0.3127	0.5915	0.3703	0.3790	0.8887	0.2269	0.0784	0.7434	0.5100	0.4673
1966		Apr 19 2015	Wheat90K_ConsAkhunovKSU_15033654_A	9258108006_R09C01	0	calls		H	B	B	A	B	B	A	B	B	B	A	B	H	H	B	B	A	B	B	A	B	A	H	B	B	A	A	B	B	B	A	B	H	A	B	H	A	A	H	B	B	A
1966		Apr 19 2015	Wheat90K_ConsAkhunovKSU_15033654_A	9258108006_R09C01	0	Score_Call		0.5083	0.8320	0.4509	0.6836	0.7385	0.4800	0.4847	0.1813	0.4674	0.1942	0.8827	0.9263	0.6963	0.6025	0.7496	0.8382	0.2500	0.6812	0.3943	0.4493	0.7076	0.4888	0.4735	0.9468	0.2044	0.1745	0.1597	0.5931	0.5991	0.1772	0.3575	0.5174	0.3127	0.5915	0.3703	0.3790	0.8887	0.2269	0.3068	0.7434	0.5100	0.4673
1967		Apr 19 2015	Wheat90K_ConsAkhunovKSU_15033654_A	9258108006_R11C01	0	calls		H	B	B	A	B	B	A	B	B	B	A	B	B	B	A	B	A	H	B	A	B	A	H	A	B	A	A	A	H	B	A	H	H	H	H	H	A	A	B	B	B	A
1967		Apr 19 2015	Wheat90K_ConsAkhunovKSU_15033654_A	9258108006_R11C01	0	Score_Call		0.5083	0.8320	0.4509	0.6836	0.7385	0.4800	0.4847	0.1813	0.4674	0.1942	0.8827	0.9263	0.6963	0.6025	0.7496	0.8382	0.2500	0.6646	0.3943	0.4493	0.7076	0.4888	0.4735	0.9468	0.2044	0.1745	0.1597	0.5931	0.5991	0.1772	0.3575	0.5174	0.3127	0.5915	0.3703	0.3790	0.8868	0.2269	0.3068	0.7434	0.5100	0.4673
1968		Apr 19 2015	Wheat90K_ConsAkhunovKSU_15033654_A	9258108006_R02C01	0	calls		H	B	B	A	B	H	A	B	B	B	A	A	B	B	A	B	A	B	H	H	H	A	H	B	B	A	A	B	B	B	A	B	H	A	B	H	B	A	H	B	B	A
1968		Apr 19 2015	Wheat90K_ConsAkhunovKSU_15033654_A	9258108006_R02C01	0	Score_Call		0.5083	0.8320	0.4249	0.6836	0.7385	0.4800	0.4847	0.1813	0.4674	0.1942	0.8827	0.9263	0.6963	0.6025	0.7496	0.8382	0.2500	0.6812	0.3943	0.4493	0.7076	0.4888	0.4735	0.9468	0.2044	0.1745	0.1597	0.5931	0.5991	0.1772	0.3575	0.5174	0.3127	0.5915	0.3703	0.3790	0.8887	0.2269	0.3030	0.7434	0.5100	0.4673
1969		Apr 19 2015	Wheat90K_ConsAkhunovKSU_15033654_A	9258108006_R04C01	0	calls		H	B	B	A	B	B	H	B	H	B	A	A	H	H	B	B	A	H	H	H	B	A	B	A	B	A	A	A	B	B	A	H	H	H	B	H	B	A	B	H	B	A
1969		Apr 19 2015	Wheat90K_ConsAkhunovKSU_15033654_A	9258108006_R04C01	0	Score_Call		0.5083	0.8320	0.4304	0.6836	0.7385	0.4800	0.4847	0.1813	0.4674	0.1942	0.8827	0.9263	0.6963	0.6025	0.7496	0.8382	0.2500	0.6812	0.3943	0.4493	0.7076	0.4888	0.4735	0.9468	0.2044	0.1745	0.1597	0.5931	0.5991	0.1772	0.3575	0.5174	0.2488	0.5915	0.3703	0.3790	0.8887	0.2269	0.3068	0.7434	0.5100	0.4673
1970		Apr 19 2015	Wheat90K_ConsAkhunovKSU_15033654_A	9258108006_R06C01	0	calls		B	B	B	A	B	H	H	B	H	B	A	A	H	H	A	B	A	H	B	A	B	A	B	A	B	A	A	B	B	B	A	H	B	H	B	H	B	A	H	H	B	A
1970		Apr 19 2015	Wheat90K_ConsAkhunovKSU_15033654_A	9258108006_R06C01	0	Score_Call		0.5083	0.8320	0.4509	0.6836	0.7385	0.4800	0.4847	0.1813	0.4674	0.1942	0.8827	0.9263	0.6963	0.6025	0.7496	0.8382	0.2500	0.6812	0.3943	0.4493	0.7076	0.4888	0.4735	0.9468	0.2044	0.1745	0.1597	0.5931	0.5991	0.1772	0.3575	0.5174	0.2966	0.5915	0.3703	0.3790	0.8887	0.2269	0.3068	0.7434	0.5100	0.4673
1971		Apr 19 2015	Wheat90K_ConsAkhunovKSU_15033654_A	9258108006_R08C01	0	calls		B	B	B	A	B	H	H	B	B	B	A	H	H	H	B	B	A	H	H	H	H	H	B	B	B	A	A	A	B	B	A	B	B	A	U	H	B	A	B	B	B	A
1971		Apr 19 2015	Wheat90K_ConsAkhunovKSU_15033654_A	9258108006_R08C01	0	Score_Call		0.5083	0.8320	0.4509	0.6836	0.7385	0.4800	0.4847	0.1813	0.4674	0.1942	0.8827	0.9263	0.6963	0.6025	0.7496	0.8382	0.2500	0.6812	0.3943	0.4493	0.7076	0.4888	0.4735	0.9468	0.2044	0.1745	0.1597	0.5931	0.5991	0.1772	0.3575	0.5174	0.3127	0.5915	0.0000	0.3790	0.8887	0.2269	0.2340	0.7434	0.5100	0.4673
1972		Apr 19 2015	Wheat90K_ConsAkhunovKSU_15033654_A	9258108006_R10C01	0	calls		H	B	B	A	B	H	H	B	H	B	A	A	H	H	A	B	A	B	B	A	B	H	H	A	B	A	A	A	B	B	A	H	B	A	H	H	A	A	B	H	B	A
1972		Apr 19 2015	Wheat90K_ConsAkhunovKSU_15033654_A	9258108006_R10C01	0	Score_Call		0.5083	0.8320	0.4509	0.6836	0.7385	0.4800	0.4847	0.1813	0.4674	0.1942	0.8827	0.9263	0.6963	0.6025	0.7496	0.8382	0.2500	0.6812	0.3943	0.4493	0.7076	0.4888	0.4735	0.9468	0.1915	0.1745	0.1597	0.5931	0.5991	0.1772	0.3575	0.5174	0.3127	0.5915	0.1889	0.3790	0.8887	0.2269	0.3068	0.7434	0.5100	0.4673
1973		Apr 19 2015	Wheat90K_ConsAkhunovKSU_15033654_A	9258108006_R12C01	0	calls		H	B	B	A	B	H	A	B	B	B	A	A	B	B	A	B	A	B	H	H	H	H	H	A	B	A	A	A	H	B	A	H	H	A	B	H	B	A	H	B	B	A
1973		Apr 19 2015	Wheat90K_ConsAkhunovKSU_15033654_A	9258108006_R12C01	0	Score_Call		0.5083	0.8320	0.4509	0.6836	0.7385	0.4800	0.4847	0.1813	0.4674	0.1942	0.8827	0.9263	0.6963	0.6025	0.7496	0.8382	0.2500	0.6812	0.3943	0.4493	0.7076	0.4888	0.4735	0.9468	0.2044	0.1745	0.1597	0.5931	0.5991	0.1772	0.3575	0.5174	0.3127	0.5915	0.3703	0.3790	0.8887	0.2269	0.3068	0.7434	0.5100	0.4673
1974		Apr 19 2015	Wheat90K_ConsAkhunovKSU_15033654_A	9258108006_R01C02	0	calls		B	B	B	A	B	B	H	B	H	B	A	A	H	H	H	B	A	B	B	A	H	A	B	A	B	A	A	B	B	B	A	H	H	A	H	H	A	A	U	H	B	A
1974		Apr 19 2015	Wheat90K_ConsAkhunovKSU_15033654_A	9258108006_R01C02	0	Score_Call		0.5083	0.8320	0.4509	0.6836	0.7385	0.4800	0.4842	0.1813	0.4674	0.1942	0.8827	0.9263	0.5700	0.4939	0.7496	0.8382	0.2500	0.6812	0.3943	0.4493	0.7076	0.4888	0.4735	0.9468	0.2044	0.1745	0.1597	0.5931	0.5991	0.1772	0.3575	0.5174	0.3127	0.5915	0.3588	0.3790	0.8887	0.2269	0.0548	0.7434	0.5100	0.4673
1975		Apr 19 2015	Wheat90K_ConsAkhunovKSU_15033654_A	9258108006_R03C02	0	calls		B	B	B	A	B	B	H	B	B	B	A	A	B	B	B	B	A	B	H	H	H	A	H	B	B	A	A	A	B	B	A	B	U	A	B	H	B	A	U	B	B	A
1975		Apr 19 2015	Wheat90K_ConsAkhunovKSU_15033654_A	9258108006_R03C02	0	Score_Call		0.5083	0.8320	0.4509	0.6836	0.7385	0.4800	0.4847	0.1813	0.4674	0.1942	0.8827	0.9263	0.6963	0.6025	0.7496	0.8382	0.2500	0.6812	0.3943	0.4493	0.7076	0.4888	0.4735	0.9468	0.2044	0.1745	0.1597	0.5931	0.5991	0.1772	0.3575	0.5174	0.0310	0.5915	0.3703	0.3790	0.8887	0.2269	0.0442	0.7434	0.5100	0.4673
1976		Apr 19 2015	Wheat90K_ConsAkhunovKSU_15033654_A	9258108006_R05C02	0	calls		B	B	B	A	B	H	H	B	B	B	A	A	B	B	A	B	A	H	H	H	B	A	B	B	B	A	A	A	B	B	A	B	B	H	B	H	B	A	U	B	B	A
1976		Apr 19 2015	Wheat90K_ConsAkhunovKSU_15033654_A	9258108006_R05C02	0	Score_Call		0.5083	0.8320	0.4509	0.6836	0.7385	0.4800	0.4847	0.1813	0.4674	0.1778	0.8827	0.9263	0.6963	0.6025	0.7496	0.8382	0.2500	0.6812	0.3943	0.4493	0.7076	0.4888	0.4735	0.9468	0.2044	0.1745	0.1597	0.5931	0.5991	0.1772	0.3575	0.5174	0.3127	0.5915	0.3703	0.3790	0.8887	0.2269	0.1481	0.7434	0.5100	0.4673
1977		Apr 19 2015	Wheat90K_ConsAkhunovKSU_15033654_A	9258108006_R07C02	0	calls		B	B	B	A	B	H	H	B	H	B	A	B	H	H	A	B	A	B	H	H	H	A	B	A	B	A	A	A	H	B	A	H	B	H	B	H	B	A	B	B	B	A
1977		Apr 19 2015	Wheat90K_ConsAkhunovKSU_15033654_A	9258108006_R07C02	0	Score_Call		0.5083	0.8320	0.4509	0.6836	0.7385	0.4800	0.4847	0.1813	0.4674	0.1813	0.8827	0.9263	0.6963	0.6025	0.7496	0.8382	0.2500	0.6812	0.3943	0.4493	0.7076	0.4888	0.4735	0.9468	0.2044	0.1745	0.1597	0.5931	0.5991	0.1772	0.3575	0.5174	0.3127	0.5915	0.3703	0.3790	0.8887	0.2269	0.1953	0.7434	0.5100	0.4673
1978		Apr 19 2015	Wheat90K_ConsAkhunovKSU_15033654_A	9258108006_R09C02	0	calls		H	B	B	A	B	H	H	B	U	B	A	A	H	H	B	B	A	B	B	A	B	H	B	B	B	A	A	B	B	B	A	H	B	A	H	H	B	A	B	H	B	A
1978		Apr 19 2015	Wheat90K_ConsAkhunovKSU_15033654_A	9258108006_R09C02	0	Score_Call		0.5083	0.8320	0.4509	0.6836	0.7385	0.4800	0.4847	0.1813	0.0000	0.1942	0.8827	0.9263	0.6963	0.6025	0.7496	0.8382	0.2500	0.6812	0.3943	0.4493	0.7076	0.4888	0.4735	0.9468	0.2044	0.1745	0.1597	0.5931	0.5991	0.1772	0.3575	0.5174	0.3127	0.5915	0.3703	0.3790	0.8887	0.2269	0.3068	0.7434	0.5100	0.4673
1979		Apr 19 2015	Wheat90K_ConsAkhunovKSU_15033654_A	9258108006_R11C02	0	calls		B	B	B	A	B	H	A	B	B	B	A	B	B	B	A	B	A	H	H	H	H	H	B	B	B	A	A	B	B	B	A	H	B	A	B	H	B	A	H	H	B	A
1979		Apr 19 2015	Wheat90K_ConsAkhunovKSU_15033654_A	9258108006_R11C02	0	Score_Call		0.5083	0.8320	0.4509	0.6836	0.7385	0.4800	0.4847	0.1813	0.4674	0.1942	0.8827	0.9263	0.6963	0.6025	0.7496	0.8382	0.2500	0.6812	0.3943	0.4493	0.7076	0.4888	0.4735	0.9468	0.2044	0.1745	0.1597	0.5931	0.5991	0.1772	0.3575	0.5174	0.3127	0.5915	0.3703	0.3790	0.8887	0.2269	0.3068	0.7434	0.5100	0.4673
1980		Apr 19 2015	Wheat90K_ConsAkhunovKSU_15033654_A	9258108006_R02C02	0	calls		B	B	B	A	B	H	A	B	H	B	A	B	H	H	A	B	A	H	B	A	B	H	B	A	B	A	A	A	H	B	A	B	H	H	H	H	B	A	U	B	B	A
1980		Apr 19 2015	Wheat90K_ConsAkhunovKSU_15033654_A	9258108006_R02C02	0	Score_Call		0.5083	0.8320	0.4509	0.6836	0.7385	0.4800	0.4847	0.1813	0.4674	0.1942	0.8827	0.9263	0.6963	0.6025	0.7496	0.8382	0.2500	0.6812	0.3943	0.4493	0.7076	0.4888	0.4735	0.9468	0.2044	0.1745	0.1597	0.5931	0.5991	0.1772	0.3575	0.5174	0.3127	0.5915	0.3643	0.3790	0.8887	0.2269	0.0228	0.7434	0.5100	0.4673
1981		Apr 19 2015	Wheat90K_ConsAkhunovKSU_15033654_A	9258108006_R04C02	0	calls		B	A	A	A	B	H	A	A	H	B	H	A	H	H	B	B	A	H	B	A	H	H	B	U	U	B	B	A	H	H	A	H	B	H	H	H	B	A	H	H	H	B
1981		Apr 19 2015	Wheat90K_ConsAkhunovKSU_15033654_A	9258108006_R04C02	0	Score_Call		0.5083	0.8320	0.4509	0.6836	0.7385	0.4800	0.4847	0.1813	0.4674	0.1942	0.8827	0.9263	0.6963	0.6025	0.7496	0.8382	0.2500	0.6812	0.3943	0.4493	0.7076	0.4888	0.4735	0.0273	0.0611	0.1745	0.1597	0.5931	0.5991	0.1558	0.3575	0.3253	0.2201	0.5915	0.3703	0.3790	0.8887	0.2269	0.2981	0.7434	0.4819	0.4673
1982		Apr 19 2015	Wheat90K_ConsAkhunovKSU_15033654_A	9258108006_R06C02	0	calls		H	B	B	A	B	H	A	B	B	B	A	A	B	B	A	B	A	B	H	H	H	A	H	B	B	A	A	B	H	B	A	H	B	A	B	H	B	A	U	H	B	A
1982		Apr 19 2015	Wheat90K_ConsAkhunovKSU_15033654_A	9258108006_R06C02	0	Score_Call		0.5083	0.8320	0.4509	0.6836	0.7385	0.4800	0.4847	0.1813	0.4674	0.1942	0.8827	0.9263	0.6963	0.6025	0.7496	0.8382	0.2500	0.6812	0.3943	0.4493	0.7076	0.4888	0.4735	0.9468	0.2044	0.1745	0.1597	0.5931	0.5991	0.1772	0.3575	0.5174	0.3127	0.5915	0.3703	0.3790	0.8887	0.2269	0.1131	0.7434	0.5100	0.4673
1983		Apr 19 2015	Wheat90K_ConsAkhunovKSU_15033654_A	9258108006_R08C02	0	calls		H	B	B	A	B	H	H	B	B	B	A	B	B	B	A	B	A	H	H	H	H	H	H	B	B	A	A	A	B	B	A	H	B	H	H	H	A	A	H	B	B	A
1983		Apr 19 2015	Wheat90K_ConsAkhunovKSU_15033654_A	9258108006_R08C02	0	Score_Call		0.5083	0.8320	0.4509	0.6836	0.7385	0.4800	0.4847	0.1813	0.4674	0.1942	0.8827	0.9263	0.6963	0.6025	0.7496	0.8382	0.2500	0.6812	0.3943	0.4493	0.7076	0.4888	0.4735	0.9468	0.2044	0.1745	0.1597	0.5931	0.5991	0.1772	0.3575	0.5174	0.3127	0.5915	0.3703	0.3790	0.8887	0.2269	0.3068	0.7434	0.5100	0.4673
1984		Apr 19 2015	Wheat90K_ConsAkhunovKSU_15033654_A	9258108006_R10C02	0	calls		H	B	B	A	B	B	A	B	H	B	A	A	B	B	B	B	A	B	B	A	H	H	B	B	B	A	A	A	B	B	A	B	B	H	H	H	B	A	B	H	B	A
1984		Apr 19 2015	Wheat90K_ConsAkhunovKSU_15033654_A	9258108006_R10C02	0	Score_Call		0.5083	0.8320	0.4509	0.6836	0.7385	0.4800	0.4847	0.1813	0.4674	0.1942	0.8827	0.9263	0.6963	0.6025	0.7496	0.8382	0.2500	0.6812	0.3943	0.4493	0.7076	0.4888	0.4735	0.9468	0.2044	0.1745	0.1597	0.5931	0.5991	0.1772	0.3575	0.5174	0.3127	0.5915	0.3703	0.3790	0.8887	0.2269	0.3068	0.7434	0.5100	0.4673
1985		Apr 19 2015	Wheat90K_ConsAkhunovKSU_15033654_A	9258108006_R12C02	0	calls		H	B	B	A	B	B	A	B	H	B	A	A	B	B	B	B	A	B	H	H	B	A	H	A	B	A	A	A	B	B	A	H	B	A	H	H	A	A	B	H	B	A
1985		Apr 19 2015	Wheat90K_ConsAkhunovKSU_15033654_A	9258108006_R12C02	0	Score_Call		0.5083	0.8320	0.4509	0.6836	0.7385	0.4800	0.4847	0.1813	0.4674	0.1942	0.8827	0.9263	0.6963	0.6025	0.7496	0.8382	0.2500	0.6812	0.3943	0.4493	0.7076	0.4888	0.4735	0.9468	0.2044	0.1745	0.1597	0.5931	0.5991	0.1772	0.3575	0.5174	0.3127	0.5915	0.3703	0.3790	0.8887	0.2269	0.2675	0.7434	0.5100	0.4673
1986		Apr 19 2015	Wheat90K_ConsAkhunovKSU_15033654_A	9258108037_R01C01	0	calls		H	B	B	A	B	B	A	B	H	B	A	A	H	H	A	B	A	B	H	H	B	H	H	B	B	A	A	B	B	B	A	H	H	A	B	H	B	A	B	H	B	A
1986		Apr 19 2015	Wheat90K_ConsAkhunovKSU_15033654_A	9258108037_R01C01	0	Score_Call		0.5083	0.8320	0.4509	0.6836	0.7385	0.4800	0.4847	0.1813	0.4674	0.1942	0.8827	0.9263	0.6963	0.6025	0.7496	0.8382	0.2500	0.6812	0.3943	0.4493	0.7076	0.4888	0.4735	0.9468	0.2044	0.1745	0.1597	0.5931	0.5991	0.1772	0.3575	0.5174	0.2985	0.5915	0.3703	0.3790	0.8887	0.2269	0.3068	0.1609	0.5100	0.4673
1987		Apr 19 2015	Wheat90K_ConsAkhunovKSU_15033654_A	9258108037_R03C01	0	calls		H	B	B	A	B	B	H	B	H	B	A	B	B	B	B	B	A	B	U	U	H	H	H	B	B	A	A	A	H	B	A	B	B	A	H	H	A	A	H	B	B	A
1987		Apr 19 2015	Wheat90K_ConsAkhunovKSU_15033654_A	9258108037_R03C01	0	Score_Call		0.5083	0.8320	0.4509	0.6836	0.7385	0.4800	0.4847	0.1813	0.4674	0.1942	0.8827	0.9263	0.6963	0.6025	0.7496	0.8382	0.2500	0.6812	0.1230	0.0000	0.7076	0.4888	0.4735	0.9468	0.2044	0.1745	0.1597	0.5931	0.5991	0.1772	0.3575	0.5174	0.3127	0.5915	0.3703	0.3790	0.8887	0.2269	0.3068	0.7434	0.5100	0.4673
1988		Apr 19 2015	Wheat90K_ConsAkhunovKSU_15033654_A	9258108037_R05C01	0	calls		H	B	B	A	B	B	H	B	H	B	A	B	B	B	B	B	A	B	B	A	H	H	H	B	B	A	A	A	H	B	A	B	B	A	H	H	A	A	H	B	B	A
1988		Apr 19 2015	Wheat90K_ConsAkhunovKSU_15033654_A	9258108037_R05C01	0	Score_Call		0.5083	0.8320	0.4509	0.6836	0.7385	0.4800	0.4847	0.1813	0.4674	0.1942	0.8827	0.9263	0.6963	0.6025	0.7496	0.8382	0.2500	0.6812	0.3943	0.4493	0.7076	0.4888	0.4735	0.9468	0.2044	0.1745	0.1597	0.5931	0.5991	0.1772	0.3575	0.5174	0.3127	0.5915	0.3703	0.3790	0.8887	0.2269	0.3068	0.7434	0.5100	0.4673
1989		Apr 19 2015	Wheat90K_ConsAkhunovKSU_15033654_A	9258108037_R07C01	0	calls		H	B	B	A	B	B	H	B	H	B	A	A	H	H	B	B	A	H	H	H	B	A	H	B	B	A	A	B	B	B	A	B	H	H	B	H	A	A	B	H	B	A
1989		Apr 19 2015	Wheat90K_ConsAkhunovKSU_15033654_A	9258108037_R07C01	0	Score_Call		0.5083	0.8320	0.4509	0.6836	0.7385	0.4800	0.4847	0.1813	0.4674	0.1942	0.8827	0.9263	0.6963	0.6025	0.7496	0.8382	0.2500	0.6812	0.3943	0.4493	0.7076	0.4888	0.4735	0.9468	0.2044	0.1745	0.1597	0.5931	0.5991	0.1772	0.3575	0.5174	0.3127	0.5915	0.3703	0.3790	0.8887	0.2269	0.3068	0.7434	0.5100	0.4673
1990		Apr 19 2015	Wheat90K_ConsAkhunovKSU_15033654_A	9258108037_R09C01	0	calls		B	B	B	A	B	H	A	B	H	B	A	A	B	B	A	B	A	H	H	H	B	H	H	A	B	A	A	A	B	B	A	B	H	H	B	H	B	A	H	H	B	A
1990		Apr 19 2015	Wheat90K_ConsAkhunovKSU_15033654_A	9258108037_R09C01	0	Score_Call		0.5083	0.8320	0.4509	0.6836	0.7385	0.4800	0.4847	0.1813	0.4674	0.1942	0.8827	0.9263	0.6963	0.6025	0.7496	0.8382	0.2500	0.6812	0.3943	0.4493	0.7076	0.4888	0.4735	0.9468	0.2044	0.1745	0.1597	0.5931	0.5991	0.1772	0.3575	0.5174	0.3127	0.5915	0.3703	0.3790	0.8887	0.2269	0.3068	0.7434	0.5100	0.4673
1991		Apr 19 2015	Wheat90K_ConsAkhunovKSU_15033654_A	9258108037_R11C01	0	calls		B	B	B	A	B	B	A	B	H	B	A	B	H	H	B	B	A	B	B	A	H	A	B	A	B	A	A	A	B	B	A	B	H	A	H	H	A	A	H	B	B	A
1991		Apr 19 2015	Wheat90K_ConsAkhunovKSU_15033654_A	9258108037_R11C01	0	Score_Call		0.5083	0.8320	0.4509	0.6836	0.7385	0.4800	0.4847	0.1813	0.4674	0.1942	0.8827	0.9263	0.6963	0.6025	0.7496	0.8382	0.2500	0.6812	0.3943	0.4493	0.7076	0.4888	0.4735	0.9468	0.2044	0.1745	0.1597	0.5931	0.5991	0.1772	0.3575	0.5174	0.3127	0.5915	0.3703	0.3790	0.8887	0.2269	0.3068	0.7434	0.5100	0.4673
1992		Apr 19 2015	Wheat90K_ConsAkhunovKSU_15033654_A	9258108037_R02C01	0	calls		H	B	B	A	B	H	A	B	H	B	A	B	H	H	A	B	A	B	H	H	H	A	B	B	B	A	A	B	H	B	A	B	H	H	H	H	B	A	B	H	B	A
1992		Apr 19 2015	Wheat90K_ConsAkhunovKSU_15033654_A	9258108037_R02C01	0	Score_Call		0.5083	0.8320	0.4509	0.6836	0.7385	0.4800	0.4847	0.1813	0.4674	0.1942	0.8827	0.9263	0.6963	0.6025	0.7496	0.8382	0.2500	0.6812	0.3943	0.4493	0.7076	0.4888	0.4735	0.9468	0.2044	0.1745	0.1597	0.5931	0.5991	0.1725	0.3575	0.5174	0.3127	0.5915	0.3703	0.3790	0.8887	0.2269	0.3068	0.7434	0.5100	0.4673
1993		Apr 19 2015	Wheat90K_ConsAkhunovKSU_15033654_A	9258108037_R04C01	0	calls		H	B	B	A	B	B	H	B	B	B	A	A	B	B	H	B	A	B	H	H	B	H	H	B	B	A	A	A	B	B	A	B	B	A	B	H	B	A	B	B	B	A
1993		Apr 19 2015	Wheat90K_ConsAkhunovKSU_15033654_A	9258108037_R04C01	0	Score_Call		0.5083	0.8320	0.4509	0.6836	0.7385	0.4800	0.4847	0.1813	0.4674	0.1942	0.8827	0.9263	0.6963	0.6025	0.7496	0.8382	0.2500	0.6812	0.3943	0.4493	0.7076	0.4888	0.4735	0.9468	0.2044	0.1745	0.1597	0.5931	0.5991	0.1772	0.3575	0.5174	0.3108	0.5915	0.3703	0.3790	0.8887	0.2269	0.2904	0.7434	0.5100	0.4673
1994		Apr 19 2015	Wheat90K_ConsAkhunovKSU_15033654_A	9258108037_R06C01	0	calls		H	B	B	A	B	H	H	B	H	B	A	A	B	B	B	B	A	B	B	A	B	A	B	B	B	A	A	A	H	B	A	B	B	A	B	H	B	A	B	H	B	A
1994		Apr 19 2015	Wheat90K_ConsAkhunovKSU_15033654_A	9258108037_R06C01	0	Score_Call		0.5083	0.8320	0.4170	0.6836	0.7385	0.4800	0.4847	0.1813	0.4674	0.1942	0.8827	0.9263	0.6963	0.6025	0.7496	0.8382	0.2500	0.6812	0.3943	0.4493	0.7076	0.4888	0.4735	0.9468	0.2044	0.1745	0.1597	0.5931	0.5991	0.1772	0.3575	0.5174	0.3115	0.5915	0.3703	0.3790	0.8887	0.2269	0.3068	0.7434	0.5100	0.4673
1995		Apr 19 2015	Wheat90K_ConsAkhunovKSU_15033654_A	9258108037_R08C01	0	calls		B	B	B	A	B	H	A	B	B	B	A	A	H	H	A	B	A	B	B	A	H	A	B	B	B	A	A	A	H	B	A	H	B	A	B	H	B	A	H	H	B	A
1995		Apr 19 2015	Wheat90K_ConsAkhunovKSU_15033654_A	9258108037_R08C01	0	Score_Call		0.5083	0.8320	0.4052	0.6836	0.7385	0.4800	0.4847	0.1813	0.4674	0.1942	0.8827	0.9263	0.6963	0.6025	0.7496	0.8382	0.2500	0.6812	0.3943	0.4493	0.7076	0.4888	0.4735	0.9468	0.2044	0.1745	0.1597	0.5931	0.5991	0.1772	0.3575	0.5174	0.3127	0.5915	0.3703	0.3790	0.8887	0.2269	0.3068	0.7434	0.5100	0.4673
1996		Apr 19 2015	Wheat90K_ConsAkhunovKSU_15033654_A	9258108037_R10C01	0	calls		B	B	B	A	B	H	A	B	H	B	A	B	B	B	B	B	A	B	H	H	B	H	B	A	B	A	A	B	H	B	A	B	H	H	H	H	A	A	B	B	B	A
1996		Apr 19 2015	Wheat90K_ConsAkhunovKSU_15033654_A	9258108037_R10C01	0	Score_Call		0.5083	0.8320	0.4509	0.6836	0.7385	0.4800	0.4847	0.1813	0.4674	0.1942	0.8827	0.9263	0.6963	0.6025	0.7496	0.8382	0.2500	0.6812	0.3943	0.4493	0.7076	0.4888	0.4735	0.9468	0.2044	0.1745	0.1597	0.5931	0.5991	0.1772	0.3575	0.5174	0.3127	0.5915	0.3703	0.3790	0.8887	0.2269	0.3068	0.7434	0.5100	0.4673
1997		Apr 19 2015	Wheat90K_ConsAkhunovKSU_15033654_A	9258108037_R12C01	0	calls		H	B	B	A	B	H	A	B	H	B	A	A	B	B	A	B	A	H	B	A	B	A	H	A	B	A	A	A	H	B	A	H	H	H	B	H	A	A	H	B	B	A
1997		Apr 19 2015	Wheat90K_ConsAkhunovKSU_15033654_A	9258108037_R12C01	0	Score_Call		0.5083	0.8320	0.4509	0.6836	0.7385	0.4800	0.4847	0.1813	0.4674	0.1942	0.8827	0.9263	0.6963	0.6025	0.7496	0.8382	0.2500	0.6812	0.3943	0.4493	0.7076	0.4888	0.4735	0.9468	0.2044	0.1745	0.1597	0.5931	0.5991	0.1772	0.3575	0.1899	0.3127	0.5915	0.3703	0.3790	0.8887	0.2269	0.3068	0.7434	0.5100	0.4673
1998		Apr 19 2015	Wheat90K_ConsAkhunovKSU_15033654_A	9258108037_R01C02	0	calls		B	B	B	A	B	H	H	B	H	B	A	A	B	B	A	B	A	H	H	H	H	A	H	A	B	A	A	A	B	B	A	B	B	H	B	H	B	A	B	B	B	A
1998		Apr 19 2015	Wheat90K_ConsAkhunovKSU_15033654_A	9258108037_R01C02	0	Score_Call		0.5083	0.8320	0.4509	0.6836	0.7385	0.4800	0.4847	0.1813	0.4674	0.1942	0.8827	0.9263	0.6963	0.6025	0.7496	0.8382	0.2500	0.6812	0.3943	0.4493	0.7076	0.4888	0.4735	0.9468	0.2044	0.1745	0.1597	0.5931	0.5991	0.1772	0.3575	0.5174	0.3127	0.5915	0.3703	0.3790	0.8887	0.2269	0.1768	0.7434	0.5100	0.4673
1999		Apr 19 2015	Wheat90K_ConsAkhunovKSU_15033654_A	9258108037_R03C02	0	calls		H	B	B	A	B	H	H	B	B	B	A	B	H	H	A	B	A	B	B	A	B	H	B	A	B	A	A	A	B	B	A	H	B	A	H	H	A	A	B	B	B	A
1999		Apr 19 2015	Wheat90K_ConsAkhunovKSU_15033654_A	9258108037_R03C02	0	Score_Call		0.5083	0.8320	0.4509	0.6836	0.7385	0.4800	0.4847	0.1813	0.4674	0.1942	0.8827	0.9263	0.6963	0.6025	0.7496	0.8382	0.2500	0.6812	0.3943	0.4493	0.7076	0.4888	0.4735	0.9468	0.2044	0.1745	0.1597	0.5931	0.5991	0.1772	0.3575	0.5174	0.3127	0.5915	0.3703	0.3790	0.8887	0.2269	0.3068	0.7434	0.5100	0.4673
2000		Apr 19 2015	Wheat90K_ConsAkhunovKSU_15033654_A	9258108037_R05C02	0	calls		B	B	B	A	B	B	A	B	B	B	A	A	B	B	B	B	A	B	H	H	B	H	B	A	B	A	A	A	H	B	A	H	H	A	B	H	A	A	H	B	B	A
2000		Apr 19 2015	Wheat90K_ConsAkhunovKSU_15033654_A	9258108037_R05C02	0	Score_Call		0.5083	0.8320	0.4509	0.6836	0.7385	0.4800	0.4847	0.1813	0.4674	0.1942	0.8827	0.9263	0.6963	0.6025	0.7496	0.8382	0.2500	0.6812	0.3943	0.4493	0.7076	0.4888	0.4735	0.9468	0.2044	0.1745	0.1597	0.5931	0.5991	0.1772	0.3575	0.5174	0.3117	0.5915	0.3703	0.3790	0.8887	0.2269	0.3068	0.7434	0.5100	0.4673
2001		Apr 19 2015	Wheat90K_ConsAkhunovKSU_15033654_A	9258108037_R07C02	0	calls		H	B	B	A	B	H	H	B	B	B	A	B	B	B	A	B	A	H	H	H	H	H	H	B	B	A	A	A	H	B	A	H	H	H	H	H	A	A	H	B	B	A
2001		Apr 19 2015	Wheat90K_ConsAkhunovKSU_15033654_A	9258108037_R07C02	0	Score_Call		0.5083	0.8320	0.4509	0.6836	0.7385	0.4800	0.4847	0.1813	0.4674	0.1942	0.8827	0.9263	0.6963	0.6025	0.7496	0.8382	0.2500	0.6812	0.3943	0.4493	0.7076	0.4888	0.4735	0.9468	0.2044	0.1745	0.1597	0.5931	0.5991	0.1772	0.3575	0.5174	0.3127	0.5915	0.3703	0.3790	0.8887	0.2269	0.3068	0.7434	0.5100	0.4673
2002		Apr 19 2015	Wheat90K_ConsAkhunovKSU_15033654_A	9258108037_R09C02	0	calls		B	B	B	A	B	B	A	B	B	B	A	A	B	B	A	B	A	B	B	A	H	H	B	B	B	A	A	B	H	B	A	B	B	H	B	H	B	A	H	B	B	A
2002		Apr 19 2015	Wheat90K_ConsAkhunovKSU_15033654_A	9258108037_R09C02	0	Score_Call		0.5083	0.8320	0.4509	0.6836	0.7385	0.4800	0.4847	0.1813	0.4674	0.1942	0.8827	0.9263	0.6963	0.6025	0.7496	0.8382	0.2500	0.6812	0.3943	0.4493	0.7076	0.4888	0.4735	0.9468	0.2044	0.1745	0.1597	0.5931	0.5991	0.1772	0.3575	0.5174	0.3127	0.5915	0.3703	0.3790	0.8887	0.2269	0.3068	0.7434	0.5100	0.4673
2003		Apr 19 2015	Wheat90K_ConsAkhunovKSU_15033654_A	9258108037_R11C02	0	calls		B	B	B	A	B	B	A	B	H	B	A	A	B	B	B	B	A	H	B	A	B	A	B	A	B	A	A	B	H	B	A	B	B	H	B	H	B	A	H	B	B	A
2003		Apr 19 2015	Wheat90K_ConsAkhunovKSU_15033654_A	9258108037_R11C02	0	Score_Call		0.5083	0.8320	0.4509	0.6836	0.7385	0.4800	0.4847	0.1813	0.4674	0.1942	0.8827	0.9263	0.6963	0.6025	0.7496	0.8382	0.2500	0.6812	0.3943	0.4493	0.7076	0.4888	0.4735	0.9468	0.2044	0.1745	0.1597	0.5931	0.5991	0.1772	0.3575	0.5174	0.3127	0.5915	0.3703	0.3790	0.8887	0.2269	0.3068	0.7434	0.5100	0.4673
2004		Apr 19 2015	Wheat90K_ConsAkhunovKSU_15033654_A	9258108037_R02C02	0	calls		H	B	B	A	B	B	H	B	B	B	A	A	H	H	B	B	A	H	B	A	B	H	B	A	B	A	A	A	H	B	A	B	B	H	B	H	B	A	H	H	B	A
2004		Apr 19 2015	Wheat90K_ConsAkhunovKSU_15033654_A	9258108037_R02C02	0	Score_Call		0.5083	0.8320	0.4509	0.6836	0.7385	0.4800	0.4847	0.1813	0.4674	0.1942	0.8827	0.9263	0.6963	0.6025	0.7496	0.8382	0.2500	0.6812	0.3943	0.4493	0.7076	0.4888	0.4735	0.9468	0.2044	0.1745	0.1597	0.5931	0.5991	0.1772	0.3575	0.5174	0.3127	0.5915	0.3703	0.3790	0.8887	0.2269	0.3068	0.7434	0.5100	0.4673
2005		Apr 19 2015	Wheat90K_ConsAkhunovKSU_15033654_A	9258108037_R04C02	0	calls		B	B	B	A	B	H	A	B	H	B	A	B	H	H	A	B	A	B	H	H	B	A	B	A	B	A	A	A	H	B	A	B	B	H	H	H	B	A	H	B	B	A
2005		Apr 19 2015	Wheat90K_ConsAkhunovKSU_15033654_A	9258108037_R04C02	0	Score_Call		0.5083	0.8320	0.4509	0.6836	0.7385	0.4800	0.4847	0.1813	0.4674	0.1942	0.8827	0.9263	0.6963	0.6025	0.7496	0.8382	0.2500	0.6812	0.3943	0.4493	0.7076	0.4888	0.4735	0.9468	0.2044	0.1745	0.1597	0.5931	0.5991	0.1772	0.3575	0.5174	0.3127	0.5915	0.3703	0.3790	0.8887	0.2269	0.3068	0.7434	0.5100	0.4673
2006		Apr 19 2015	Wheat90K_ConsAkhunovKSU_15033654_A	9258108037_R06C02	0	calls		B	B	B	A	B	B	A	B	H	B	A	B	B	B	B	B	A	H	H	H	B	A	B	A	B	A	A	B	H	B	A	H	H	H	H	H	A	A	H	H	B	A
2006		Apr 19 2015	Wheat90K_ConsAkhunovKSU_15033654_A	9258108037_R06C02	0	Score_Call		0.5083	0.8320	0.4509	0.6836	0.7385	0.4800	0.4847	0.1813	0.4674	0.1942	0.8827	0.9263	0.6963	0.6025	0.7496	0.8382	0.2500	0.6812	0.3943	0.4493	0.7076	0.4888	0.4735	0.9468	0.2044	0.1745	0.1597	0.5931	0.5991	0.1772	0.3575	0.5174	0.3127	0.5915	0.3703	0.3790	0.8887	0.2269	0.3068	0.7434	0.5100	0.4673
2007		Apr 19 2015	Wheat90K_ConsAkhunovKSU_15033654_A	9258108037_R08C02	0	calls		B	B	B	A	B	B	A	B	H	B	A	A	B	B	B	B	A	H	B	A	B	H	H	B	B	A	A	B	H	B	A	H	H	A	B	H	B	A	H	B	B	A
2007		Apr 19 2015	Wheat90K_ConsAkhunovKSU_15033654_A	9258108037_R08C02	0	Score_Call		0.5083	0.8320	0.4509	0.6836	0.7385	0.4800	0.4847	0.1813	0.4674	0.1942	0.8827	0.9263	0.6963	0.6025	0.7496	0.8382	0.2500	0.6812	0.3943	0.4493	0.7076	0.4888	0.4735	0.9468	0.2044	0.1745	0.1597	0.5931	0.5991	0.1772	0.3575	0.5174	0.3127	0.5915	0.3703	0.3790	0.8887	0.2269	0.3068	0.7434	0.5100	0.4673
2008		Apr 19 2015	Wheat90K_ConsAkhunovKSU_15033654_A	9258108037_R10C02	0	calls		B	B	B	A	B	B	H	B	B	B	A	B	B	B	A	B	A	B	B	A	H	A	B	B	B	A	A	B	H	B	A	H	H	A	H	H	A	A	H	H	B	A
2008		Apr 19 2015	Wheat90K_ConsAkhunovKSU_15033654_A	9258108037_R10C02	0	Score_Call		0.5083	0.8320	0.4509	0.6836	0.7385	0.4800	0.4847	0.1813	0.4674	0.1924	0.8827	0.9263	0.6963	0.6025	0.7496	0.8382	0.2500	0.6812	0.3943	0.4493	0.7076	0.4888	0.4735	0.9468	0.2044	0.1745	0.1597	0.5931	0.5991	0.1772	0.3575	0.5174	0.3127	0.5915	0.3703	0.3790	0.8887	0.2269	0.3068	0.7434	0.5100	0.4673
2009		Apr 19 2015	Wheat90K_ConsAkhunovKSU_15033654_A	9258108037_R12C02	0	calls		H	B	B	A	B	H	H	B	B	B	A	B	H	H	B	B	A	B	B	A	H	A	H	A	B	A	A	A	H	B	A	H	H	A	H	H	A	A	H	H	B	A
2009		Apr 19 2015	Wheat90K_ConsAkhunovKSU_15033654_A	9258108037_R12C02	0	Score_Call		0.5083	0.8320	0.4509	0.6836	0.7385	0.4800	0.4847	0.1813	0.4674	0.1942	0.8827	0.9263	0.6963	0.6025	0.7496	0.8382	0.2500	0.6812	0.3943	0.4493	0.7076	0.4888	0.4735	0.9468	0.2044	0.1745	0.1597	0.5931	0.5991	0.1772	0.3575	0.5174	0.3127	0.5915	0.3703	0.3790	0.8887	0.2269	0.3068	0.7434	0.5100	0.4673
2010		Apr 19 2015	Wheat90K_ConsAkhunovKSU_15033654_A	9258108070_R01C01	0	calls		H	B	B	A	B	H	A	B	B	B	A	B	H	H	B	B	A	B	B	A	H	A	B	A	B	A	A	A	H	B	A	B	B	A	H	H	A	A	B	H	B	A
2010		Apr 19 2015	Wheat90K_ConsAkhunovKSU_15033654_A	9258108070_R01C01	0	Score_Call		0.5083	0.8320	0.4509	0.6836	0.7385	0.4800	0.4847	0.1813	0.4674	0.1942	0.8827	0.9263	0.6963	0.6025	0.7496	0.8382	0.2500	0.6812	0.3943	0.4493	0.7076	0.4888	0.4735	0.9468	0.2044	0.1745	0.1597	0.5931	0.5991	0.1772	0.3575	0.5174	0.3127	0.5915	0.3703	0.3790	0.8887	0.2269	0.3068	0.7434	0.5100	0.4673
2011		Apr 19 2015	Wheat90K_ConsAkhunovKSU_15033654_A	9258108070_R03C01	0	calls		B	B	B	A	B	H	H	B	B	B	A	B	B	B	A	B	A	B	H	H	H	H	H	A	B	A	A	B	H	B	A	H	B	A	B	H	B	A	H	H	B	A
2011		Apr 19 2015	Wheat90K_ConsAkhunovKSU_15033654_A	9258108070_R03C01	0	Score_Call		0.5083	0.8320	0.4509	0.6836	0.7385	0.4800	0.4847	0.1813	0.4674	0.1942	0.8827	0.9263	0.6963	0.6025	0.7496	0.8382	0.2500	0.6812	0.3943	0.4493	0.7076	0.4888	0.4735	0.9468	0.2044	0.1745	0.1597	0.5931	0.5991	0.1772	0.3575	0.5174	0.3127	0.5915	0.3703	0.3790	0.8887	0.2269	0.3068	0.7434	0.5100	0.4673
2012		Apr 19 2015	Wheat90K_ConsAkhunovKSU_15033654_A	9258108070_R05C01	0	calls		B	B	B	A	B	B	H	B	B	B	A	B	H	H	A	B	A	H	B	A	B	H	B	B	B	A	A	A	H	B	A	B	H	H	H	H	A	A	H	B	B	A
2012		Apr 19 2015	Wheat90K_ConsAkhunovKSU_15033654_A	9258108070_R05C01	0	Score_Call		0.5083	0.8320	0.4509	0.6836	0.7385	0.4800	0.4847	0.1813	0.4674	0.1942	0.8827	0.9263	0.6963	0.6025	0.7496	0.8382	0.2500	0.6812	0.3943	0.4493	0.7076	0.4888	0.4735	0.9468	0.2044	0.1745	0.1597	0.5931	0.5991	0.1772	0.3575	0.5174	0.3127	0.5915	0.3703	0.3790	0.8887	0.2269	0.3068	0.7434	0.5100	0.4673
2013		Apr 19 2015	Wheat90K_ConsAkhunovKSU_15033654_A	9258108070_R07C01	0	calls		B	B	B	A	B	H	H	B	B	B	A	B	H	H	B	B	A	H	B	A	H	A	B	A	B	A	A	B	B	B	A	H	B	H	H	H	A	A	H	H	B	A
2013		Apr 19 2015	Wheat90K_ConsAkhunovKSU_15033654_A	9258108070_R07C01	0	Score_Call		0.5083	0.8320	0.4509	0.6836	0.7385	0.4800	0.4847	0.1813	0.4674	0.1942	0.8827	0.9263	0.6963	0.6025	0.7496	0.8382	0.2500	0.6812	0.3943	0.4493	0.7076	0.4888	0.4735	0.9468	0.2044	0.1745	0.1597	0.5931	0.5991	0.1772	0.3575	0.5174	0.3127	0.5915	0.3703	0.3790	0.8887	0.2269	0.3068	0.7434	0.5100	0.4673
2014		Apr 19 2015	Wheat90K_ConsAkhunovKSU_15033654_A	9258108070_R09C01	0	calls		B	B	B	A	B	H	H	B	B	B	A	A	B	B	B	B	A	H	B	A	B	H	H	A	B	A	A	A	H	B	A	H	B	H	B	H	B	A	H	H	B	A
2014		Apr 19 2015	Wheat90K_ConsAkhunovKSU_15033654_A	9258108070_R09C01	0	Score_Call		0.5083	0.8320	0.4509	0.6836	0.7385	0.4800	0.4847	0.1813	0.4674	0.1942	0.8827	0.9263	0.6963	0.6025	0.7496	0.8382	0.2500	0.6812	0.3943	0.4493	0.7076	0.4888	0.4735	0.9468	0.2044	0.1745	0.1597	0.5931	0.5991	0.1772	0.3575	0.5174	0.2478	0.5915	0.3703	0.3790	0.8887	0.2269	0.3068	0.7434	0.5100	0.4673
2015		Apr 19 2015	Wheat90K_ConsAkhunovKSU_15033654_A	9258108070_R11C01	0	calls		B	B	B	A	B	H	H	B	H	B	A	B	B	B	A	B	A	B	H	H	B	A	B	A	B	A	A	A	B	B	A	B	B	A	H	H	A	A	B	H	B	A
2015		Apr 19 2015	Wheat90K_ConsAkhunovKSU_15033654_A	9258108070_R11C01	0	Score_Call		0.5083	0.8320	0.4509	0.6836	0.7385	0.4800	0.4847	0.1813	0.4674	0.1942	0.8827	0.9263	0.6963	0.6025	0.7496	0.8382	0.2500	0.6812	0.3943	0.4493	0.7076	0.4888	0.4735	0.9468	0.2044	0.1745	0.1597	0.5931	0.5991	0.1772	0.3575	0.5174	0.2988	0.5915	0.3703	0.3790	0.8887	0.2269	0.3068	0.7434	0.5100	0.4673
2016		Apr 19 2015	Wheat90K_ConsAkhunovKSU_15033654_A	9258108070_R02C01	0	calls		B	B	B	A	B	B	H	B	B	B	A	B	B	B	B	B	A	H	B	A	B	A	H	A	B	A	A	A	H	B	A	H	B	H	H	H	B	A	B	B	B	A
2016		Apr 19 2015	Wheat90K_ConsAkhunovKSU_15033654_A	9258108070_R02C01	0	Score_Call		0.5083	0.8320	0.4509	0.6836	0.7385	0.4800	0.4847	0.1813	0.4674	0.1942	0.8827	0.9263	0.6963	0.6025	0.7496	0.8382	0.2500	0.6812	0.3943	0.4493	0.7076	0.4888	0.4735	0.9468	0.2044	0.1745	0.1597	0.5931	0.5991	0.1772	0.3575	0.5174	0.3127	0.5915	0.3703	0.3790	0.8887	0.2269	0.3067	0.7434	0.5100	0.4673
2017		Apr 19 2015	Wheat90K_ConsAkhunovKSU_15033654_A	9258108070_R04C01	0	calls		B	B	B	A	B	B	H	B	B	B	A	A	B	B	A	B	A	B	H	H	B	A	H	B	B	A	A	A	B	B	A	H	H	A	B	H	B	A	B	H	B	A
2017		Apr 19 2015	Wheat90K_ConsAkhunovKSU_15033654_A	9258108070_R04C01	0	Score_Call		0.5083	0.8320	0.4509	0.6836	0.7385	0.4800	0.4847	0.1813	0.4674	0.1942	0.8827	0.9263	0.6963	0.6025	0.7496	0.8382	0.2500	0.6812	0.3943	0.4493	0.7076	0.4888	0.4735	0.9468	0.2044	0.1745	0.1597	0.5931	0.5991	0.1772	0.3575	0.5174	0.3127	0.5915	0.3703	0.3790	0.8887	0.2269	0.3068	0.7434	0.5100	0.4673
2018		Apr 19 2015	Wheat90K_ConsAkhunovKSU_15033654_A	9258108070_R06C01	0	calls		B	B	B	A	B	B	H	B	H	B	A	B	B	B	A	B	A	B	B	A	B	A	H	A	B	A	A	A	B	B	A	H	H	A	H	H	A	A	H	B	B	A
2018		Apr 19 2015	Wheat90K_ConsAkhunovKSU_15033654_A	9258108070_R06C01	0	Score_Call		0.5083	0.8320	0.4509	0.6836	0.7385	0.4800	0.4847	0.1813	0.4674	0.1942	0.8827	0.9263	0.6963	0.6025	0.7496	0.8382	0.2500	0.6812	0.3943	0.4493	0.7076	0.4888	0.4735	0.9468	0.2044	0.1745	0.1597	0.5931	0.5991	0.1772	0.3575	0.5174	0.3086	0.5915	0.3703	0.3790	0.8887	0.2269	0.3068	0.7434	0.5100	0.4673
2019		Apr 19 2015	Wheat90K_ConsAkhunovKSU_15033654_A	9258108070_R08C01	0	calls		B	B	B	A	B	H	A	B	H	B	A	A	H	H	A	B	A	H	H	H	B	A	B	B	B	A	A	A	B	B	A	H	B	H	B	H	A	A	B	B	B	A
2019		Apr 19 2015	Wheat90K_ConsAkhunovKSU_15033654_A	9258108070_R08C01	0	Score_Call		0.5083	0.8320	0.4509	0.6836	0.7385	0.4800	0.4847	0.1813	0.4674	0.1942	0.8827	0.9263	0.6963	0.6025	0.7496	0.8382	0.2500	0.6812	0.3943	0.4493	0.7076	0.4888	0.4735	0.9468	0.2044	0.1745	0.1597	0.5931	0.5991	0.1772	0.3575	0.5174	0.3127	0.5915	0.3703	0.3790	0.8887	0.2269	0.2737	0.7434	0.5100	0.4673
2020		Apr 19 2015	Wheat90K_ConsAkhunovKSU_15033654_A	9258108070_R10C01	0	calls		B	B	B	A	B	H	A	B	H	B	A	B	H	H	A	B	A	B	H	H	B	A	B	A	B	A	A	A	B	B	A	H	H	A	H	H	A	A	H	B	B	A
2020		Apr 19 2015	Wheat90K_ConsAkhunovKSU_15033654_A	9258108070_R10C01	0	Score_Call		0.5083	0.8320	0.4509	0.6836	0.7385	0.4800	0.4847	0.1813	0.4674	0.1942	0.8827	0.9263	0.6963	0.6025	0.7496	0.8382	0.2500	0.6812	0.3943	0.4493	0.7076	0.4888	0.4735	0.9468	0.2044	0.1745	0.1597	0.5931	0.5991	0.1772	0.3575	0.5174	0.3083	0.5915	0.2760	0.3790	0.8887	0.2269	0.3068	0.7434	0.5100	0.4673
2021		Apr 19 2015	Wheat90K_ConsAkhunovKSU_15033654_A	9258108070_R12C01	0	calls		H	B	B	A	B	B	H	B	B	B	A	A	B	B	B	B	A	B	H	H	H	H	B	A	B	A	A	A	H	B	A	H	B	H	B	H	B	A	B	B	B	A
2021		Apr 19 2015	Wheat90K_ConsAkhunovKSU_15033654_A	9258108070_R12C01	0	Score_Call		0.5083	0.8320	0.4509	0.6836	0.7385	0.4800	0.4847	0.1813	0.4674	0.1942	0.8827	0.9263	0.6963	0.6025	0.7496	0.8382	0.2500	0.6812	0.3943	0.4493	0.7076	0.4888	0.4735	0.9468	0.2044	0.1745	0.1597	0.5931	0.5991	0.1772	0.3575	0.5174	0.3127	0.5915	0.3703	0.3790	0.8887	0.2269	0.3068	0.7434	0.5100	0.4673
2022		Apr 19 2015	Wheat90K_ConsAkhunovKSU_15033654_A	9258108070_R01C02	0	calls		B	B	B	A	B	B	H	B	B	B	A	A	H	H	A	B	A	H	H	H	H	H	B	B	B	A	A	A	H	B	A	H	B	H	B	H	B	A	B	H	B	A
2022		Apr 19 2015	Wheat90K_ConsAkhunovKSU_15033654_A	9258108070_R01C02	0	Score_Call		0.5083	0.8320	0.4509	0.6836	0.7385	0.4800	0.4847	0.1813	0.4674	0.1942	0.8827	0.9263	0.6963	0.6025	0.7496	0.8382	0.2500	0.6812	0.3943	0.4493	0.7076	0.4888	0.4735	0.9468	0.2044	0.1745	0.1597	0.5931	0.5991	0.1772	0.3575	0.5174	0.3127	0.5915	0.3703	0.3790	0.8887	0.2269	0.3068	0.7434	0.5100	0.4673
2023		Apr 19 2015	Wheat90K_ConsAkhunovKSU_15033654_A	9258108070_R03C02	0	calls		H	B	B	A	B	B	H	B	H	B	A	A	H	H	A	B	A	H	H	H	H	A	H	B	B	A	A	A	B	B	A	H	H	H	B	H	A	A	B	B	B	A
2023		Apr 19 2015	Wheat90K_ConsAkhunovKSU_15033654_A	9258108070_R03C02	0	Score_Call		0.5083	0.8320	0.4509	0.6836	0.7385	0.4800	0.4847	0.1813	0.4674	0.1942	0.8827	0.9263	0.6963	0.6025	0.7496	0.8382	0.2500	0.2001	0.3943	0.4493	0.7076	0.4888	0.4735	0.9468	0.2044	0.1745	0.1597	0.5931	0.5991	0.1772	0.3575	0.5174	0.3119	0.5915	0.3703	0.3790	0.8887	0.2269	0.3016	0.7434	0.5100	0.4673
2024		Apr 19 2015	Wheat90K_ConsAkhunovKSU_15033654_A	9258108070_R05C02	0	calls		B	B	B	A	B	B	A	B	B	B	A	A	B	B	B	B	A	H	B	A	H	A	H	B	B	A	A	B	B	B	A	H	H	H	B	H	B	A	H	H	B	A
2024		Apr 19 2015	Wheat90K_ConsAkhunovKSU_15033654_A	9258108070_R05C02	0	Score_Call		0.5083	0.8320	0.4509	0.6836	0.7385	0.4800	0.4847	0.1813	0.4674	0.1942	0.8827	0.9263	0.6963	0.6025	0.7496	0.8382	0.2500	0.6812	0.3943	0.4493	0.7076	0.4888	0.4735	0.9468	0.2044	0.1745	0.1597	0.5931	0.5991	0.1772	0.3575	0.5174	0.3127	0.5915	0.3568	0.3790	0.8887	0.2269	0.3068	0.7434	0.5100	0.4673
2025		Apr 19 2015	Wheat90K_ConsAkhunovKSU_15033654_A	9258108070_R07C02	0	calls		H	B	B	A	B	H	H	B	B	B	A	B	H	H	B	B	A	H	H	H	H	H	B	A	B	A	A	B	H	B	A	H	B	H	H	H	A	A	H	B	B	A
2025		Apr 19 2015	Wheat90K_ConsAkhunovKSU_15033654_A	9258108070_R07C02	0	Score_Call		0.5083	0.8320	0.4509	0.6836	0.7385	0.4800	0.4847	0.1813	0.4674	0.1942	0.8827	0.9263	0.6963	0.6025	0.7496	0.8382	0.2500	0.6812	0.3943	0.4493	0.7076	0.4888	0.4735	0.9468	0.2044	0.1745	0.1597	0.5931	0.5991	0.1772	0.3575	0.5174	0.3127	0.5915	0.3703	0.3790	0.8887	0.2269	0.3068	0.7434	0.5100	0.4673
2026		Apr 19 2015	Wheat90K_ConsAkhunovKSU_15033654_A	9258108070_R09C02	0	calls		H	B	B	A	B	H	A	B	H	B	A	B	H	U	A	B	A	B	B	A	H	H	B	A	B	A	A	A	B	B	A	B	H	A	H	H	A	A	H	H	B	A
2026		Apr 19 2015	Wheat90K_ConsAkhunovKSU_15033654_A	9258108070_R09C02	0	Score_Call		0.5083	0.8320	0.4509	0.6836	0.7385	0.4800	0.4847	0.1813	0.4674	0.1942	0.8827	0.9263	0.3506	0.0839	0.7496	0.8382	0.2500	0.6812	0.3943	0.4493	0.7076	0.4888	0.4735	0.9468	0.2044	0.1745	0.1597	0.5931	0.5991	0.1772	0.3575	0.5174	0.3127	0.5915	0.3703	0.3790	0.8887	0.2269	0.2512	0.7434	0.5100	0.4673
2027		Apr 19 2015	Wheat90K_ConsAkhunovKSU_15033654_A	9258108070_R11C02	0	calls		H	B	B	A	B	B	A	B	B	B	A	A	H	H	B	B	A	B	H	H	H	H	H	B	B	A	A	B	H	B	A	B	H	H	B	B	A	A	B	B	B	A
2027		Apr 19 2015	Wheat90K_ConsAkhunovKSU_15033654_A	9258108070_R11C02	0	Score_Call		0.5083	0.8320	0.4509	0.6836	0.7385	0.4800	0.4847	0.1813	0.4674	0.1942	0.8827	0.9263	0.6963	0.6025	0.7496	0.8382	0.2500	0.6812	0.3943	0.4493	0.7076	0.4888	0.4735	0.9468	0.2044	0.1739	0.1597	0.5931	0.5991	0.1772	0.3575	0.5174	0.3011	0.5915	0.3703	0.3790	0.8887	0.2269	0.3068	0.7434	0.5100	0.4673
2028		Apr 19 2015	Wheat90K_ConsAkhunovKSU_15033654_A	9258108070_R02C02	0	calls		H	B	B	A	B	B	A	B	B	B	A	A	H	H	B	B	A	B	H	H	H	H	H	B	B	A	A	B	H	B	A	B	H	H	B	B	A	A	B	B	B	A
2028		Apr 19 2015	Wheat90K_ConsAkhunovKSU_15033654_A	9258108070_R02C02	0	Score_Call		0.5083	0.8320	0.4509	0.6836	0.7385	0.4800	0.4847	0.1813	0.4674	0.1942	0.8827	0.9263	0.6963	0.6025	0.7496	0.8382	0.2500	0.6812	0.3943	0.4493	0.7076	0.4888	0.4735	0.9468	0.2044	0.1745	0.1597	0.5931	0.5991	0.1772	0.3575	0.5174	0.3106	0.5915	0.3703	0.3790	0.8887	0.2269	0.3050	0.7434	0.5100	0.4673
2029		Apr 19 2015	Wheat90K_ConsAkhunovKSU_15033654_A	9258108070_R04C02	0	calls		H	B	B	A	B	B	A	B	H	B	A	B	H	H	B	B	A	H	B	A	B	H	B	B	B	A	A	B	B	B	A	B	B	H	B	H	A	A	H	B	B	A
2029		Apr 19 2015	Wheat90K_ConsAkhunovKSU_15033654_A	9258108070_R04C02	0	Score_Call		0.5083	0.8320	0.4509	0.6836	0.7385	0.4800	0.4847	0.1813	0.4674	0.1942	0.8827	0.9263	0.6963	0.6025	0.7496	0.8382	0.2500	0.6812	0.3943	0.4493	0.7076	0.4888	0.4735	0.9468	0.2044	0.1745	0.1597	0.5931	0.5991	0.1772	0.3575	0.5174	0.3127	0.5915	0.3703	0.3790	0.8887	0.2269	0.2519	0.7434	0.5100	0.4673
2030		Apr 19 2015	Wheat90K_ConsAkhunovKSU_15033654_A	9258108070_R06C02	0	calls		H	B	B	A	B	H	A	B	H	B	A	A	H	H	A	B	A	H	H	H	B	H	H	B	B	A	A	A	H	B	A	B	H	H	B	H	B	A	B	B	B	A
2030		Apr 19 2015	Wheat90K_ConsAkhunovKSU_15033654_A	9258108070_R06C02	0	Score_Call		0.5083	0.8320	0.4489	0.6836	0.7385	0.4800	0.4847	0.1813	0.4674	0.1942	0.8827	0.9263	0.6963	0.6025	0.7496	0.8382	0.2500	0.6812	0.3943	0.4493	0.7076	0.4888	0.4735	0.9468	0.2044	0.1745	0.1597	0.5931	0.5991	0.1772	0.3575	0.5174	0.3127	0.5915	0.3703	0.3790	0.8887	0.2269	0.3068	0.7434	0.5100	0.4673
2031		Apr 19 2015	Wheat90K_ConsAkhunovKSU_15033654_A	9258108070_R08C02	0	calls		B	B	B	A	B	B	U	B	H	B	A	B	B	B	B	B	A	B	B	A	B	H	B	A	B	A	A	A	B	B	A	B	B	A	H	H	A	A	B	B	B	A
2031		Apr 19 2015	Wheat90K_ConsAkhunovKSU_15033654_A	9258108070_R08C02	0	Score_Call		0.5083	0.8320	0.4509	0.6836	0.7385	0.4800	0.0000	0.1813	0.4674	0.1942	0.8827	0.9263	0.6963	0.6025	0.7496	0.8382	0.2500	0.6812	0.3943	0.4493	0.7076	0.4888	0.4735	0.9468	0.2044	0.1745	0.1597	0.5931	0.5991	0.1772	0.3575	0.5174	0.3127	0.5915	0.3703	0.3790	0.8887	0.2269	0.3068	0.7434	0.5100	0.4673
2032		Apr 19 2015	Wheat90K_ConsAkhunovKSU_15033654_A	9258108070_R10C02	0	calls		H	B	B	A	B	B	A	B	B	B	A	B	H	H	B	B	A	H	B	A	B	H	B	B	B	A	A	B	B	B	A	B	B	H	H	H	A	A	H	H	B	A
2032		Apr 19 2015	Wheat90K_ConsAkhunovKSU_15033654_A	9258108070_R10C02	0	Score_Call		0.5083	0.8320	0.4509	0.6836	0.7385	0.4800	0.4847	0.1813	0.4674	0.1942	0.8827	0.9263	0.6963	0.6025	0.7496	0.8382	0.2500	0.6812	0.3943	0.4493	0.7076	0.4888	0.4735	0.9468	0.2044	0.1745	0.1597	0.5931	0.5991	0.1772	0.3575	0.5174	0.3127	0.5915	0.3703	0.3790	0.8887	0.2269	0.3068	0.7434	0.5100	0.4673
2033		Apr 19 2015	Wheat90K_ConsAkhunovKSU_15033654_A	9258108070_R12C02	0	calls		H	B	B	A	B	H	A	B	H	B	A	B	H	H	A	B	A	B	H	H	H	H	B	A	B	A	A	A	B	B	A	B	H	A	H	H	A	A	H	H	B	A
2033		Apr 19 2015	Wheat90K_ConsAkhunovKSU_15033654_A	9258108070_R12C02	0	Score_Call		0.5083	0.8320	0.4509	0.6836	0.7385	0.4800	0.4847	0.1813	0.4674	0.1942	0.8827	0.9263	0.6963	0.6025	0.7496	0.8382	0.2500	0.6812	0.3943	0.4442	0.7076	0.4888	0.4735	0.9468	0.2044	0.1729	0.1597	0.5931	0.5991	0.1772	0.3575	0.5174	0.2878	0.5915	0.3703	0.3790	0.8887	0.2269	0.3068	0.7434	0.5100	0.4673
2034		Apr 27 2015	Wheat90K_ConsAkhunovKSU_15033654_A	9372402001_R01C01	0	calls		H	B	B	A	B	B	A	B	B	B	A	A	B	B	A	B	A	B	H	H	H	A	B	A	B	A	A	A	B	B	A	H	H	A	B	H	B	A	B	H	B	A
2034		Apr 27 2015	Wheat90K_ConsAkhunovKSU_15033654_A	9372402001_R01C01	0	Score_Call		0.5083	0.8320	0.4509	0.6836	0.7385	0.4800	0.4847	0.1813	0.4674	0.1942	0.8827	0.9263	0.6963	0.6025	0.7496	0.8382	0.2500	0.6812	0.3943	0.4493	0.7076	0.4888	0.4735	0.9468	0.2044	0.1745	0.1597	0.5931	0.5991	0.1772	0.3575	0.5174	0.2347	0.5915	0.3703	0.3790	0.8887	0.2269	0.3068	0.7434	0.5100	0.4673
2035		Apr 27 2015	Wheat90K_ConsAkhunovKSU_15033654_A	9372402001_R03C01	0	calls		B	B	B	A	B	B	A	B	U	B	A	B	H	H	B	B	A	B	H	H	B	A	H	A	B	A	A	A	B	B	A	B	B	A	B	H	A	A	B	H	B	A
2035		Apr 27 2015	Wheat90K_ConsAkhunovKSU_15033654_A	9372402001_R03C01	0	Score_Call		0.5083	0.8320	0.4509	0.6836	0.7385	0.4800	0.4847	0.1813	0.0000	0.1942	0.8827	0.9263	0.6963	0.6025	0.7496	0.8382	0.2500	0.6812	0.3943	0.4493	0.7076	0.4888	0.4735	0.9468	0.2044	0.1745	0.1597	0.5931	0.5991	0.1772	0.3575	0.5174	0.2853	0.5915	0.3703	0.3790	0.8887	0.2269	0.3068	0.7434	0.5100	0.4673
2036		Apr 27 2015	Wheat90K_ConsAkhunovKSU_15033654_A	9372402001_R05C01	0	calls		H	B	B	A	B	B	A	B	B	B	A	A	B	B	B	B	A	B	B	A	H	H	H	B	B	A	A	A	H	B	A	B	H	A	H	H	A	A	H	B	B	A
2036		Apr 27 2015	Wheat90K_ConsAkhunovKSU_15033654_A	9372402001_R05C01	0	Score_Call		0.5083	0.8320	0.4509	0.6836	0.7385	0.4800	0.4847	0.1813	0.4674	0.1942	0.8827	0.9263	0.6963	0.6025	0.7496	0.8382	0.2500	0.6812	0.3943	0.4493	0.7076	0.3560	0.4735	0.9468	0.2044	0.1745	0.1597	0.5931	0.5991	0.1772	0.3575	0.5174	0.3127	0.5915	0.3703	0.3790	0.8887	0.2269	0.3068	0.7434	0.5100	0.4673
2037		Apr 27 2015	Wheat90K_ConsAkhunovKSU_15033654_A	9372402001_R07C01	0	calls		H	B	B	A	B	H	A	B	B	B	A	A	H	H	B	B	A	H	H	H	B	A	B	B	B	A	A	B	H	B	A	B	B	H	B	H	B	A	H	B	B	A
2037		Apr 27 2015	Wheat90K_ConsAkhunovKSU_15033654_A	9372402001_R07C01	0	Score_Call		0.5083	0.8320	0.4509	0.6836	0.7385	0.4800	0.4847	0.1813	0.4674	0.1942	0.8827	0.9263	0.6963	0.6025	0.7496	0.8382	0.2500	0.6812	0.3943	0.4493	0.7076	0.4888	0.4735	0.9468	0.2044	0.1745	0.1597	0.5931	0.5991	0.1772	0.3575	0.5174	0.2835	0.5915	0.3703	0.3790	0.8887	0.2269	0.3068	0.7434	0.5100	0.4673
2038		Apr 27 2015	Wheat90K_ConsAkhunovKSU_15033654_A	9372402001_R09C01	0	calls		B	B	B	A	B	B	A	B	B	B	A	A	B	B	A	B	A	H	B	A	H	A	H	B	B	A	A	B	H	B	A	H	H	H	B	H	B	A	H	H	B	A
2038		Apr 27 2015	Wheat90K_ConsAkhunovKSU_15033654_A	9372402001_R09C01	0	Score_Call		0.5083	0.8320	0.4509	0.6836	0.7385	0.4800	0.4847	0.1813	0.4674	0.1942	0.8827	0.9263	0.6963	0.6025	0.7496	0.8382	0.2500	0.6812	0.3943	0.4493	0.7076	0.4888	0.4735	0.9468	0.2044	0.1745	0.1597	0.5931	0.5991	0.1772	0.3575	0.5174	0.3127	0.5915	0.3703	0.3790	0.8887	0.2269	0.3068	0.7434	0.5100	0.4673
2039		Apr 27 2015	Wheat90K_ConsAkhunovKSU_15033654_A	9372402001_R11C01	0	calls		H	B	B	A	B	B	A	B	H	B	A	B	H	H	A	B	A	H	H	H	B	H	B	B	B	A	A	B	B	B	A	H	H	H	B	H	B	A	H	H	B	A
2039		Apr 27 2015	Wheat90K_ConsAkhunovKSU_15033654_A	9372402001_R11C01	0	Score_Call		0.5083	0.8320	0.4509	0.6836	0.7385	0.4800	0.4847	0.1813	0.4674	0.1942	0.8827	0.9263	0.6963	0.6025	0.7496	0.8382	0.2500	0.6812	0.3943	0.4493	0.7076	0.4888	0.4735	0.9468	0.2038	0.1745	0.1597	0.5931	0.5991	0.1772	0.3575	0.5174	0.2585	0.5915	0.3703	0.3790	0.8887	0.2269	0.3068	0.7434	0.5100	0.4673
2040		Apr 27 2015	Wheat90K_ConsAkhunovKSU_15033654_A	9372402001_R02C01	0	calls		H	B	B	A	B	B	A	B	H	B	A	A	B	B	B	B	A	H	H	H	H	H	H	B	B	A	A	B	H	B	A	H	H	H	B	H	B	A	B	B	B	A
2040		Apr 27 2015	Wheat90K_ConsAkhunovKSU_15033654_A	9372402001_R02C01	0	Score_Call		0.5083	0.8320	0.4509	0.6836	0.7385	0.4800	0.4847	0.1793	0.4674	0.1942	0.8827	0.9263	0.6963	0.6025	0.7496	0.8382	0.2500	0.6812	0.3943	0.4493	0.7076	0.4888	0.4735	0.9468	0.2044	0.1745	0.1597	0.5931	0.5991	0.1772	0.3575	0.5174	0.2079	0.5915	0.3703	0.3790	0.8887	0.2269	0.3068	0.7434	0.5100	0.4673
2041		Apr 27 2015	Wheat90K_ConsAkhunovKSU_15033654_A	9372402001_R04C01	0	calls		H	B	B	A	B	H	A	B	H	B	A	A	B	B	B	B	A	B	U	U	H	A	H	B	B	A	A	B	H	B	A	B	B	H	B	H	A	A	B	H	B	A
2041		Apr 27 2015	Wheat90K_ConsAkhunovKSU_15033654_A	9372402001_R04C01	0	Score_Call		0.5083	0.8320	0.4509	0.6836	0.7385	0.4800	0.4847	0.1813	0.4674	0.1942	0.8827	0.9263	0.6963	0.6025	0.7496	0.8382	0.2500	0.6812	0.1027	0.0000	0.7076	0.4888	0.4735	0.9468	0.2044	0.1745	0.1597	0.5931	0.5991	0.1772	0.3575	0.5174	0.2831	0.5915	0.3703	0.3790	0.8887	0.2269	0.3068	0.7434	0.5100	0.4673
2042		Apr 27 2015	Wheat90K_ConsAkhunovKSU_15033654_A	9372402001_R06C01	0	calls		H	B	B	A	B	H	A	B	B	B	A	B	H	H	B	B	A	B	B	A	H	H	H	A	B	A	A	A	H	B	A	B	H	A	H	H	A	A	B	H	B	A
2042		Apr 27 2015	Wheat90K_ConsAkhunovKSU_15033654_A	9372402001_R06C01	0	Score_Call		0.5083	0.8320	0.4509	0.6836	0.7385	0.4800	0.4847	0.1813	0.4674	0.1942	0.8827	0.9263	0.6963	0.6025	0.7496	0.8382	0.2500	0.6812	0.3943	0.4493	0.7076	0.4888	0.4735	0.9468	0.2044	0.1745	0.1597	0.5931	0.5991	0.1772	0.3575	0.5174	0.3127	0.5915	0.3703	0.3790	0.8887	0.2269	0.3068	0.7434	0.5100	0.4673
2043		Apr 27 2015	Wheat90K_ConsAkhunovKSU_15033654_A	9372402001_R08C01	0	calls		H	B	B	A	B	H	H	B	B	B	A	B	B	B	A	B	A	B	B	A	H	H	H	B	B	A	A	B	B	B	A	B	B	H	H	H	A	A	H	H	B	A
2043		Apr 27 2015	Wheat90K_ConsAkhunovKSU_15033654_A	9372402001_R08C01	0	Score_Call		0.5083	0.8320	0.4509	0.6836	0.7385	0.4800	0.4847	0.1787	0.4674	0.1942	0.8827	0.9263	0.6963	0.6025	0.7496	0.8382	0.2500	0.6812	0.3943	0.4493	0.7076	0.4888	0.4735	0.9468	0.2044	0.1745	0.1597	0.5931	0.5991	0.1772	0.3575	0.5174	0.3112	0.5915	0.3703	0.3790	0.8887	0.2269	0.3068	0.2129	0.5100	0.4673
2044		Apr 27 2015	Wheat90K_ConsAkhunovKSU_15033654_A	9372402001_R10C01	0	calls		H	B	B	A	B	H	A	B	B	B	A	A	H	H	A	B	A	B	H	H	H	H	H	A	B	A	A	A	H	B	A	B	H	A	B	H	B	A	H	H	B	A
2044		Apr 27 2015	Wheat90K_ConsAkhunovKSU_15033654_A	9372402001_R10C01	0	Score_Call		0.5083	0.8320	0.4509	0.6836	0.7385	0.4800	0.4847	0.1813	0.4674	0.1942	0.8827	0.9263	0.6963	0.6025	0.7496	0.8382	0.2500	0.6812	0.3943	0.4493	0.7076	0.4888	0.4735	0.9468	0.2044	0.1745	0.1597	0.5931	0.5991	0.1772	0.3575	0.5174	0.3118	0.5915	0.3703	0.3790	0.8887	0.2269	0.3068	0.7434	0.5100	0.4673
2045		Apr 27 2015	Wheat90K_ConsAkhunovKSU_15033654_A	9372402001_R12C01	0	calls		H	B	B	A	B	H	A	B	B	B	A	B	H	H	A	B	A	B	B	A	H	A	H	A	B	A	A	B	H	B	A	B	H	A	B	H	B	A	H	H	B	A
2045		Apr 27 2015	Wheat90K_ConsAkhunovKSU_15033654_A	9372402001_R12C01	0	Score_Call		0.5083	0.8320	0.4509	0.6836	0.7385	0.4800	0.4847	0.1813	0.4674	0.1942	0.8827	0.9263	0.6963	0.6025	0.7496	0.8382	0.2500	0.6812	0.3943	0.4493	0.7076	0.4888	0.4735	0.9468	0.2044	0.1745	0.1597	0.5931	0.5991	0.1772	0.3575	0.5174	0.2275	0.5915	0.3703	0.3790	0.8887	0.2269	0.2391	0.7434	0.5100	0.4673
2046		Apr 27 2015	Wheat90K_ConsAkhunovKSU_15033654_A	9372402001_R01C02	0	calls		H	B	B	A	B	H	H	B	U	B	A	A	H	H	A	B	A	B	H	H	H	A	H	B	B	A	A	B	H	B	A	B	B	A	B	H	B	A	B	B	B	A
2046		Apr 27 2015	Wheat90K_ConsAkhunovKSU_15033654_A	9372402001_R01C02	0	Score_Call		0.5083	0.8320	0.4509	0.6836	0.7385	0.4800	0.4847	0.1813	0.0000	0.1942	0.8827	0.9263	0.6963	0.6025	0.7496	0.8382	0.2500	0.6812	0.3943	0.4493	0.7076	0.4888	0.4735	0.9468	0.2044	0.1745	0.1597	0.5931	0.5991	0.1772	0.3575	0.5174	0.3127	0.5915	0.3703	0.3790	0.8887	0.2269	0.3068	0.7434	0.5100	0.4673
2047		Apr 27 2015	Wheat90K_ConsAkhunovKSU_15033654_A	9372402001_R03C02	0	calls		H	B	B	A	B	H	H	B	B	B	A	B	B	B	A	B	A	B	B	A	B	A	H	B	B	A	A	A	B	B	A	B	B	A	H	H	A	A	B	B	B	A
2047		Apr 27 2015	Wheat90K_ConsAkhunovKSU_15033654_A	9372402001_R03C02	0	Score_Call		0.5083	0.8320	0.4509	0.6836	0.7385	0.4800	0.4847	0.1813	0.4674	0.1942	0.8827	0.9263	0.6963	0.6025	0.7496	0.8382	0.2500	0.6812	0.3943	0.4493	0.7076	0.4888	0.4735	0.9468	0.2044	0.1745	0.1597	0.5931	0.5991	0.1772	0.3575	0.5174	0.3127	0.5915	0.3545	0.3790	0.8887	0.2269	0.3068	0.7434	0.5100	0.4673
2048		Apr 27 2015	Wheat90K_ConsAkhunovKSU_15033654_A	9372402001_R05C02	0	calls		B	B	B	A	B	B	H	B	H	B	A	B	B	B	B	B	A	B	H	H	H	H	H	A	B	A	A	A	H	B	A	B	H	A	H	H	B	A	H	H	B	A
2048		Apr 27 2015	Wheat90K_ConsAkhunovKSU_15033654_A	9372402001_R05C02	0	Score_Call		0.5083	0.8320	0.4509	0.6836	0.7385	0.4800	0.4847	0.1766	0.4674	0.1942	0.8827	0.9263	0.6963	0.6025	0.7496	0.8382	0.2500	0.6812	0.3943	0.4493	0.7076	0.4888	0.4735	0.9468	0.2044	0.1745	0.1597	0.5931	0.5991	0.1772	0.3575	0.5174	0.3127	0.5915	0.3703	0.3790	0.8887	0.2269	0.3068	0.7434	0.5100	0.4673
2049		Apr 27 2015	Wheat90K_ConsAkhunovKSU_15033654_A	9372402001_R07C02	0	calls		H	B	B	A	B	B	A	B	H	B	A	B	H	H	B	B	A	H	B	A	B	A	H	A	B	A	A	A	H	B	A	B	H	H	H	H	A	A	H	B	B	A
2049		Apr 27 2015	Wheat90K_ConsAkhunovKSU_15033654_A	9372402001_R07C02	0	Score_Call		0.5083	0.8320	0.4509	0.6836	0.7385	0.4800	0.4847	0.1813	0.4674	0.1942	0.8827	0.9263	0.6963	0.6025	0.7496	0.8382	0.2500	0.6812	0.3943	0.4493	0.7076	0.4888	0.4735	0.9468	0.2044	0.1745	0.1597	0.5931	0.5991	0.1772	0.3575	0.5174	0.3077	0.5915	0.3703	0.3790	0.8887	0.2269	0.3068	0.7434	0.5100	0.4673
2050		Apr 27 2015	Wheat90K_ConsAkhunovKSU_15033654_A	9372402001_R09C02	0	calls		B	B	B	A	B	B	A	B	H	B	A	A	H	H	B	B	A	H	B	A	B	A	B	H	B	A	A	B	H	B	A	H	B	H	B	H	A	A	H	B	B	A
2050		Apr 27 2015	Wheat90K_ConsAkhunovKSU_15033654_A	9372402001_R09C02	0	Score_Call		0.5083	0.8320	0.4509	0.6836	0.7385	0.4800	0.4847	0.1813	0.4674	0.1942	0.8827	0.9263	0.6963	0.6025	0.7496	0.8382	0.2500	0.6812	0.3943	0.4493	0.7076	0.4888	0.4735	0.9468	0.2044	0.1745	0.1597	0.5931	0.5991	0.1772	0.3575	0.5174	0.3127	0.5915	0.3703	0.3790	0.8887	0.2269	0.3068	0.7434	0.5100	0.4673
2051		Apr 27 2015	Wheat90K_ConsAkhunovKSU_15033654_A	9372402001_R11C02	0	calls		H	B	B	A	B	H	A	B	H	B	A	B	B	B	A	B	A	B	H	H	H	H	H	A	B	A	A	B	H	B	A	B	B	A	H	H	A	A	H	H	B	A
2051		Apr 27 2015	Wheat90K_ConsAkhunovKSU_15033654_A	9372402001_R11C02	0	Score_Call		0.5083	0.8320	0.4509	0.6836	0.7385	0.4800	0.4847	0.1813	0.4674	0.1942	0.8827	0.9263	0.6963	0.6025	0.7496	0.8382	0.2500	0.6812	0.3943	0.4437	0.7076	0.4888	0.4735	0.9468	0.2044	0.1745	0.1597	0.5931	0.5991	0.1772	0.3575	0.5174	0.3127	0.5915	0.3703	0.3790	0.8887	0.2269	0.3059	0.7434	0.5100	0.4673
2052		Apr 27 2015	Wheat90K_ConsAkhunovKSU_15033654_A	9372402001_R02C02	0	calls		B	B	B	A	B	H	H	B	B	B	A	A	H	H	A	B	A	B	H	H	H	H	B	B	B	A	A	A	H	B	A	B	H	A	H	H	A	A	B	B	B	A
2052		Apr 27 2015	Wheat90K_ConsAkhunovKSU_15033654_A	9372402001_R02C02	0	Score_Call		0.5083	0.8320	0.4509	0.6836	0.7385	0.4800	0.4847	0.1813	0.4674	0.1942	0.8827	0.9263	0.6963	0.6025	0.7496	0.8382	0.2500	0.6812	0.3943	0.4493	0.7076	0.4888	0.4735	0.9468	0.2044	0.1745	0.1597	0.5931	0.5991	0.1772	0.3575	0.5174	0.3127	0.5915	0.3703	0.3790	0.8887	0.2269	0.3068	0.7434	0.5100	0.4673
2053		Apr 27 2015	Wheat90K_ConsAkhunovKSU_15033654_A	9372402001_R04C02	0	calls		H	B	B	A	B	B	A	B	B	B	A	B	H	H	B	B	A	H	U	U	B	H	H	A	B	A	A	A	H	B	A	H	B	H	H	H	A	A	H	H	B	A
2053		Apr 27 2015	Wheat90K_ConsAkhunovKSU_15033654_A	9372402001_R04C02	0	Score_Call		0.5083	0.8320	0.4509	0.6836	0.7385	0.4800	0.4847	0.1813	0.4674	0.1942	0.8827	0.9263	0.6963	0.6025	0.7496	0.8382	0.2500	0.6812	0.0551	0.0000	0.7076	0.4888	0.4735	0.9468	0.2044	0.1745	0.1597	0.5931	0.5991	0.1772	0.3575	0.5174	0.3127	0.5915	0.3703	0.3790	0.8887	0.2269	0.3068	0.7434	0.5100	0.4673
2054		Apr 27 2015	Wheat90K_ConsAkhunovKSU_15033654_A	9372402001_R06C02	0	calls		H	B	B	A	B	H	A	B	H	B	A	A	H	H	A	B	A	H	H	H	B	A	B	B	B	A	A	A	H	B	A	H	H	H	H	H	A	A	H	B	B	A
2054		Apr 27 2015	Wheat90K_ConsAkhunovKSU_15033654_A	9372402001_R06C02	0	Score_Call		0.5083	0.8320	0.4509	0.6836	0.7385	0.4800	0.4847	0.1813	0.4674	0.1942	0.8827	0.9263	0.6963	0.6025	0.7496	0.8382	0.2500	0.6812	0.3943	0.4493	0.7076	0.4888	0.4735	0.9468	0.2044	0.1745	0.1597	0.5931	0.5991	0.1772	0.3575	0.5174	0.3127	0.5915	0.3703	0.3790	0.8887	0.2269	0.3068	0.7434	0.5100	0.4673
2055		Apr 27 2015	Wheat90K_ConsAkhunovKSU_15033654_A	9372402001_R08C02	0	calls		H	B	B	A	B	H	H	B	B	B	A	A	H	H	A	B	A	H	B	A	B	A	H	B	B	A	A	A	H	B	A	B	H	H	H	H	A	A	H	B	B	A
2055		Apr 27 2015	Wheat90K_ConsAkhunovKSU_15033654_A	9372402001_R08C02	0	Score_Call		0.5083	0.8320	0.4509	0.6836	0.7385	0.4800	0.4847	0.1813	0.4674	0.1942	0.8827	0.9263	0.6963	0.6025	0.7496	0.8382	0.2500	0.6812	0.3943	0.4493	0.7076	0.4888	0.4735	0.9468	0.2044	0.1745	0.1597	0.5931	0.5991	0.1772	0.3575	0.5174	0.3127	0.5915	0.3703	0.3790	0.8887	0.2269	0.3068	0.7434	0.5100	0.4673
2056		Apr 27 2015	Wheat90K_ConsAkhunovKSU_15033654_A	9372402001_R10C02	0	calls		H	B	B	A	B	H	A	B	B	B	A	A	B	B	A	B	A	H	H	H	B	A	H	B	B	A	A	B	H	B	A	H	B	H	B	H	A	A	H	B	B	A
2056		Apr 27 2015	Wheat90K_ConsAkhunovKSU_15033654_A	9372402001_R10C02	0	Score_Call		0.5083	0.8320	0.4509	0.6836	0.7385	0.4800	0.4847	0.1813	0.4674	0.1942	0.8827	0.9263	0.6963	0.6025	0.7496	0.8382	0.2500	0.6812	0.3943	0.4493	0.7076	0.4888	0.4735	0.9468	0.2044	0.1745	0.1597	0.5931	0.5991	0.1772	0.3575	0.5174	0.3111	0.5915	0.3703	0.3790	0.8887	0.2269	0.3007	0.7434	0.5100	0.4673
2057		Apr 27 2015	Wheat90K_ConsAkhunovKSU_15033654_A	9372402001_R12C02	0	calls		H	B	B	A	B	B	A	B	H	B	A	B	H	H	B	B	A	H	H	H	H	U	H	B	B	A	A	A	B	B	A	B	B	H	H	H	A	A	H	H	B	A
2057		Apr 27 2015	Wheat90K_ConsAkhunovKSU_15033654_A	9372402001_R12C02	0	Score_Call		0.5083	0.8320	0.4509	0.6836	0.7385	0.4800	0.4847	0.1813	0.4674	0.1942	0.8827	0.9263	0.6963	0.6025	0.7496	0.8382	0.2500	0.6812	0.3943	0.4447	0.7076	0.0554	0.4735	0.9468	0.2044	0.1745	0.1597	0.5931	0.5991	0.1772	0.3575	0.5174	0.3127	0.5915	0.3703	0.3790	0.8887	0.2269	0.2621	0.7434	0.5100	0.4673
2058		Apr 27 2015	Wheat90K_ConsAkhunovKSU_15033654_A	9268444004_R01C01	0	calls		H	B	B	A	B	H	H	B	B	B	A	A	B	B	B	B	A	H	H	H	H	A	H	B	B	A	A	A	H	B	A	H	B	H	B	H	B	A	H	H	B	A
2058		Apr 27 2015	Wheat90K_ConsAkhunovKSU_15033654_A	9268444004_R01C01	0	Score_Call		0.5083	0.8320	0.4509	0.6836	0.7385	0.4800	0.4847	0.1813	0.4674	0.1942	0.8827	0.9263	0.6963	0.6025	0.7496	0.8382	0.2500	0.6812	0.3943	0.4493	0.7076	0.4888	0.4735	0.9468	0.2044	0.1745	0.1597	0.5931	0.5991	0.1772	0.3575	0.5174	0.3127	0.5915	0.3703	0.3790	0.8887	0.2269	0.3068	0.7434	0.5100	0.4673
2059		Apr 27 2015	Wheat90K_ConsAkhunovKSU_15033654_A	9268444004_R03C01	0	calls		B	B	B	A	B	B	A	B	B	B	A	A	B	B	A	B	A	B	H	H	B	H	B	A	B	A	A	A	B	B	A	B	H	A	B	H	A	A	H	B	B	A
2059		Apr 27 2015	Wheat90K_ConsAkhunovKSU_15033654_A	9268444004_R03C01	0	Score_Call		0.5083	0.8320	0.4509	0.6836	0.7385	0.4800	0.4847	0.1813	0.4674	0.1942	0.8827	0.9263	0.6963	0.6025	0.7496	0.8382	0.2500	0.6812	0.3943	0.4493	0.7076	0.4888	0.4735	0.9468	0.2044	0.1745	0.1597	0.5931	0.5991	0.1772	0.3575	0.5174	0.3127	0.5915	0.3703	0.3790	0.8887	0.2269	0.3068	0.7434	0.5100	0.4673
2060		Apr 27 2015	Wheat90K_ConsAkhunovKSU_15033654_A	9268444004_R05C01	0	calls		H	B	B	A	B	H	A	B	H	B	A	B	B	B	B	B	A	B	H	H	B	A	B	A	B	A	A	A	B	B	A	B	B	A	H	H	A	A	B	B	B	A
2060		Apr 27 2015	Wheat90K_ConsAkhunovKSU_15033654_A	9268444004_R05C01	0	Score_Call		0.5083	0.8320	0.4509	0.6836	0.7385	0.4800	0.4847	0.1813	0.4674	0.1942	0.8827	0.9263	0.6963	0.6025	0.7496	0.8382	0.2500	0.6812	0.3943	0.4493	0.7076	0.4888	0.4735	0.9468	0.2044	0.1745	0.1597	0.5931	0.5991	0.1772	0.3575	0.5174	0.3127	0.5915	0.3703	0.3790	0.8887	0.2269	0.3068	0.7434	0.5100	0.4673
2061		Apr 27 2015	Wheat90K_ConsAkhunovKSU_15033654_A	9268444004_R07C01	0	calls		B	B	B	A	B	H	H	B	B	B	A	B	B	B	A	B	A	H	B	A	H	H	B	B	B	A	A	A	H	B	A	B	B	H	H	H	A	A	H	B	B	A
2061		Apr 27 2015	Wheat90K_ConsAkhunovKSU_15033654_A	9268444004_R07C01	0	Score_Call		0.5083	0.8320	0.4509	0.6836	0.7385	0.4800	0.4847	0.1813	0.4674	0.1942	0.8827	0.9263	0.6963	0.6025	0.7496	0.8382	0.2500	0.6812	0.3943	0.4493	0.7076	0.4888	0.4735	0.9468	0.2044	0.1745	0.1597	0.5931	0.5991	0.1772	0.3575	0.5174	0.3127	0.5915	0.3703	0.3790	0.8887	0.2269	0.3068	0.7434	0.5100	0.4673
2062		Apr 27 2015	Wheat90K_ConsAkhunovKSU_15033654_A	9268444004_R09C01	0	calls		B	B	B	A	B	H	A	B	H	B	A	B	B	B	A	B	A	B	B	A	B	A	B	A	B	A	A	B	H	B	A	B	H	A	H	H	A	A	H	H	B	A
2062		Apr 27 2015	Wheat90K_ConsAkhunovKSU_15033654_A	9268444004_R09C01	0	Score_Call		0.5083	0.8320	0.4509	0.6836	0.7385	0.4800	0.4847	0.1813	0.4674	0.1828	0.8827	0.9263	0.6963	0.6025	0.7496	0.8382	0.2500	0.6812	0.3943	0.4493	0.7076	0.4888	0.4735	0.9468	0.2044	0.1745	0.1519	0.5931	0.5991	0.1772	0.3575	0.5174	0.2452	0.5915	0.3703	0.3790	0.8887	0.2269	0.3068	0.7434	0.5100	0.4673
2063		Apr 27 2015	Wheat90K_ConsAkhunovKSU_15033654_A	9268444004_R11C01	0	calls		H	B	B	A	B	B	H	B	B	B	A	A	H	H	B	B	A	H	B	A	B	H	B	A	B	A	A	B	H	B	A	B	B	A	H	H	A	A	B	B	B	A
2063		Apr 27 2015	Wheat90K_ConsAkhunovKSU_15033654_A	9268444004_R11C01	0	Score_Call		0.5083	0.8320	0.4509	0.6836	0.7385	0.4800	0.4847	0.1813	0.4674	0.1942	0.8827	0.9263	0.6963	0.6025	0.7496	0.8382	0.2500	0.6812	0.3943	0.4493	0.7076	0.4888	0.4735	0.9468	0.2044	0.1745	0.1597	0.5931	0.5991	0.1772	0.3575	0.5174	0.3127	0.5915	0.3703	0.3790	0.8887	0.2269	0.3068	0.7434	0.5100	0.4673
2064		Apr 27 2015	Wheat90K_ConsAkhunovKSU_15033654_A	9268444004_R02C01	0	calls		H	B	B	A	B	H	A	B	H	B	A	B	H	H	A	B	A	H	H	H	B	A	B	A	B	A	A	B	H	B	A	B	B	H	B	H	B	A	H	B	B	A
2064		Apr 27 2015	Wheat90K_ConsAkhunovKSU_15033654_A	9268444004_R02C01	0	Score_Call		0.5083	0.8320	0.4470	0.6836	0.7385	0.4800	0.4847	0.1813	0.4674	0.1942	0.8827	0.9263	0.6963	0.6025	0.7496	0.8382	0.2500	0.6812	0.3943	0.4493	0.7076	0.4888	0.4735	0.9468	0.2044	0.1745	0.1597	0.5931	0.5991	0.1772	0.3575	0.5174	0.2680	0.5915	0.3703	0.3790	0.8887	0.2269	0.3068	0.7434	0.5100	0.4673
2065		Apr 27 2015	Wheat90K_ConsAkhunovKSU_15033654_A	9268444004_R04C01	0	calls		B	B	B	A	B	H	H	B	B	B	A	B	B	B	B	B	A	B	B	A	B	A	B	B	B	A	A	A	B	B	A	H	B	A	H	H	A	A	H	B	B	A
2065		Apr 27 2015	Wheat90K_ConsAkhunovKSU_15033654_A	9268444004_R04C01	0	Score_Call		0.5083	0.8320	0.4509	0.6836	0.7385	0.4800	0.4847	0.1813	0.4674	0.1942	0.8827	0.9263	0.6963	0.6025	0.7496	0.8382	0.2500	0.6812	0.3943	0.4493	0.7076	0.4888	0.4735	0.9468	0.2044	0.1745	0.1597	0.5931	0.5991	0.1772	0.3575	0.5174	0.3127	0.5915	0.3703	0.3790	0.8887	0.2269	0.3068	0.7434	0.5100	0.4673
2066		Apr 27 2015	Wheat90K_ConsAkhunovKSU_15033654_A	9268444004_R06C01	0	calls		H	B	B	A	B	B	H	B	B	B	A	H	B	B	B	B	A	H	H	H	B	A	H	A	B	A	A	A	H	B	A	B	H	H	B	H	B	A	H	B	B	A
2066		Apr 27 2015	Wheat90K_ConsAkhunovKSU_15033654_A	9268444004_R06C01	0	Score_Call		0.5083	0.8320	0.3992	0.6836	0.7385	0.4800	0.4847	0.1813	0.4674	0.1942	0.8827	0.9263	0.6963	0.6025	0.7496	0.8382	0.2500	0.6812	0.3943	0.4493	0.7076	0.4888	0.4735	0.9468	0.2044	0.1745	0.1597	0.5931	0.5991	0.1772	0.3575	0.5174	0.1841	0.5915	0.3703	0.3790	0.8887	0.2269	0.3068	0.7434	0.5100	0.4673
2067		Apr 27 2015	Wheat90K_ConsAkhunovKSU_15033654_A	9268444004_R08C01	0	calls		H	B	B	A	B	B	H	B	B	B	A	A	B	B	B	B	A	H	B	A	H	A	B	B	B	A	A	A	B	B	A	H	B	H	B	H	B	A	B	H	B	A
2067		Apr 27 2015	Wheat90K_ConsAkhunovKSU_15033654_A	9268444004_R08C01	0	Score_Call		0.5083	0.8320	0.4491	0.6836	0.7385	0.4800	0.4847	0.1813	0.4674	0.1868	0.8827	0.9263	0.6963	0.6025	0.7496	0.8382	0.2500	0.6812	0.3943	0.4493	0.7076	0.4888	0.4735	0.9468	0.2044	0.1745	0.1597	0.5931	0.5991	0.1772	0.3575	0.5174	0.3127	0.5915	0.3703	0.3790	0.8887	0.2269	0.3068	0.7434	0.5100	0.4673
2069		Apr 27 2015	Wheat90K_ConsAkhunovKSU_15033654_A	9268444004_R12C01	0	calls		B	B	B	A	H	B	H	B	B	B	A	B	B	B	B	B	A	H	B	A	H	A	H	H	B	A	A	A	B	B	A	H	H	A	H	H	H	A	H	B	B	A
2069		Apr 27 2015	Wheat90K_ConsAkhunovKSU_15033654_A	9268444004_R12C01	0	Score_Call		0.5083	0.8320	0.4509	0.6836	0.7385	0.4800	0.4847	0.1813	0.4674	0.1942	0.8827	0.9263	0.6963	0.6025	0.7496	0.8382	0.2500	0.6753	0.3943	0.4493	0.2631	0.4888	0.4735	0.9468	0.2044	0.1700	0.1588	0.5931	0.5991	0.1772	0.3575	0.3141	0.3127	0.5915	0.3703	0.3790	0.7723	0.2269	0.3068	0.7434	0.5100	0.4673
2070		Apr 27 2015	Wheat90K_ConsAkhunovKSU_15033654_A	9268444004_R01C02	0	calls		H	B	B	A	B	B	A	B	B	B	A	A	B	B	B	B	A	H	B	A	B	A	H	B	B	A	A	A	U	B	A	B	H	H	B	H	B	A	B	U	B	A
2070		Apr 27 2015	Wheat90K_ConsAkhunovKSU_15033654_A	9268444004_R01C02	0	Score_Call		0.5083	0.8320	0.4509	0.6836	0.7385	0.4800	0.4847	0.1813	0.4674	0.1942	0.8827	0.9263	0.6963	0.6025	0.7496	0.8382	0.2500	0.6812	0.3943	0.4493	0.7076	0.4888	0.4735	0.9468	0.2044	0.1745	0.1597	0.5931	0.0645	0.1772	0.3575	0.5174	0.3127	0.5915	0.3703	0.3790	0.8887	0.2269	0.3064	0.0467	0.5100	0.4673
2071		Apr 27 2015	Wheat90K_ConsAkhunovKSU_15033654_A	9268444004_R03C02	0	calls		B	B	B	A	B	B	U	B	B	B	A	A	H	H	B	B	A	B	B	A	H	A	B	B	B	A	A	A	H	B	A	H	B	A	B	H	B	A	B	H	B	A
2071		Apr 27 2015	Wheat90K_ConsAkhunovKSU_15033654_A	9268444004_R03C02	0	Score_Call		0.5083	0.8320	0.4509	0.6836	0.7385	0.4800	0.0000	0.1813	0.4674	0.1942	0.8827	0.9263	0.6963	0.6025	0.7496	0.8382	0.2500	0.6812	0.3943	0.4493	0.7076	0.4888	0.4735	0.9468	0.2044	0.1745	0.1597	0.5931	0.5991	0.1772	0.3575	0.5174	0.3127	0.5915	0.3703	0.3790	0.8887	0.2269	0.3068	0.7434	0.5100	0.4673
2072		Apr 27 2015	Wheat90K_ConsAkhunovKSU_15033654_A	9268444004_R05C02	0	calls		B	B	B	A	B	B	A	B	H	B	A	B	B	B	B	B	A	H	H	H	H	H	H	B	B	A	A	B	H	B	A	H	U	H	H	H	A	A	H	B	B	A
2072		Apr 27 2015	Wheat90K_ConsAkhunovKSU_15033654_A	9268444004_R05C02	0	Score_Call		0.5083	0.8320	0.4509	0.6836	0.7385	0.4800	0.4847	0.1813	0.4674	0.1942	0.8827	0.9263	0.6963	0.6025	0.7496	0.8382	0.2500	0.6812	0.3943	0.4493	0.7076	0.4888	0.4735	0.9468	0.2044	0.1745	0.1597	0.5931	0.5991	0.1772	0.3575	0.2340	0.0664	0.5915	0.3703	0.3790	0.8887	0.2269	0.3068	0.7434	0.5100	0.4673
2074		Apr 27 2015	Wheat90K_ConsAkhunovKSU_15033654_A	9268444004_R09C02	0	calls		B	B	B	A	B	H	H	B	H	B	A	A	B	B	A	B	A	B	H	H	H	A	H	B	B	A	A	B	H	B	A	B	U	A	B	H	A	A	B	H	B	A
2074		Apr 27 2015	Wheat90K_ConsAkhunovKSU_15033654_A	9268444004_R09C02	0	Score_Call		0.5083	0.8320	0.4509	0.6836	0.7385	0.4800	0.4847	0.1813	0.4674	0.1942	0.8827	0.9263	0.6963	0.6025	0.7496	0.8382	0.2500	0.6812	0.3943	0.4493	0.7076	0.4888	0.4735	0.9468	0.2044	0.1745	0.1597	0.5931	0.5991	0.1772	0.3575	0.5174	0.1347	0.5915	0.3703	0.3790	0.8887	0.2269	0.3068	0.7434	0.5100	0.4673
2075		Apr 27 2015	Wheat90K_ConsAkhunovKSU_15033654_A	9268444004_R11C02	0	calls		H	B	B	A	B	H	A	B	B	B	A	B	H	H	A	B	A	H	H	H	B	A	B	A	B	A	A	A	H	B	A	H	B	H	B	H	B	A	H	B	B	A
2075		Apr 27 2015	Wheat90K_ConsAkhunovKSU_15033654_A	9268444004_R11C02	0	Score_Call		0.5083	0.8320	0.4509	0.6836	0.7385	0.4800	0.4847	0.1813	0.4674	0.1942	0.8827	0.9263	0.6963	0.6025	0.7496	0.8382	0.2500	0.6618	0.3943	0.4493	0.7076	0.4888	0.4735	0.9468	0.2044	0.1745	0.1597	0.5931	0.5991	0.1772	0.3575	0.5174	0.3127	0.5915	0.3703	0.3790	0.8887	0.2269	0.3068	0.7434	0.5100	0.4673
2076		Apr 27 2015	Wheat90K_ConsAkhunovKSU_15033654_A	9268444004_R02C02	0	calls		H	B	B	A	B	B	H	B	H	B	A	A	H	H	B	B	A	H	H	H	B	A	B	A	B	A	A	A	H	B	A	B	H	H	B	H	B	A	B	H	B	A
2076		Apr 27 2015	Wheat90K_ConsAkhunovKSU_15033654_A	9268444004_R02C02	0	Score_Call		0.5083	0.8320	0.4509	0.6836	0.7385	0.4800	0.4847	0.1813	0.4674	0.1942	0.8827	0.9263	0.6963	0.6025	0.7496	0.8382	0.2500	0.6812	0.3943	0.4493	0.7076	0.4888	0.4735	0.9468	0.2044	0.1745	0.1597	0.5931	0.5991	0.1772	0.3575	0.5174	0.2195	0.5915	0.3703	0.3790	0.8887	0.2269	0.3068	0.7434	0.5100	0.4673
2077		Apr 27 2015	Wheat90K_ConsAkhunovKSU_15033654_A	9268444004_R04C02	0	calls		B	B	B	A	B	B	A	B	B	B	A	A	B	B	B	B	A	H	B	A	B	A	H	B	B	A	A	A	B	B	A	B	H	H	B	H	B	A	H	H	B	A
2077		Apr 27 2015	Wheat90K_ConsAkhunovKSU_15033654_A	9268444004_R04C02	0	Score_Call		0.5083	0.8320	0.4509	0.6836	0.7385	0.4800	0.4847	0.1813	0.4674	0.1942	0.8827	0.9263	0.6963	0.6025	0.7496	0.8382	0.2500	0.6812	0.3943	0.4493	0.7076	0.4888	0.4735	0.9468	0.2044	0.1745	0.1597	0.5931	0.5991	0.1772	0.3575	0.5174	0.3105	0.5915	0.3703	0.3790	0.8887	0.2269	0.3068	0.7434	0.5100	0.4673
2079		Apr 27 2015	Wheat90K_ConsAkhunovKSU_15033654_A	9268444004_R08C02	0	calls		H	B	B	A	B	H	H	B	H	B	A	A	B	B	A	B	A	B	H	H	B	A	H	A	B	A	A	A	B	B	A	H	B	H	H	H	B	A	H	H	B	A
2079		Apr 27 2015	Wheat90K_ConsAkhunovKSU_15033654_A	9268444004_R08C02	0	Score_Call		0.5083	0.8320	0.4292	0.6836	0.7385	0.4800	0.4847	0.1813	0.4656	0.1942	0.8827	0.9263	0.6963	0.6025	0.7496	0.8382	0.2500	0.6812	0.3943	0.4493	0.7076	0.4888	0.4735	0.9468	0.2044	0.1745	0.1597	0.5931	0.5991	0.1772	0.3575	0.5174	0.3127	0.5915	0.3703	0.3790	0.8887	0.2269	0.3068	0.7434	0.5100	0.4673
2080		Apr 27 2015	Wheat90K_ConsAkhunovKSU_15033654_A	9268444004_R10C02	0	calls		H	B	B	A	B	H	A	B	B	B	A	A	B	B	A	B	A	B	H	H	H	H	H	B	B	A	A	B	B	B	A	B	H	A	B	H	B	A	B	B	B	A
2080		Apr 27 2015	Wheat90K_ConsAkhunovKSU_15033654_A	9268444004_R10C02	0	Score_Call		0.5083	0.8320	0.4509	0.6836	0.7385	0.4800	0.4847	0.1813	0.4674	0.1817	0.8827	0.9263	0.6963	0.6025	0.7496	0.8382	0.2500	0.6812	0.3943	0.4493	0.7076	0.4888	0.4735	0.9468	0.2044	0.1680	0.1596	0.5931	0.5991	0.1772	0.3575	0.5174	0.2854	0.5915	0.3703	0.3790	0.8887	0.2269	0.3068	0.7434	0.5100	0.4673
2081		Apr 27 2015	Wheat90K_ConsAkhunovKSU_15033654_A	9268444004_R12C02	0	calls		B	B	B	A	B	B	H	B	H	B	A	B	B	B	B	B	A	H	B	A	B	A	H	B	B	A	A	A	H	B	A	B	H	H	H	H	A	A	B	B	B	A
2081		Apr 27 2015	Wheat90K_ConsAkhunovKSU_15033654_A	9268444004_R12C02	0	Score_Call		0.5083	0.8320	0.4509	0.6836	0.7385	0.4800	0.4847	0.1813	0.4674	0.1942	0.8827	0.9263	0.6963	0.6025	0.7496	0.8382	0.2500	0.6812	0.3943	0.4493	0.7076	0.4888	0.4735	0.9468	0.2044	0.1745	0.1597	0.5931	0.5991	0.1772	0.3575	0.5174	0.1587	0.5915	0.3703	0.3790	0.8887	0.2269	0.3068	0.7434	0.5100	0.4673
2082		Apr 24 2015	Wheat90K_ConsAkhunovKSU_15033654_A	9372402009_R01C01	0	calls		B	B	B	A	B	H	A	B	B	B	A	B	B	B	A	B	A	H	B	A	B	A	B	B	B	A	A	B	H	B	A	H	H	H	H	H	A	A	H	B	B	A
2082		Apr 24 2015	Wheat90K_ConsAkhunovKSU_15033654_A	9372402009_R01C01	0	Score_Call		0.5083	0.8320	0.4509	0.6836	0.7385	0.4800	0.4847	0.1813	0.4674	0.1942	0.8827	0.9263	0.6963	0.6025	0.7496	0.8382	0.2500	0.6812	0.3943	0.4493	0.7076	0.4888	0.4735	0.9468	0.2044	0.1745	0.1597	0.5931	0.5991	0.1772	0.3575	0.5174	0.3127	0.5915	0.3703	0.3790	0.8887	0.2269	0.3068	0.7434	0.5100	0.4673
2083		Apr 24 2015	Wheat90K_ConsAkhunovKSU_15033654_A	9372402009_R03C01	0	calls		H	B	B	A	B	B	H	B	H	B	A	A	B	B	B	B	A	H	B	A	H	A	H	B	B	A	A	A	B	B	A	B	H	H	B	H	B	A	H	H	B	A
2083		Apr 24 2015	Wheat90K_ConsAkhunovKSU_15033654_A	9372402009_R03C01	0	Score_Call		0.5083	0.8320	0.4509	0.6836	0.7385	0.4800	0.4847	0.1813	0.4674	0.1942	0.8827	0.9263	0.6963	0.6025	0.7496	0.8382	0.2500	0.6812	0.3943	0.4493	0.7076	0.4888	0.4735	0.9468	0.2044	0.1745	0.1597	0.5931	0.5991	0.1772	0.3575	0.5174	0.3123	0.5915	0.3703	0.3790	0.8887	0.2269	0.3068	0.7434	0.5100	0.4673
2084		Apr 24 2015	Wheat90K_ConsAkhunovKSU_15033654_A	9372402009_R05C01	0	calls		B	B	B	A	B	H	H	B	H	B	A	A	H	H	A	B	A	H	H	H	B	H	B	B	B	A	A	B	H	B	A	H	H	H	B	H	B	A	B	B	B	A
2084		Apr 24 2015	Wheat90K_ConsAkhunovKSU_15033654_A	9372402009_R05C01	0	Score_Call		0.5083	0.8320	0.4509	0.6836	0.7385	0.4800	0.4847	0.1813	0.4674	0.1942	0.8827	0.9263	0.6963	0.6025	0.7496	0.8382	0.2500	0.6812	0.3943	0.4493	0.7076	0.4888	0.4735	0.9468	0.2044	0.1745	0.1597	0.5931	0.5991	0.1772	0.3575	0.5174	0.3127	0.5915	0.3703	0.3790	0.8887	0.2269	0.3068	0.7434	0.5100	0.4673
2085		Apr 24 2015	Wheat90K_ConsAkhunovKSU_15033654_A	9372402009_R07C01	0	calls		H	B	B	A	B	H	A	B	H	B	A	A	H	H	A	B	A	B	H	H	H	H	H	A	B	A	A	B	B	B	A	B	B	A	B	H	B	A	B	H	B	A
2085		Apr 24 2015	Wheat90K_ConsAkhunovKSU_15033654_A	9372402009_R07C01	0	Score_Call		0.5083	0.8320	0.4509	0.6836	0.7385	0.4800	0.4847	0.1762	0.4674	0.1942	0.8827	0.9263	0.6963	0.6025	0.7496	0.8382	0.2500	0.6812	0.3943	0.4493	0.7076	0.4888	0.4735	0.9468	0.2044	0.1745	0.1597	0.5931	0.5991	0.1772	0.3575	0.5174	0.3127	0.5915	0.3703	0.3790	0.8887	0.2269	0.3068	0.7434	0.5100	0.4673
2086		Apr 24 2015	Wheat90K_ConsAkhunovKSU_15033654_A	9372402009_R09C01	0	calls		H	B	B	A	B	B	H	B	H	B	A	A	H	H	B	B	A	B	B	A	H	A	H	A	B	A	A	A	B	B	A	B	H	A	B	H	B	A	H	B	B	A
2086		Apr 24 2015	Wheat90K_ConsAkhunovKSU_15033654_A	9372402009_R09C01	0	Score_Call		0.5083	0.8320	0.4509	0.6836	0.7385	0.4800	0.4847	0.1813	0.4674	0.1942	0.8827	0.9263	0.6963	0.6025	0.7496	0.8382	0.2500	0.6812	0.3943	0.4493	0.7076	0.4888	0.4735	0.9468	0.2044	0.1745	0.1597	0.5931	0.5991	0.1772	0.3575	0.5174	0.3127	0.5915	0.3703	0.3790	0.8887	0.2269	0.3068	0.7434	0.5100	0.4673
2087		Apr 24 2015	Wheat90K_ConsAkhunovKSU_15033654_A	9372402009_R11C01	0	calls		B	B	B	A	B	B	A	B	U	B	A	B	B	B	B	B	A	H	B	A	H	H	H	B	B	A	A	A	U	B	A	B	B	H	H	H	A	A	B	H	B	A
2087		Apr 24 2015	Wheat90K_ConsAkhunovKSU_15033654_A	9372402009_R11C01	0	Score_Call		0.5083	0.8320	0.4509	0.6836	0.7385	0.4800	0.4847	0.1813	0.0000	0.1942	0.8827	0.9263	0.6963	0.6025	0.7496	0.8382	0.2500	0.6812	0.3943	0.4493	0.2926	0.4888	0.4735	0.9468	0.2044	0.1745	0.1597	0.5931	0.0475	0.1772	0.3575	0.5174	0.3127	0.5915	0.3703	0.3790	0.8887	0.2269	0.3068	0.7434	0.5100	0.4673
2088		Apr 24 2015	Wheat90K_ConsAkhunovKSU_15033654_A	9372402009_R02C01	0	calls		B	B	B	A	B	H	A	B	H	B	A	A	B	B	B	B	A	H	B	A	B	H	B	A	B	A	A	A	H	B	A	H	H	H	B	H	B	A	B	H	B	A
2088		Apr 24 2015	Wheat90K_ConsAkhunovKSU_15033654_A	9372402009_R02C01	0	Score_Call		0.5083	0.8320	0.4509	0.6836	0.7385	0.4800	0.4847	0.1813	0.4674	0.1942	0.8827	0.9263	0.6963	0.6025	0.7496	0.8382	0.2500	0.6812	0.3943	0.4493	0.7076	0.4888	0.4735	0.9468	0.2044	0.1745	0.1597	0.5931	0.5991	0.1772	0.3575	0.5174	0.3127	0.5915	0.3703	0.3790	0.8887	0.2269	0.3068	0.7434	0.5100	0.4673
2089		Apr 24 2015	Wheat90K_ConsAkhunovKSU_15033654_A	9372402009_R04C01	0	calls		B	B	B	A	B	H	A	B	B	B	A	B	H	H	A	B	A	B	H	H	H	H	B	B	B	A	A	B	H	B	A	B	B	A	H	H	A	A	B	B	B	A
2089		Apr 24 2015	Wheat90K_ConsAkhunovKSU_15033654_A	9372402009_R04C01	0	Score_Call		0.5083	0.8320	0.4509	0.6836	0.7385	0.4800	0.4847	0.1813	0.4674	0.1942	0.8827	0.9263	0.6963	0.6025	0.7496	0.8382	0.2500	0.6812	0.3943	0.4493	0.7076	0.4888	0.4735	0.9468	0.2044	0.1745	0.1597	0.5931	0.5991	0.1772	0.3575	0.5174	0.3127	0.5915	0.3703	0.3790	0.8887	0.2269	0.3068	0.7434	0.5100	0.4673
2090		Apr 24 2015	Wheat90K_ConsAkhunovKSU_15033654_A	9372402009_R06C01	0	calls		H	B	B	A	B	B	H	B	H	B	A	A	H	H	B	B	A	H	H	H	H	A	B	A	B	A	A	B	H	B	A	B	H	H	B	H	B	A	B	B	B	A
2090		Apr 24 2015	Wheat90K_ConsAkhunovKSU_15033654_A	9372402009_R06C01	0	Score_Call		0.5083	0.8320	0.4509	0.6836	0.7385	0.4800	0.4847	0.1813	0.4674	0.1942	0.8827	0.9263	0.6963	0.6025	0.7496	0.8382	0.2500	0.6812	0.3943	0.4493	0.7076	0.4888	0.4735	0.9468	0.2044	0.1745	0.1597	0.5931	0.5991	0.1772	0.3575	0.5174	0.3127	0.5915	0.3703	0.3790	0.8887	0.2269	0.3068	0.7434	0.5100	0.4673
2092		Apr 24 2015	Wheat90K_ConsAkhunovKSU_15033654_A	9372402009_R10C01	0	calls		H	B	B	A	B	B	A	B	B	B	A	B	H	H	B	B	A	B	B	A	H	A	B	B	B	A	A	B	H	B	A	B	B	A	H	H	A	A	B	B	B	A
2092		Apr 24 2015	Wheat90K_ConsAkhunovKSU_15033654_A	9372402009_R10C01	0	Score_Call		0.5083	0.8320	0.4509	0.6836	0.7385	0.4800	0.4847	0.1813	0.4674	0.1942	0.8827	0.9263	0.6963	0.6025	0.7496	0.8382	0.2500	0.6812	0.3943	0.4493	0.7076	0.4888	0.4735	0.9468	0.2044	0.1745	0.1597	0.5931	0.5991	0.1772	0.3575	0.5174	0.3127	0.5915	0.3703	0.3790	0.8887	0.2269	0.3068	0.7434	0.5100	0.4673
2093		Apr 24 2015	Wheat90K_ConsAkhunovKSU_15033654_A	9372402009_R12C01	0	calls		B	B	B	A	B	H	A	B	B	B	A	B	B	B	B	B	A	B	B	A	B	H	H	B	B	A	A	A	B	B	A	H	B	H	H	H	A	A	B	H	B	A
2093		Apr 24 2015	Wheat90K_ConsAkhunovKSU_15033654_A	9372402009_R12C01	0	Score_Call		0.5083	0.8320	0.4509	0.6836	0.7385	0.4800	0.4847	0.1813	0.4674	0.1942	0.8827	0.9263	0.6963	0.6025	0.7496	0.8382	0.2500	0.6812	0.3943	0.4493	0.7076	0.4888	0.4735	0.9468	0.2044	0.1745	0.1597	0.5931	0.5991	0.1772	0.3575	0.5174	0.3127	0.5915	0.3703	0.3790	0.8887	0.2269	0.3068	0.7434	0.5100	0.4673
2094		Apr 24 2015	Wheat90K_ConsAkhunovKSU_15033654_A	9372402009_R01C02	0	calls		B	B	B	A	B	B	H	B	H	B	A	B	H	H	B	B	A	H	B	A	B	A	B	B	B	A	A	A	H	B	A	B	H	H	H	H	A	A	B	B	B	A
2094		Apr 24 2015	Wheat90K_ConsAkhunovKSU_15033654_A	9372402009_R01C02	0	Score_Call		0.5083	0.8320	0.4509	0.6836	0.7385	0.4800	0.4847	0.1813	0.4674	0.1942	0.8827	0.9263	0.6963	0.6025	0.7496	0.8382	0.2500	0.6812	0.3943	0.4493	0.7076	0.4888	0.4735	0.9468	0.2044	0.1745	0.1597	0.5931	0.5991	0.1772	0.3575	0.5174	0.3127	0.5915	0.3703	0.3790	0.8887	0.2269	0.3068	0.7434	0.5100	0.4673
2095		Apr 24 2015	Wheat90K_ConsAkhunovKSU_15033654_A	9372402009_R03C02	0	calls		B	B	B	A	B	U	A	B	B	B	A	A	H	H	B	B	A	B	H	H	B	A	B	B	B	A	A	A	B	B	A	B	H	A	B	H	B	A	B	H	B	A
2095		Apr 24 2015	Wheat90K_ConsAkhunovKSU_15033654_A	9372402009_R03C02	0	Score_Call		0.5083	0.8320	0.4509	0.6836	0.7385	0.0000	0.4847	0.1754	0.4674	0.1942	0.8827	0.9263	0.6963	0.6025	0.7496	0.8382	0.2500	0.6812	0.3943	0.4493	0.7076	0.4888	0.4735	0.9468	0.2044	0.1745	0.1597	0.5931	0.5991	0.1772	0.3575	0.5174	0.3127	0.5915	0.3703	0.3790	0.8887	0.2269	0.3068	0.7434	0.5100	0.4673
2096		Apr 24 2015	Wheat90K_ConsAkhunovKSU_15033654_A	9372402009_R05C02	0	calls		H	B	B	A	B	B	A	B	H	B	A	A	H	U	A	B	A	B	H	H	B	H	B	B	B	A	A	A	H	B	A	B	H	A	B	H	B	A	B	H	B	A
2096		Apr 24 2015	Wheat90K_ConsAkhunovKSU_15033654_A	9372402009_R05C02	0	Score_Call		0.5083	0.8320	0.4509	0.6836	0.7385	0.4800	0.4847	0.1813	0.4674	0.1942	0.8827	0.9263	0.2143	0.0493	0.7496	0.8382	0.2500	0.6812	0.3943	0.4493	0.7076	0.4888	0.4735	0.9468	0.2044	0.1745	0.1597	0.5931	0.5991	0.1772	0.3575	0.5174	0.3127	0.5915	0.3703	0.3790	0.8887	0.2269	0.3068	0.7434	0.5100	0.4673
2097		Apr 24 2015	Wheat90K_ConsAkhunovKSU_15033654_A	9372402009_R07C02	0	calls		B	B	B	A	B	H	A	B	H	B	A	B	H	H	A	B	A	H	B	A	B	A	H	A	B	A	A	B	B	B	A	B	U	H	H	H	A	A	B	B	B	A
2097		Apr 24 2015	Wheat90K_ConsAkhunovKSU_15033654_A	9372402009_R07C02	0	Score_Call		0.5083	0.8320	0.4446	0.6836	0.7385	0.4800	0.4847	0.1813	0.4674	0.1942	0.8827	0.9263	0.6963	0.6025	0.7496	0.8382	0.2500	0.6812	0.3943	0.4493	0.7076	0.4888	0.4735	0.9468	0.2044	0.1745	0.1597	0.5931	0.5991	0.1772	0.3575	0.5174	0.1202	0.5915	0.3703	0.3790	0.8887	0.2269	0.3068	0.7434	0.5100	0.4673
2098		Apr 24 2015	Wheat90K_ConsAkhunovKSU_15033654_A	9372402009_R09C02	0	calls		H	B	B	A	B	B	A	B	B	B	A	B	H	H	B	B	A	B	H	H	B	A	H	A	B	A	A	A	H	B	A	B	B	A	H	H	B	A	B	B	B	A
2098		Apr 24 2015	Wheat90K_ConsAkhunovKSU_15033654_A	9372402009_R09C02	0	Score_Call		0.5083	0.8320	0.4509	0.6836	0.7385	0.4800	0.4847	0.1813	0.4674	0.1942	0.8827	0.9263	0.6963	0.6025	0.7496	0.8382	0.2500	0.6812	0.3943	0.4493	0.7076	0.4888	0.4735	0.9468	0.2044	0.1745	0.1597	0.5931	0.5991	0.1772	0.3575	0.5174	0.3127	0.5915	0.3703	0.3790	0.8887	0.2269	0.3068	0.7434	0.5100	0.4673
2099		Apr 24 2015	Wheat90K_ConsAkhunovKSU_15033654_A	9372402009_R11C02	0	calls		H	B	B	A	B	H	A	B	H	B	A	B	H	H	A	B	A	H	B	A	H	H	H	B	B	A	A	A	H	B	A	B	B	H	H	H	A	A	B	B	B	A
2099		Apr 24 2015	Wheat90K_ConsAkhunovKSU_15033654_A	9372402009_R11C02	0	Score_Call		0.5083	0.8320	0.4509	0.6836	0.7385	0.4800	0.4847	0.1813	0.4674	0.1942	0.8827	0.9263	0.6963	0.6025	0.7496	0.8382	0.2500	0.6812	0.3943	0.4493	0.7076	0.4888	0.4735	0.9468	0.2044	0.1745	0.1597	0.5931	0.5991	0.1772	0.3575	0.5174	0.3127	0.5915	0.3703	0.3790	0.8887	0.2269	0.3068	0.7434	0.5100	0.4673
2100		Apr 24 2015	Wheat90K_ConsAkhunovKSU_15033654_A	9372402009_R02C02	0	calls		B	B	B	A	B	H	H	B	B	B	A	A	B	B	A	B	A	B	B	A	H	H	B	A	B	A	A	B	B	B	A	H	H	A	B	H	B	A	B	B	B	A
2100		Apr 24 2015	Wheat90K_ConsAkhunovKSU_15033654_A	9372402009_R02C02	0	Score_Call		0.5083	0.8320	0.4509	0.6836	0.7385	0.4800	0.4847	0.1813	0.4674	0.1942	0.8827	0.9263	0.6963	0.6025	0.7496	0.8382	0.2500	0.6812	0.3943	0.4493	0.7076	0.4888	0.4735	0.9468	0.2044	0.1745	0.1597	0.5931	0.5991	0.1772	0.3575	0.5174	0.3127	0.5915	0.3703	0.3790	0.8887	0.2269	0.3068	0.7434	0.5100	0.4673
2102		Apr 24 2015	Wheat90K_ConsAkhunovKSU_15033654_A	9372402009_R06C02	0	calls		B	B	B	A	B	B	A	B	B	B	A	A	H	H	B	B	A	B	B	A	B	A	B	B	B	A	A	A	B	B	A	H	B	H	B	H	B	A	H	B	B	A
2102		Apr 24 2015	Wheat90K_ConsAkhunovKSU_15033654_A	9372402009_R06C02	0	Score_Call		0.5083	0.8320	0.4509	0.6836	0.7385	0.4800	0.4847	0.1813	0.4674	0.1942	0.8827	0.9263	0.6963	0.6025	0.7496	0.8382	0.2500	0.6812	0.3943	0.4493	0.7076	0.4888	0.4735	0.9468	0.2044	0.1745	0.1597	0.5931	0.5991	0.1772	0.3575	0.5174	0.3127	0.5915	0.3703	0.3790	0.8887	0.2269	0.3068	0.7434	0.5100	0.4673
2103		Apr 24 2015	Wheat90K_ConsAkhunovKSU_15033654_A	9372402009_R08C02	0	calls		H	B	B	A	B	H	A	B	B	B	A	A	H	H	A	B	A	B	H	H	B	A	B	B	B	A	A	A	B	B	A	B	H	A	B	H	B	A	B	H	B	A
2103		Apr 24 2015	Wheat90K_ConsAkhunovKSU_15033654_A	9372402009_R08C02	0	Score_Call		0.5083	0.8320	0.4509	0.6836	0.7385	0.4800	0.4847	0.1813	0.4674	0.1942	0.8827	0.9263	0.6963	0.6025	0.7496	0.8382	0.2500	0.6812	0.3943	0.4493	0.7076	0.4888	0.4735	0.9468	0.2044	0.1745	0.1597	0.5931	0.5991	0.1772	0.3575	0.5174	0.3127	0.5915	0.3703	0.3790	0.8887	0.2269	0.3068	0.7434	0.5100	0.4673
2104		Apr 24 2015	Wheat90K_ConsAkhunovKSU_15033654_A	9372402009_R10C02	0	calls		H	B	B	A	B	H	A	B	H	B	A	B	H	H	B	B	A	H	H	H	B	H	H	A	B	A	A	B	B	B	A	B	H	H	B	H	A	A	H	B	B	A
2104		Apr 24 2015	Wheat90K_ConsAkhunovKSU_15033654_A	9372402009_R10C02	0	Score_Call		0.5083	0.8320	0.4509	0.6836	0.7385	0.4800	0.4847	0.1813	0.4674	0.1942	0.8827	0.9263	0.6963	0.6025	0.7496	0.8382	0.2500	0.6812	0.3943	0.4493	0.7076	0.4888	0.4735	0.9468	0.2044	0.1745	0.1597	0.5931	0.5991	0.1772	0.3575	0.5174	0.3127	0.5915	0.3703	0.3790	0.8887	0.2269	0.3068	0.7434	0.5100	0.4673
2105		Apr 24 2015	Wheat90K_ConsAkhunovKSU_15033654_A	9372402009_R12C02	0	calls		B	B	B	A	B	H	A	B	H	B	A	B	B	B	A	B	A	H	B	A	H	H	B	A	B	A	A	B	H	B	A	H	B	H	H	H	B	A	H	B	B	A
2105		Apr 24 2015	Wheat90K_ConsAkhunovKSU_15033654_A	9372402009_R12C02	0	Score_Call		0.5083	0.8320	0.4509	0.6836	0.7385	0.4800	0.4847	0.1813	0.2576	0.1942	0.8827	0.9263	0.6963	0.6025	0.7496	0.8382	0.2500	0.6812	0.3943	0.4493	0.7076	0.4888	0.4735	0.9468	0.2044	0.1745	0.1597	0.5931	0.5991	0.1772	0.3575	0.5174	0.3127	0.5915	0.3703	0.3790	0.8887	0.2269	0.3061	0.7434	0.5100	0.4673
2106		Apr 27 2015	Wheat90K_ConsAkhunovKSU_15033654_A	9268444011_R01C01	0	calls		B	B	B	A	B	H	H	B	H	B	A	A	B	B	A	B	A	B	B	A	H	H	H	A	B	A	A	B	H	B	A	B	H	A	B	H	B	A	H	B	B	A
2106		Apr 27 2015	Wheat90K_ConsAkhunovKSU_15033654_A	9268444011_R01C01	0	Score_Call		0.5083	0.8320	0.4509	0.6836	0.7385	0.4800	0.4847	0.1813	0.4674	0.1942	0.8827	0.9263	0.6963	0.6025	0.7496	0.8382	0.2500	0.6812	0.3943	0.4493	0.7076	0.4888	0.4735	0.9468	0.2044	0.1745	0.1597	0.5931	0.5991	0.1772	0.3575	0.5174	0.3127	0.5915	0.3703	0.3790	0.8887	0.2269	0.3068	0.7434	0.5100	0.4673
2107		Apr 27 2015	Wheat90K_ConsAkhunovKSU_15033654_A	9268444011_R03C01	0	calls		H	B	B	A	B	H	H	B	B	B	A	A	B	B	A	B	A	H	B	A	H	H	H	A	B	A	A	B	H	B	A	B	B	H	B	H	B	A	B	B	B	A
2107		Apr 27 2015	Wheat90K_ConsAkhunovKSU_15033654_A	9268444011_R03C01	0	Score_Call		0.5083	0.8320	0.4509	0.6836	0.7385	0.4800	0.4357	0.1813	0.4674	0.1942	0.8827	0.9263	0.6963	0.6025	0.7496	0.8382	0.2500	0.6812	0.3943	0.4493	0.7076	0.4888	0.4735	0.9468	0.2044	0.1745	0.1597	0.5931	0.5991	0.1772	0.3575	0.5174	0.3127	0.5915	0.3703	0.3790	0.8887	0.2269	0.3068	0.7434	0.5100	0.4673
2108		Apr 27 2015	Wheat90K_ConsAkhunovKSU_15033654_A	9268444011_R05C01	0	calls		B	B	B	A	B	B	A	B	H	B	A	B	B	B	B	B	A	B	B	A	B	A	H	A	B	A	A	A	H	B	A	H	B	A	B	H	B	A	H	H	B	A
2108		Apr 27 2015	Wheat90K_ConsAkhunovKSU_15033654_A	9268444011_R05C01	0	Score_Call		0.5083	0.8320	0.4509	0.6836	0.7385	0.4800	0.4847	0.1813	0.4674	0.1942	0.8827	0.9263	0.6963	0.6025	0.7496	0.8382	0.2500	0.6812	0.3943	0.4493	0.7076	0.4888	0.4735	0.9468	0.2044	0.1735	0.1597	0.5931	0.5991	0.1772	0.3575	0.5174	0.3127	0.5915	0.3703	0.3790	0.8887	0.2269	0.1964	0.7434	0.5100	0.4673
2109		Apr 27 2015	Wheat90K_ConsAkhunovKSU_15033654_A	9268444011_R07C01	0	calls		B	B	B	A	B	H	H	B	H	B	A	B	B	B	A	B	A	B	B	A	H	A	B	B	B	A	A	A	B	B	A	B	B	A	H	H	H	A	B	B	B	A
2109		Apr 27 2015	Wheat90K_ConsAkhunovKSU_15033654_A	9268444011_R07C01	0	Score_Call		0.5083	0.8320	0.4509	0.6836	0.7385	0.4800	0.4314	0.1813	0.4674	0.1942	0.8827	0.9263	0.6963	0.6025	0.7496	0.8382	0.2500	0.6812	0.3943	0.4493	0.7076	0.4888	0.4735	0.9468	0.2044	0.1745	0.1597	0.5931	0.5991	0.1772	0.3575	0.5174	0.3127	0.5915	0.3703	0.3790	0.8887	0.2269	0.3068	0.7434	0.5100	0.4673
2110		Apr 27 2015	Wheat90K_ConsAkhunovKSU_15033654_A	9268444011_R09C01	0	calls		B	B	B	A	B	H	A	B	H	B	A	A	H	H	B	B	A	B	B	A	B	H	H	A	B	A	A	A	B	B	A	H	H	A	B	H	B	A	H	B	B	A
2110		Apr 27 2015	Wheat90K_ConsAkhunovKSU_15033654_A	9268444011_R09C01	0	Score_Call		0.5083	0.8320	0.4509	0.6836	0.7385	0.4800	0.4847	0.1813	0.4674	0.1942	0.8827	0.9263	0.6963	0.6025	0.7496	0.8382	0.2500	0.6812	0.3943	0.4493	0.7076	0.4888	0.4735	0.9468	0.2044	0.1745	0.1597	0.5931	0.5991	0.1772	0.3575	0.5174	0.3127	0.5915	0.3703	0.3790	0.8887	0.2269	0.3068	0.7434	0.5100	0.4673
2111		Apr 27 2015	Wheat90K_ConsAkhunovKSU_15033654_A	9268444011_R11C01	0	calls		H	B	B	A	B	B	A	B	B	B	A	A	H	H	B	B	A	B	B	A	H	H	B	B	B	A	A	B	H	B	A	B	H	A	B	H	B	A	B	B	B	A
2111		Apr 27 2015	Wheat90K_ConsAkhunovKSU_15033654_A	9268444011_R11C01	0	Score_Call		0.5083	0.8320	0.4509	0.6836	0.7385	0.4800	0.4847	0.1813	0.4674	0.1942	0.8827	0.9263	0.6963	0.6025	0.7496	0.8382	0.2500	0.6812	0.3943	0.4493	0.7076	0.4888	0.4735	0.9468	0.2044	0.1745	0.1597	0.5931	0.5991	0.1772	0.3575	0.5174	0.3127	0.5915	0.3703	0.3790	0.8887	0.2269	0.3068	0.7434	0.5100	0.4673
2112		Apr 27 2015	Wheat90K_ConsAkhunovKSU_15033654_A	9268444011_R02C01	0	calls		B	B	B	A	B	H	H	B	B	B	A	B	B	B	A	B	A	H	B	A	H	H	B	B	B	A	A	A	H	B	A	B	B	H	U	H	A	A	H	H	B	A
2112		Apr 27 2015	Wheat90K_ConsAkhunovKSU_15033654_A	9268444011_R02C01	0	Score_Call		0.5083	0.8320	0.4509	0.6836	0.7385	0.4800	0.4847	0.1813	0.4674	0.1942	0.8827	0.9263	0.6963	0.6025	0.7496	0.8382	0.2500	0.6812	0.3943	0.4493	0.7076	0.4888	0.4735	0.9468	0.2044	0.1745	0.1597	0.5931	0.5991	0.1772	0.3575	0.5174	0.3127	0.5915	0.1426	0.3790	0.8887	0.2269	0.3068	0.7434	0.5100	0.4673
2113		Apr 27 2015	Wheat90K_ConsAkhunovKSU_15033654_A	9268444011_R04C01	0	calls		B	B	B	A	B	B	A	B	H	B	A	B	B	B	B	B	A	H	B	A	B	A	B	A	B	A	A	A	B	B	A	B	H	H	B	H	A	A	H	B	B	A
2113		Apr 27 2015	Wheat90K_ConsAkhunovKSU_15033654_A	9268444011_R04C01	0	Score_Call		0.5083	0.8320	0.4509	0.6836	0.7385	0.4800	0.4847	0.1813	0.4674	0.1942	0.8827	0.9263	0.6963	0.6025	0.7496	0.8382	0.2500	0.6812	0.3943	0.4493	0.7076	0.4888	0.4735	0.9468	0.2044	0.1637	0.1597	0.5931	0.5991	0.1772	0.3575	0.5174	0.2628	0.5915	0.3703	0.3790	0.8887	0.2269	0.3068	0.7434	0.5100	0.4673
2114		Apr 27 2015	Wheat90K_ConsAkhunovKSU_15033654_A	9268444011_R06C01	0	calls		H	B	B	A	B	H	A	B	B	B	A	A	B	B	B	B	A	H	B	A	H	H	H	A	B	A	A	B	H	B	A	H	H	H	B	H	B	A	B	B	B	A
2114		Apr 27 2015	Wheat90K_ConsAkhunovKSU_15033654_A	9268444011_R06C01	0	Score_Call		0.5083	0.8320	0.4509	0.6836	0.7385	0.4800	0.4847	0.1813	0.4674	0.1942	0.8827	0.9263	0.6963	0.6025	0.7496	0.8382	0.2500	0.6812	0.3943	0.4493	0.7076	0.4888	0.4735	0.9468	0.2044	0.1745	0.1597	0.5931	0.5991	0.1772	0.3575	0.5174	0.3127	0.5915	0.3703	0.3790	0.8887	0.2269	0.3068	0.7434	0.5100	0.4673
2115		Apr 27 2015	Wheat90K_ConsAkhunovKSU_15033654_A	9268444011_R08C01	0	calls		B	B	B	A	B	B	A	B	B	B	A	B	H	H	B	B	A	H	H	H	H	A	B	A	B	A	A	A	B	B	A	B	B	H	H	H	A	A	H	B	B	A
2115		Apr 27 2015	Wheat90K_ConsAkhunovKSU_15033654_A	9268444011_R08C01	0	Score_Call		0.5083	0.8320	0.4509	0.6836	0.7385	0.4800	0.4847	0.1813	0.4674	0.1942	0.8827	0.9263	0.6963	0.6025	0.7496	0.8382	0.2500	0.6812	0.3943	0.4493	0.7076	0.4888	0.4735	0.9468	0.2044	0.1745	0.1597	0.5931	0.5991	0.1772	0.3575	0.5174	0.3127	0.5915	0.3703	0.3790	0.8887	0.2269	0.3068	0.7434	0.5100	0.4673
[truncated: 5,000 more columns]
