# Supplementary material for: Mapping of Genetic Loci Conferring Resistance to Leaf Rust From Three Globally Resistant Durum Wheat Sources
Source: Front Plant Sci. 2019 Oct 8;10:1247. doi: 10.3389/fpls.2019.01247 (PMC6792298; doi:10.3389/fpls.2019.01247)
Supplement: Supplementary file 11 [file DataSheet_3.zip › Gaza X ATRED#2 90K.csv]

OPA	LinkedGentrainFilePath
Wheat90K_ConsAkhunovKSU_15033654_A	Wheat90k_ConsAkhunovKSU_15033654_A.bpm
0	ProjectId	Gaza_April21_2015_LocusXDNA	Project Name
GenomeStudio Genotyping Module	GenCall Software Version
240	Number DNAs
10417	Number Loci
oligoPoolId	recordType	data
Wheat90K_ConsAkhunovKSU_15033654_A	Gentrain Scores		0.7241076	0.8289739	0.5241807	0.7486066	0.8961012	0.6950756	0.5600995	0.719768	0.7082338	0.803932	0.7173233	0.7342886	0.6826072	0.6911914	0.649376	0.736904	0.6717901	0.7453478	0.7296444	0.89779	0.8937559	0.7366125	0.6801452	0.8490171	0.6656149	0.6967875	0.6800911	0.5027304	0.7056949	0.6155414	0.7141221	0.5682553	0.7266018	0.77314	0.7113749	0.6726648	0.4907887	0.7333061	0.585801	0.7964512	0.549558	0.7955018	0.8926997	0.7695448	0.5050192	0.6743466	0.634734
Wheat90K_ConsAkhunovKSU_15033654_A	ilmnIds		BobWhite_c10015_641-0_T_F_2063662228	BobWhite_c10017_644-0_T_R_2063559513	BobWhite_c10098_535-0_B_R_2063559516	BobWhite_c10140_297-0_T_R_2063630509	BobWhite_c1027_1127-0_B_R_2063662233	BobWhite_c10453_396-0_T_F_2063630513	BobWhite_c10476_790-0_T_F_2063559553	BobWhite_c10483_531-0_B_R_2063559556	BobWhite_c10520_1517-0_T_F_2063612836	BobWhite_c10578_272-0_T_F_2063559570	BobWhite_c1059_1825-0_T_F_2063624879	BobWhite_c1059_518-0_B_R_2063559574	BobWhite_c10673_138-0_T_R_2063630521	BobWhite_c10673_330-0_B_R_2063612842	BobWhite_c1082_134-0_T_F_2063559601	BobWhite_c10832_1131-0_T_F_2063559605	BobWhite_c10852_309-0_B_R_2063624883	BobWhite_c10853_650-0_T_R_2063643784	BobWhite_c10903_399-0_T_F_2063653522	BobWhite_c11000_1049-0_B_F_2063559626	BobWhite_c11005_236-0_T_F_2063559631	BobWhite_c11038_605-0_T_R_2063559637	BobWhite_c11042_284-0_B_F_2063559638	BobWhite_c11044_322-0_T_R_2063559641	BobWhite_c11081_1619-0_T_R_2063653529	BobWhite_c11225_941-0_B_F_2063653532	BobWhite_c1124_305-0_T_F_2063668287	BobWhite_c1131_328-0_T_R_2063653535	BobWhite_c11354_376-0_T_F_2063653540	BobWhite_c11460_291-0_T_F_2063559669	BobWhite_c11480_1370-0_T_R_2063668288	BobWhite_c11490_479-0_B_F_2063668289	BobWhite_c11539_336-0_B_F_2063630538	BobWhite_c11540_60-0_T_R_2063612862	BobWhite_c11615_191-0_T_F_2063630539	BobWhite_c11652_421-0_T_F_2063559689	BobWhite_c11800_96-0_B_F_2063624897	BobWhite_c11861_557-0_B_F_2063559702	BobWhite_c11949_788-0_B_F_2063680387	BobWhite_c1196_297-0_T_R_2063643799	BobWhite_c12078_316-0_T_F_2063612875	BobWhite_c12144_216-0_T_R_2063673485	BobWhite_c12264_248-0_T_F_2063668301	BobWhite_c12281_752-0_T_F_2063559756	BobWhite_c1234_238-0_T_R_2063630554	BobWhite_c12355_603-0_B_R_2063643808	BobWhite_c12360_401-0_T_R_2063559768
Wheat90K_ConsAkhunovKSU_15033654_A	ilmnStrand		T	T	B	T	B	T	T	B	T	T	T	B	T	B	T	T	B	T	T	B	T	T	B	T	T	B	T	T	T	T	T	B	B	T	T	T	B	B	B	T	T	T	T	T	T	B	T
Wheat90K_ConsAkhunovKSU_15033654_A	locusIds		1	2	3	4	5	6	7	8	9	10	11	12	13	14	15	16	17	18	19	20	21	22	23	24	25	26	27	28	29	30	31	32	33	34	35	36	37	38	39	40	41	42	43	44	45	46	47
Wheat90K_ConsAkhunovKSU_15033654_A	locusNames		BobWhite_c10015_641	BobWhite_c10017_644	BobWhite_c10098_535	BobWhite_c10140_297	BobWhite_c1027_1127	BobWhite_c10453_396	BobWhite_c10476_790	BobWhite_c10483_531	BobWhite_c10520_1517	BobWhite_c10578_272	BobWhite_c1059_1825	BobWhite_c1059_518	BobWhite_c10673_138	BobWhite_c10673_330	BobWhite_c1082_134	BobWhite_c10832_1131	BobWhite_c10852_309	BobWhite_c10853_650	BobWhite_c10903_399	BobWhite_c11000_1049	BobWhite_c11005_236	BobWhite_c11038_605	BobWhite_c11042_284	BobWhite_c11044_322	BobWhite_c11081_1619	BobWhite_c11225_941	BobWhite_c1124_305	BobWhite_c1131_328	BobWhite_c11354_376	BobWhite_c11460_291	BobWhite_c11480_1370	BobWhite_c11490_479	BobWhite_c11539_336	BobWhite_c11540_60	BobWhite_c11615_191	BobWhite_c11652_421	BobWhite_c11800_96	BobWhite_c11861_557	BobWhite_c11949_788	BobWhite_c1196_297	BobWhite_c12078_316	BobWhite_c12144_216	BobWhite_c12264_248	BobWhite_c12281_752	BobWhite_c1234_238	BobWhite_c12355_603	BobWhite_c12360_401
Wheat90K_ConsAkhunovKSU_15033654_A	olicodeNames		49691331	32728355	50722398	20706459	71714499	37694429	13628482	62756394	50606481	40683451	51712485	62624358	17664341	26687373	56698356	53789482	36692363	63714358	14610419	27730316	72600460	50649435	41716471	26697311	47708509	42710424	36701506	23754396	13786383	10706499	58777482	59685311	48653476	32722360	52652392	14792486	46708327	34742405	28713352	43604471	45727406	19758453	71771301	22637468	64732446	13758365	25773506
Wheat90K_ConsAkhunovKSU_15033654_A	snps		A/G	A/G	T/C	A/G	T/C	A/G	A/G	T/C	A/G	A/G	A/G	T/C	A/G	T/G	A/C	A/C	T/C	A/G	A/C	T/G	A/C	A/G	T/G	A/G	A/G	T/C	A/G	A/C	A/G	A/G	A/G	T/C	T/C	A/G	A/G	A/G	T/C	T/C	T/C	A/G	A/G	A/G	A/G	A/C	A/G	T/C	A/G
Wheat90K_ConsAkhunovKSU_15033654_A	plusMinusStrand		TOP	TOP	TOP	TOP	TOP	TOP	TOP	TOP	TOP	TOP	TOP	TOP	TOP	TOP	TOP	TOP	TOP	TOP	TOP	TOP	TOP	TOP	TOP	TOP	TOP	TOP	TOP	TOP	TOP	TOP	TOP	TOP	TOP	TOP	TOP	TOP	TOP	TOP	TOP	TOP	TOP	TOP	TOP	TOP	TOP	TOP	TOP
oligoPoolId	GTS LocusId	data
Wheat90K_ConsAkhunovKSU_15033654_A	locus		1	2	3	4	5	6	7	8	9	10	11	12	13	14	15	16	17	18	19	20	21	22	23	24	25	26	27	28	29	30	31	32	33	34	35	36	37	38	39	40	41	42	43	44	45	46	47
instituteLabel	plateWell	imageDate	oligoPoolId	bundleId	status	recordType	data
GAZA		Apr 19 2015	Wheat90K_ConsAkhunovKSU_15033654_A	9258108040_R03C01	0	calls		B	A	A	B	A	B	A	B	H	A	A	H	H	H	H	H	B	B	B	A	B	B	A	A	B	A	A	B	H	H	B	H	H	B	B	H	B	H	B	A	B	B
GAZA		Apr 19 2015	Wheat90K_ConsAkhunovKSU_15033654_A	9258108040_R03C01	0	Score_Call		0.6162	0.8574	0.2972	0.7297	0.9327	0.5635	0.344	0.6083	0.6549	0.7563	0.6038	0.6347	0.5411	0.5565	0.4829	0.6394	0.5219	0.6547	0.6262	0.9342	0.9305	0.6389	0.5367	0.8256	0.5736	0.5666	0.5366	0.2718	0.5827	0.4268	0.598	0.3508	0.6207	0.704	0.6609	0.5235	0.288	0.6329	0.3809	0.7439	0.1787	0.7423
ALRED		Apr 19 2015	Wheat90K_ConsAkhunovKSU_15033654_A	9258108040_R05C01	0	calls		H	A	H	A	B	H	H	H	B	H	H	A	B	B	A	B	H	H	H	B	A	H	H	A	A	H	H	H	B	A	H	B	B	B	A	B	A	A	H	A	H	H
ALRED		Apr 19 2015	Wheat90K_ConsAkhunovKSU_15033654_A	9258108040_R05C01	0	Score_Call		0.6162	0.8574	0.2972	0.7297	0.9327	0.5635	0.344	0.6083	0.6549	0.7563	0.6038	0.6347	0.5411	0.5565	0.4829	0.6394	0.5219	0.6547	0.6262	0.9342	0.9305	0.6389	0.5367	0.8256	0.5736	0.5666	0.5366	0.2718	0.5827	0.4268	0.598	0.3554	0.6207	0.704	0.6609	0.5235	0.288	0.6329	0.3809	0.7439	0.1787	0.7423
5		Apr 19 2015	Wheat90K_ConsAkhunovKSU_15033654_A	9258108040_R07C01	0	calls		B	A	A	A	B	B	H	H	A	A	H	A	B	B	A	B	H	H	H	B	B	H	H	A	A	H	H	H	B	A	B	B	H	B	A	B	B	A	H	A	B	H
5		Apr 19 2015	Wheat90K_ConsAkhunovKSU_15033654_A	9258108040_R07C01	0	Score_Call		0.6162	0.8574	0.2972	0.7297	0.9327	0.5635	0.344	0.6083	0.6549	0.7563	0.6038	0.6347	0.5411	0.5565	0.4829	0.6394	0.5219	0.6547	0.6262	0.9342	0.9305	0.6389	0.5367	0.8256	0.5736	0.5666	0.5366	0.2718	0.5827	0.4268	0.598	0.3554	0.6207	0.704	0.6609	0.5235	0.288	0.6329	0.2291	0.7439	0.1787	0.7423
6		Apr 19 2015	Wheat90K_ConsAkhunovKSU_15033654_A	9258108040_R09C01	0	calls		H	A	U	B	B	H	H	B	A	A	A	H	B	B	H	B	B	B	B	B	B	B	H	A	B	A	H	H	H	A	B	H	B	B	A	H	A	H	H	A	B	B
6		Apr 19 2015	Wheat90K_ConsAkhunovKSU_15033654_A	9258108040_R09C01	0	Score_Call		0.6162	0.8574	0.1102	0.7297	0.9327	0.5635	0.344	0.6083	0.6549	0.7563	0.6038	0.6347	0.5411	0.5565	0.4829	0.6394	0.5219	0.6547	0.6262	0.9342	0.9305	0.6389	0.5367	0.8256	0.5736	0.5666	0.5366	0.2718	0.5827	0.4268	0.598	0.3554	0.6207	0.704	0.6609	0.5235	0.288	0.6329	0.3809	0.7439	0.1787	0.7423
7		Apr 19 2015	Wheat90K_ConsAkhunovKSU_15033654_A	9258108040_R11C01	0	calls		H	A	A	B	A	H	H	H	A	H	A	H	B	B	A	H	B	H	B	A	B	B	A	A	A	H	H	B	H	H	H	H	H	B	A	H	A	A	H	A	B	B
7		Apr 19 2015	Wheat90K_ConsAkhunovKSU_15033654_A	9258108040_R11C01	0	Score_Call		0.6162	0.8574	0.2972	0.7297	0.9327	0.5635	0.2295	0.6083	0.6549	0.7563	0.6038	0.6347	0.5411	0.5565	0.4829	0.6394	0.5219	0.6547	0.6262	0.9342	0.9305	0.6389	0.5367	0.8256	0.5736	0.5666	0.5366	0.2718	0.5827	0.4268	0.598	0.3554	0.6207	0.704	0.6609	0.5235	0.288	0.6329	0.3809	0.7439	0.1787	0.7423
8		Apr 19 2015	Wheat90K_ConsAkhunovKSU_15033654_A	9258108040_R02C01	0	calls		H	A	A	A	B	B	H	H	A	A	H	A	B	B	H	B	H	H	B	A	B	H	H	A	A	H	H	B	H	H	H	B	B	B	B	B	B	A	B	A	B	H
8		Apr 19 2015	Wheat90K_ConsAkhunovKSU_15033654_A	9258108040_R02C01	0	Score_Call		0.6162	0.8574	0.2972	0.7297	0.9327	0.5635	0.344	0.6083	0.6549	0.7563	0.6038	0.6347	0.5411	0.5565	0.4829	0.6394	0.5219	0.6547	0.6262	0.9342	0.9305	0.6389	0.5367	0.8256	0.5736	0.5666	0.5366	0.2718	0.5827	0.4268	0.2755	0.3554	0.6207	0.704	0.6609	0.5235	0.288	0.6329	0.3809	0.7439	0.1787	0.7423
9		Apr 19 2015	Wheat90K_ConsAkhunovKSU_15033654_A	9258108040_R04C01	0	calls		H	A	H	A	A	H	H	B	A	A	H	A	B	B	H	B	H	H	H	A	B	B	A	A	A	H	A	B	B	H	B	B	H	B	A	H	A	A	H	A	B	H
9		Apr 19 2015	Wheat90K_ConsAkhunovKSU_15033654_A	9258108040_R04C01	0	Score_Call		0.6162	0.8574	0.2972	0.7297	0.9327	0.5635	0.344	0.6083	0.6549	0.7563	0.6038	0.6347	0.5411	0.5565	0.4829	0.6394	0.5219	0.6547	0.6262	0.9342	0.9305	0.6389	0.5367	0.8256	0.5736	0.5666	0.5366	0.2718	0.5827	0.4268	0.598	0.3554	0.5725	0.704	0.6609	0.5235	0.288	0.6329	0.3809	0.7439	0.1787	0.7423
10		Apr 19 2015	Wheat90K_ConsAkhunovKSU_15033654_A	9258108040_R06C01	0	calls		B	A	A	A	B	H	H	H	H	A	H	A	B	B	A	B	H	H	H	B	A	B	H	A	A	H	A	H	B	H	B	B	B	B	A	B	A	A	B	A	B	B
10		Apr 19 2015	Wheat90K_ConsAkhunovKSU_15033654_A	9258108040_R06C01	0	Score_Call		0.6162	0.8574	0.2972	0.7297	0.9327	0.5635	0.344	0.6083	0.6549	0.7563	0.6038	0.6347	0.5411	0.5565	0.4829	0.6394	0.5219	0.6547	0.6262	0.9342	0.9305	0.6389	0.5367	0.8256	0.5736	0.5666	0.5366	0.2718	0.5827	0.4268	0.598	0.3554	0.6207	0.704	0.6609	0.5235	0.288	0.6329	0.3809	0.7439	0.1787	0.7423
11		Apr 19 2015	Wheat90K_ConsAkhunovKSU_15033654_A	9258108040_R08C01	0	calls		H	B	A	A	B	H	A	B	H	H	H	A	H	H	H	H	H	H	H	H	B	B	H	A	B	A	H	B	B	H	H	H	B	B	B	B	A	H	B	A	B	H
11		Apr 19 2015	Wheat90K_ConsAkhunovKSU_15033654_A	9258108040_R08C01	0	Score_Call		0.6162	0.8574	0.2972	0.7297	0.9327	0.5635	0.344	0.6083	0.6549	0.7563	0.6038	0.6347	0.5411	0.5565	0.4829	0.6394	0.5219	0.6547	0.6262	0.9342	0.9305	0.6389	0.5367	0.8256	0.5736	0.5666	0.5366	0.2718	0.5827	0.4268	0.598	0.3554	0.6207	0.704	0.6609	0.5235	0.288	0.6329	0.3809	0.7439	0.1787	0.7423
12		Apr 19 2015	Wheat90K_ConsAkhunovKSU_15033654_A	9258108040_R10C01	0	calls		B	B	H	A	A	H	A	B	H	H	A	H	H	H	H	B	H	B	B	B	B	H	H	A	B	A	A	B	H	A	H	H	H	B	B	B	A	A	H	A	B	B
12		Apr 19 2015	Wheat90K_ConsAkhunovKSU_15033654_A	9258108040_R10C01	0	Score_Call		0.6162	0.8574	0.2717	0.7297	0.9327	0.5635	0.344	0.6083	0.6549	0.7563	0.6038	0.6347	0.5411	0.5565	0.4829	0.6394	0.5219	0.6547	0.6262	0.9342	0.9305	0.6389	0.5367	0.8256	0.5736	0.5666	0.5366	0.2718	0.5827	0.4268	0.598	0.3554	0.6207	0.704	0.6609	0.5235	0.288	0.6329	0.3809	0.7439	0.1787	0.7423
13		Apr 19 2015	Wheat90K_ConsAkhunovKSU_15033654_A	9258108040_R12C01	0	calls		B	A	A	B	B	B	H	H	H	H	A	H	B	B	A	H	B	H	H	A	B	B	A	A	B	A	A	H	B	H	B	B	B	B	A	H	B	A	B	A	B	H
13		Apr 19 2015	Wheat90K_ConsAkhunovKSU_15033654_A	9258108040_R12C01	0	Score_Call		0.6162	0.8574	0.2972	0.7297	0.9327	0.5635	0.2074	0.6083	0.6549	0.7563	0.6038	0.6347	0.5411	0.5565	0.4829	0.6394	0.5219	0.6547	0.485	0.9342	0.9305	0.6389	0.5367	0.8256	0.5736	0.5666	0.5366	0.2718	0.5827	0.4268	0.598	0.3554	0.6207	0.704	0.6609	0.5235	0.288	0.6329	0.3809	0.7439	0.1787	0.7423
14		Apr 19 2015	Wheat90K_ConsAkhunovKSU_15033654_A	9258108040_R01C02	0	calls		H	B	H	A	B	B	H	B	H	H	A	H	H	H	H	H	H	B	B	A	B	H	A	A	B	H	H	B	H	H	B	B	B	B	B	H	B	A	H	A	B	B
14		Apr 19 2015	Wheat90K_ConsAkhunovKSU_15033654_A	9258108040_R01C02	0	Score_Call		0.6162	0.8574	0.2972	0.7297	0.9327	0.5635	0.3346	0.6083	0.6549	0.7563	0.6038	0.6347	0.5411	0.5565	0.4829	0.6394	0.5219	0.6547	0.6262	0.9342	0.9305	0.6389	0.5367	0.8256	0.5736	0.5666	0.5366	0.2718	0.5827	0.4268	0.598	0.3554	0.6207	0.704	0.6609	0.5235	0.288	0.6329	0.3809	0.7439	0.1787	0.7423
15		Apr 19 2015	Wheat90K_ConsAkhunovKSU_15033654_A	9258108040_R03C02	0	calls		B	A	H	B	B	B	A	B	A	A	A	H	B	B	H	B	B	B	B	A	A	H	A	A	B	A	A	H	H	H	B	B	H	B	A	H	B	H	H	A	B	B
15		Apr 19 2015	Wheat90K_ConsAkhunovKSU_15033654_A	9258108040_R03C02	0	Score_Call		0.6162	0.8574	0.2972	0.7297	0.9327	0.5635	0.344	0.6083	0.6549	0.7563	0.6038	0.6347	0.5411	0.5565	0.4829	0.6394	0.5219	0.6547	0.6262	0.9342	0.9305	0.6389	0.5367	0.8256	0.5736	0.5666	0.5366	0.2718	0.5827	0.4268	0.598	0.3554	0.6207	0.704	0.6609	0.5235	0.288	0.6329	0.3809	0.7439	0.1787	0.7423
16		Apr 19 2015	Wheat90K_ConsAkhunovKSU_15033654_A	9258108040_R05C02	0	calls		H	B	A	B	B	B	H	B	H	H	A	H	H	H	H	H	B	H	B	A	A	B	H	A	A	H	H	B	B	A	H	B	B	B	B	B	B	A	B	A	B	B
16		Apr 19 2015	Wheat90K_ConsAkhunovKSU_15033654_A	9258108040_R05C02	0	Score_Call		0.6162	0.8574	0.2972	0.7297	0.9327	0.5635	0.344	0.6083	0.6549	0.7563	0.6038	0.6347	0.5411	0.5565	0.4829	0.6394	0.5219	0.6547	0.6262	0.9342	0.9305	0.6389	0.5367	0.8256	0.5736	0.5666	0.5366	0.2718	0.5827	0.4268	0.598	0.3554	0.6207	0.704	0.6609	0.5235	0.288	0.6329	0.3809	0.7439	0.1787	0.7423
17		Apr 19 2015	Wheat90K_ConsAkhunovKSU_15033654_A	9258108040_R07C02	0	calls		B	B	A	B	A	B	A	B	H	A	A	H	B	B	H	H	B	H	H	B	A	B	A	A	A	H	A	H	B	H	B	H	H	B	A	H	B	A	B	A	B	H
17		Apr 19 2015	Wheat90K_ConsAkhunovKSU_15033654_A	9258108040_R07C02	0	Score_Call		0.6162	0.8574	0.2972	0.7297	0.9327	0.5635	0.344	0.6083	0.6549	0.7563	0.6038	0.6347	0.5411	0.5565	0.4829	0.6394	0.5219	0.6547	0.6262	0.9342	0.9305	0.6389	0.5367	0.8256	0.5736	0.5666	0.5366	0.2718	0.5827	0.4268	0.598	0.3554	0.6207	0.704	0.6609	0.5235	0.288	0.6329	0.3809	0.7439	0.1787	0.7423
18		Apr 19 2015	Wheat90K_ConsAkhunovKSU_15033654_A	9258108040_R09C02	0	calls		B	B	A	A	B	B	H	B	A	A	H	A	H	H	H	H	H	H	B	B	B	B	H	A	A	H	A	H	B	A	H	B	H	B	B	B	B	H	B	A	B	B
18		Apr 19 2015	Wheat90K_ConsAkhunovKSU_15033654_A	9258108040_R09C02	0	Score_Call		0.6162	0.8574	0.2972	0.7297	0.9327	0.5635	0.344	0.6083	0.6549	0.7563	0.6038	0.6347	0.5411	0.5565	0.4829	0.6394	0.5219	0.6547	0.6262	0.9342	0.9305	0.6389	0.5367	0.8256	0.5736	0.5666	0.5366	0.2718	0.5827	0.4268	0.598	0.3554	0.6207	0.704	0.6609	0.5235	0.288	0.6329	0.3809	0.7439	0.1787	0.7423
19		Apr 19 2015	Wheat90K_ConsAkhunovKSU_15033654_A	9258108040_R11C02	0	calls		B	B	H	A	A	H	A	B	H	A	H	A	B	B	H	B	H	B	H	B	B	H	A	A	B	A	A	B	B	H	H	B	H	B	B	H	A	A	H	A	B	B
19		Apr 19 2015	Wheat90K_ConsAkhunovKSU_15033654_A	9258108040_R11C02	0	Score_Call		0.6162	0.8574	0.2963	0.7297	0.9327	0.5635	0.344	0.6083	0.6549	0.7563	0.6038	0.6347	0.5411	0.5565	0.4829	0.6394	0.5219	0.6547	0.6262	0.9342	0.9305	0.6389	0.5367	0.8256	0.5736	0.5666	0.5366	0.2718	0.5827	0.4268	0.598	0.3554	0.6207	0.704	0.6609	0.5235	0.288	0.6329	0.3809	0.7439	0.1787	0.7423
20		Apr 19 2015	Wheat90K_ConsAkhunovKSU_15033654_A	9258108040_R02C02	0	calls		B	A	A	B	B	B	H	H	H	H	A	H	B	B	A	B	B	H	H	B	A	H	A	A	B	H	A	H	B	A	B	B	B	B	B	H	B	H	H	A	B	H
20		Apr 19 2015	Wheat90K_ConsAkhunovKSU_15033654_A	9258108040_R02C02	0	Score_Call		0.6162	0.8574	0.2972	0.7297	0.9327	0.5635	0.344	0.6083	0.6549	0.7563	0.6038	0.6347	0.5411	0.5565	0.4829	0.6394	0.5219	0.6547	0.6262	0.9342	0.9305	0.6389	0.5367	0.8256	0.5736	0.5666	0.5366	0.2718	0.5827	0.4268	0.598	0.3554	0.6207	0.704	0.6609	0.5235	0.288	0.6329	0.3809	0.7439	0.1787	0.7423
21		Apr 19 2015	Wheat90K_ConsAkhunovKSU_15033654_A	9258108040_R04C02	0	calls		B	A	A	A	H	B	H	H	A	A	A	H	B	B	H	H	H	B	H	A	A	H	H	A	A	A	A	B	H	H	B	H	B	B	A	B	B	H	H	A	B	H
21		Apr 19 2015	Wheat90K_ConsAkhunovKSU_15033654_A	9258108040_R04C02	0	Score_Call		0.6162	0.8574	0.2972	0.7297	0.9327	0.5635	0.344	0.6083	0.6549	0.7563	0.6038	0.6347	0.5411	0.5565	0.4829	0.6394	0.5219	0.6547	0.6262	0.9342	0.9305	0.6389	0.5367	0.8256	0.5736	0.5666	0.5366	0.2718	0.5827	0.4268	0.598	0.3554	0.6207	0.704	0.6609	0.5235	0.288	0.6329	0.3809	0.7439	0.1787	0.7423
22		Apr 19 2015	Wheat90K_ConsAkhunovKSU_15033654_A	9258108040_R06C02	0	calls		B	A	A	A	A	B	A	H	H	A	H	A	B	B	A	H	H	B	B	B	A	B	H	A	B	A	A	H	H	H	H	B	H	B	A	B	B	H	B	A	B	H
22		Apr 19 2015	Wheat90K_ConsAkhunovKSU_15033654_A	9258108040_R06C02	0	Score_Call		0.6162	0.8574	0.2972	0.7297	0.9327	0.5635	0.344	0.6083	0.6549	0.7563	0.6038	0.6347	0.5411	0.5565	0.4829	0.6394	0.5219	0.6547	0.6262	0.9342	0.9305	0.6389	0.5367	0.8256	0.5736	0.5666	0.5366	0.2718	0.5827	0.4268	0.598	0.3554	0.6207	0.704	0.6609	0.5235	0.288	0.6329	0.3809	0.7439	0.1787	0.7423
23		Apr 19 2015	Wheat90K_ConsAkhunovKSU_15033654_A	9258108040_R08C02	0	calls		B	B	A	A	B	H	A	H	H	H	H	A	B	B	A	H	H	B	B	A	A	B	A	A	B	H	A	B	H	H	H	H	H	B	A	B	A	H	B	A	B	B
23		Apr 19 2015	Wheat90K_ConsAkhunovKSU_15033654_A	9258108040_R08C02	0	Score_Call		0.6162	0.8574	0.2972	0.7297	0.9327	0.5635	0.344	0.6083	0.6549	0.7563	0.6038	0.6347	0.5411	0.5565	0.4829	0.6394	0.5219	0.6547	0.6262	0.9342	0.9305	0.6389	0.5367	0.8256	0.5736	0.5666	0.5366	0.2718	0.5827	0.4268	0.598	0.3554	0.6207	0.704	0.6609	0.5235	0.288	0.6329	0.3809	0.7439	0.1787	0.7423
24		Apr 19 2015	Wheat90K_ConsAkhunovKSU_15033654_A	9258108040_R10C02	0	calls		B	B	H	B	A	B	H	B	H	A	H	A	H	H	H	B	H	H	B	A	A	B	A	A	B	H	A	B	H	A	B	B	B	B	A	H	B	H	B	A	B	B
24		Apr 19 2015	Wheat90K_ConsAkhunovKSU_15033654_A	9258108040_R10C02	0	Score_Call		0.6162	0.8574	0.2972	0.7297	0.9327	0.5635	0.1547	0.6083	0.6549	0.7563	0.6038	0.6347	0.5411	0.5565	0.4829	0.6394	0.5219	0.5783	0.6262	0.9342	0.9305	0.6389	0.5367	0.8256	0.5736	0.5666	0.5366	0.2718	0.5827	0.4268	0.598	0.3554	0.6207	0.704	0.6609	0.5235	0.288	0.6329	0.3809	0.7439	0.1787	0.7423
25		Apr 19 2015	Wheat90K_ConsAkhunovKSU_15033654_A	9258108040_R12C02	0	calls		H	B	H	H	B	H	U	H	H	H	A	H	H	H	A	B	B	H	B	B	A	H	H	A	B	H	H	H	B	H	B	H	H	B	A	H	A	A	H	A	B	B
25		Apr 19 2015	Wheat90K_ConsAkhunovKSU_15033654_A	9258108040_R12C02	0	Score_Call		0.6162	0.8574	0.2915	0.7297	0.9327	0.5635	0.1244	0.6083	0.6549	0.7563	0.6038	0.6347	0.5411	0.5565	0.4829	0.6394	0.1938	0.6547	0.6262	0.9342	0.9305	0.6389	0.5367	0.8256	0.5736	0.5666	0.5366	0.2704	0.5827	0.4268	0.598	0.3554	0.6207	0.704	0.6609	0.5235	0.288	0.6329	0.3809	0.7439	0.1787	0.7423
26		Apr 19 2015	Wheat90K_ConsAkhunovKSU_15033654_A	9258108041_R01C01	0	calls		B	A	H	A	A	B	H	H	A	A	H	A	B	B	A	B	H	H	H	A	A	H	H	A	B	H	A	B	B	H	H	B	B	B	B	B	B	A	B	A	B	H
26		Apr 19 2015	Wheat90K_ConsAkhunovKSU_15033654_A	9258108041_R01C01	0	Score_Call		0.6162	0.8574	0.2809	0.7297	0.9327	0.5635	0.344	0.6083	0.6549	0.7563	0.6038	0.6347	0.5411	0.5565	0.4829	0.6394	0.5219	0.6547	0.6262	0.9342	0.9305	0.6389	0.5367	0.8256	0.5736	0.5666	0.5366	0.2718	0.5827	0.4268	0.598	0.3554	0.6207	0.704	0.6609	0.5235	0.288	0.6329	0.3809	0.7439	0.1787	0.7423
27		Apr 19 2015	Wheat90K_ConsAkhunovKSU_15033654_A	9258108041_R03C01	0	calls		H	A	H	A	B	H	H	H	A	A	A	H	B	B	A	B	H	B	B	A	B	B	H	A	A	H	H	H	B	H	H	B	B	B	H	B	A	H	B	A	B	B
27		Apr 19 2015	Wheat90K_ConsAkhunovKSU_15033654_A	9258108041_R03C01	0	Score_Call		0.6162	0.8574	0.2972	0.7297	0.9327	0.5635	0.344	0.6083	0.6549	0.7563	0.6038	0.6347	0.5411	0.5565	0.4829	0.6394	0.5219	0.6547	0.6262	0.9342	0.9305	0.6389	0.5367	0.8256	0.5736	0.5666	0.5366	0.2718	0.5827	0.4268	0.598	0.3554	0.6207	0.704	0.6609	0.5235	0.288	0.6329	0.3809	0.7439	0.1787	0.7423
28		Apr 19 2015	Wheat90K_ConsAkhunovKSU_15033654_A	9258108041_R05C01	0	calls		H	A	H	B	B	B	A	H	A	A	A	H	B	B	H	B	B	U	B	A	B	B	A	A	A	H	H	B	B	H	B	B	B	B	B	H	B	A	H	A	B	B
28		Apr 19 2015	Wheat90K_ConsAkhunovKSU_15033654_A	9258108041_R05C01	0	Score_Call		0.6162	0.8574	0.26	0.7297	0.9327	0.5635	0.344	0.6083	0.6549	0.7563	0.6038	0.6347	0.5411	0.5565	0.4829	0.6394	0.5219	0.0946	0.6262	0.9342	0.9305	0.6389	0.5367	0.8256	0.5736	0.5666	0.5366	0.2718	0.5827	0.4268	0.598	0.3554	0.6207	0.704	0.6609	0.5235	0.288	0.6329	0.3809	0.7439	0.1787	0.7423
29		Apr 19 2015	Wheat90K_ConsAkhunovKSU_15033654_A	9258108041_R07C01	0	calls		B	A	A	B	A	B	H	B	H	H	A	H	B	B	H	H	B	H	H	B	A	B	A	A	A	H	A	B	B	H	H	B	B	B	A	H	B	H	H	A	B	H
29		Apr 19 2015	Wheat90K_ConsAkhunovKSU_15033654_A	9258108041_R07C01	0	Score_Call		0.6162	0.8574	0.2972	0.7297	0.9327	0.5635	0.344	0.6083	0.6549	0.7563	0.6038	0.6347	0.5411	0.5565	0.4829	0.6394	0.5219	0.6547	0.6262	0.9342	0.9305	0.6389	0.5367	0.8256	0.5736	0.5666	0.5366	0.2718	0.5827	0.4268	0.598	0.3554	0.6207	0.704	0.6609	0.5235	0.288	0.6329	0.3809	0.7439	0.1787	0.7423
30		Apr 19 2015	Wheat90K_ConsAkhunovKSU_15033654_A	9258108041_R09C01	0	calls		B	B	H	B	A	H	H	B	H	H	A	H	B	B	H	H	B	B	B	B	B	B	A	A	B	A	A	B	H	H	B	H	H	B	B	H	A	H	H	A	B	H
30		Apr 19 2015	Wheat90K_ConsAkhunovKSU_15033654_A	9258108041_R09C01	0	Score_Call		0.6162	0.8574	0.2972	0.7297	0.9327	0.5635	0.344	0.6083	0.6549	0.7563	0.6038	0.6347	0.5411	0.5565	0.4829	0.6394	0.5219	0.6547	0.6262	0.9342	0.9305	0.6389	0.5367	0.8256	0.5736	0.5666	0.5366	0.2718	0.5827	0.4268	0.598	0.3554	0.6207	0.704	0.6609	0.5235	0.288	0.6329	0.3809	0.7439	0.1787	0.7423
31		Apr 19 2015	Wheat90K_ConsAkhunovKSU_15033654_A	9258108041_R11C01	0	calls		B	B	H	B	B	H	A	H	A	H	A	H	H	H	A	H	B	B	H	A	A	B	H	A	A	H	A	H	B	A	B	B	H	B	A	H	A	A	B	A	B	H
31		Apr 19 2015	Wheat90K_ConsAkhunovKSU_15033654_A	9258108041_R11C01	0	Score_Call		0.6162	0.8574	0.2475	0.7297	0.9327	0.5635	0.344	0.6083	0.6549	0.7563	0.6038	0.6347	0.5411	0.5565	0.4829	0.6394	0.5219	0.6547	0.6262	0.9342	0.9305	0.6389	0.5367	0.8256	0.5736	0.5666	0.5366	0.2718	0.5827	0.4268	0.598	0.3554	0.2692	0.704	0.6609	0.5235	0.288	0.6329	0.3809	0.7439	0.1787	0.7423
32		Apr 19 2015	Wheat90K_ConsAkhunovKSU_15033654_A	9258108041_R02C01	0	calls		B	B	H	A	A	H	H	B	H	H	H	A	B	B	H	H	H	H	B	B	B	H	H	A	B	H	A	B	H	A	H	H	B	B	B	B	A	H	H	A	B	H
32		Apr 19 2015	Wheat90K_ConsAkhunovKSU_15033654_A	9258108041_R02C01	0	Score_Call		0.6162	0.8574	0.2972	0.7297	0.9327	0.5635	0.344	0.6083	0.6549	0.7563	0.6038	0.6347	0.5411	0.5565	0.4829	0.6394	0.5219	0.6547	0.6262	0.9342	0.9305	0.6389	0.5367	0.8256	0.5736	0.5666	0.5366	0.2718	0.5827	0.4268	0.598	0.3436	0.6207	0.704	0.6609	0.5235	0.288	0.6329	0.3809	0.7439	0.1787	0.7423
33		Apr 19 2015	Wheat90K_ConsAkhunovKSU_15033654_A	9258108041_R04C01	0	calls		B	A	A	B	A	H	H	B	H	H	H	A	H	H	H	H	B	H	B	A	A	H	A	A	B	H	A	B	H	A	H	H	H	B	B	B	A	A	H	A	B	H
33		Apr 19 2015	Wheat90K_ConsAkhunovKSU_15033654_A	9258108041_R04C01	0	Score_Call		0.6162	0.8574	0.2972	0.7297	0.9327	0.5635	0.344	0.6083	0.6549	0.7563	0.6038	0.6347	0.5411	0.5565	0.4829	0.6394	0.5219	0.6547	0.6262	0.9342	0.9305	0.6389	0.5367	0.8256	0.5736	0.3535	0.5366	0.2718	0.5827	0.4268	0.598	0.3554	0.6207	0.704	0.6609	0.5235	0.288	0.6329	0.3809	0.7439	0.1787	0.7423
34		Apr 19 2015	Wheat90K_ConsAkhunovKSU_15033654_A	9258108041_R06C01	0	calls		H	A	A	A	B	B	A	H	A	A	H	A	H	H	A	H	H	H	H	B	B	B	H	A	A	H	H	B	H	H	B	H	B	B	B	B	B	H	H	A	B	H
34		Apr 19 2015	Wheat90K_ConsAkhunovKSU_15033654_A	9258108041_R06C01	0	Score_Call		0.1809	0.8574	0.2972	0.7297	0.9327	0.5635	0.344	0.6083	0.6549	0.7563	0.6038	0.6347	0.5411	0.5565	0.4829	0.6394	0.5219	0.6547	0.6262	0.9342	0.9305	0.6389	0.5367	0.8256	0.5736	0.5666	0.5366	0.2718	0.5827	0.4268	0.598	0.3291	0.6207	0.704	0.6609	0.5235	0.288	0.6329	0.3809	0.7439	0.1787	0.7423
35		Apr 19 2015	Wheat90K_ConsAkhunovKSU_15033654_A	9258108041_R08C01	0	calls		B	A	A	A	B	B	A	H	A	A	H	A	H	H	A	H	H	B	H	B	B	B	H	A	A	A	H	H	H	H	B	H	H	B	B	B	B	H	H	A	B	H
35		Apr 19 2015	Wheat90K_ConsAkhunovKSU_15033654_A	9258108041_R08C01	0	Score_Call		0.6162	0.8574	0.2972	0.7297	0.9327	0.5635	0.344	0.6083	0.6549	0.7563	0.6038	0.6347	0.5411	0.5565	0.4829	0.6394	0.5219	0.6547	0.6262	0.9342	0.9305	0.6389	0.5367	0.8256	0.5736	0.5666	0.5366	0.2718	0.5827	0.4268	0.598	0.3554	0.6207	0.704	0.6609	0.5235	0.288	0.6329	0.3809	0.7439	0.1787	0.7423
36		Apr 19 2015	Wheat90K_ConsAkhunovKSU_15033654_A	9258108041_R10C01	0	calls		B	B	A	A	A	B	H	H	A	H	H	A	H	H	A	B	H	H	H	A	B	H	H	A	B	A	A	H	B	H	H	B	H	B	B	H	B	H	B	A	B	H
36		Apr 19 2015	Wheat90K_ConsAkhunovKSU_15033654_A	9258108041_R10C01	0	Score_Call		0.6162	0.8574	0.2972	0.7297	0.9327	0.5635	0.344	0.6083	0.6549	0.7563	0.6038	0.6347	0.5411	0.5565	0.4829	0.6394	0.5219	0.6547	0.6262	0.9342	0.9305	0.6389	0.5367	0.8256	0.5736	0.5666	0.5366	0.2718	0.5827	0.4268	0.598	0.3554	0.6207	0.704	0.6609	0.5235	0.288	0.6329	0.3809	0.7439	0.1787	0.7423
37		Apr 19 2015	Wheat90K_ConsAkhunovKSU_15033654_A	9258108041_R12C01	0	calls		B	B	A	A	A	B	H	H	A	H	H	A	H	H	A	B	H	H	H	A	B	H	H	A	B	A	A	B	B	H	H	B	H	B	B	H	B	H	B	A	B	H
37		Apr 19 2015	Wheat90K_ConsAkhunovKSU_15033654_A	9258108041_R12C01	0	Score_Call		0.6162	0.8574	0.2972	0.7297	0.9327	0.5635	0.344	0.6083	0.6549	0.7563	0.6038	0.6347	0.5411	0.5565	0.4829	0.6394	0.5219	0.6547	0.6262	0.9342	0.9305	0.6389	0.5367	0.8256	0.5736	0.5666	0.5366	0.2718	0.5827	0.4268	0.598	0.3554	0.6207	0.704	0.6609	0.5235	0.288	0.6329	0.3809	0.7439	0.1787	0.1503
38		Apr 19 2015	Wheat90K_ConsAkhunovKSU_15033654_A	9258108041_R01C02	0	calls		H	A	A	A	A	B	H	H	H	A	H	A	B	B	A	B	H	B	H	B	B	B	H	A	A	H	H	H	B	H	B	B	H	B	B	B	A	H	H	A	B	H
38		Apr 19 2015	Wheat90K_ConsAkhunovKSU_15033654_A	9258108041_R01C02	0	Score_Call		0.6162	0.8574	0.2972	0.7297	0.9327	0.5635	0.344	0.6083	0.6549	0.7563	0.6038	0.6347	0.5411	0.5565	0.4829	0.6394	0.5219	0.6547	0.6262	0.9342	0.9305	0.6389	0.5367	0.8256	0.5736	0.5666	0.5366	0.2718	0.5827	0.4268	0.598	0.3554	0.6207	0.704	0.6609	0.5235	0.288	0.6329	0.3809	0.7439	0.1787	0.7423
39		Apr 19 2015	Wheat90K_ConsAkhunovKSU_15033654_A	9258108041_R03C02	0	calls		B	A	H	A	A	H	H	H	H	A	A	H	B	B	A	H	H	H	B	A	A	B	H	A	B	H	A	B	B	A	B	B	B	B	B	B	A	H	H	A	B	B
39		Apr 19 2015	Wheat90K_ConsAkhunovKSU_15033654_A	9258108041_R03C02	0	Score_Call		0.6162	0.8574	0.2665	0.7297	0.9327	0.5635	0.344	0.6083	0.6549	0.7563	0.6038	0.6347	0.5411	0.5565	0.4829	0.6394	0.5219	0.6547	0.6262	0.9342	0.9305	0.6389	0.5367	0.8256	0.5736	0.5666	0.5366	0.2718	0.5827	0.4268	0.598	0.3554	0.6207	0.704	0.6609	0.5235	0.288	0.6329	0.3809	0.7439	0.1787	0.7423
40		Apr 19 2015	Wheat90K_ConsAkhunovKSU_15033654_A	9258108041_R05C02	0	calls		H	B	H	B	A	B	A	B	H	H	A	H	H	H	H	B	B	H	H	B	B	B	H	A	B	H	A	H	H	A	B	B	B	B	A	B	B	H	B	A	B	H
40		Apr 19 2015	Wheat90K_ConsAkhunovKSU_15033654_A	9258108041_R05C02	0	Score_Call		0.6162	0.8574	0.2972	0.7297	0.9327	0.5635	0.344	0.6083	0.6549	0.7563	0.6038	0.6347	0.5411	0.5565	0.4829	0.6394	0.5219	0.6547	0.5209	0.9342	0.9305	0.6389	0.5367	0.8256	0.5736	0.5666	0.5366	0.2718	0.5827	0.4268	0.598	0.3554	0.6207	0.704	0.6609	0.5235	0.288	0.6329	0.3809	0.7439	0.1787	0.7423
41		Apr 19 2015	Wheat90K_ConsAkhunovKSU_15033654_A	9258108041_R07C02	0	calls		H	B	A	B	A	H	A	B	H	H	A	H	H	H	H	B	B	H	B	A	B	H	H	A	B	H	A	B	B	H	H	B	H	B	B	H	A	A	H	A	B	B
41		Apr 19 2015	Wheat90K_ConsAkhunovKSU_15033654_A	9258108041_R07C02	0	Score_Call		0.6162	0.8574	0.2972	0.7297	0.9327	0.5635	0.344	0.6083	0.6549	0.7563	0.6038	0.6347	0.5411	0.5565	0.4829	0.6394	0.5219	0.6547	0.6262	0.9342	0.9305	0.6389	0.5367	0.8256	0.5736	0.5666	0.5366	0.2718	0.5827	0.4268	0.598	0.3554	0.6207	0.704	0.6609	0.5235	0.288	0.6329	0.3809	0.7439	0.1787	0.7423
42		Apr 19 2015	Wheat90K_ConsAkhunovKSU_15033654_A	9258108041_R09C02	0	calls		B	B	H	A	B	B	H	B	H	H	A	H	B	B	H	B	H	H	H	B	B	B	H	A	B	H	A	B	B	A	B	H	B	B	B	B	B	H	H	A	B	H
42		Apr 19 2015	Wheat90K_ConsAkhunovKSU_15033654_A	9258108041_R09C02	0	Score_Call		0.6162	0.8574	0.2972	0.7297	0.9327	0.5635	0.344	0.6083	0.6549	0.7563	0.6038	0.6347	0.5411	0.5565	0.4829	0.6394	0.5219	0.6547	0.6262	0.9342	0.9305	0.6389	0.5367	0.8256	0.5736	0.5666	0.5366	0.2718	0.5827	0.4268	0.598	0.3554	0.6207	0.704	0.6609	0.5235	0.288	0.6329	0.3809	0.7439	0.1787	0.7423
43		Apr 19 2015	Wheat90K_ConsAkhunovKSU_15033654_A	9258108041_R11C02	0	calls		H	B	A	B	B	H	A	H	A	H	A	H	H	H	A	H	B	B	H	A	B	H	A	A	A	A	H	B	B	H	H	B	B	B	B	H	A	A	H	A	B	H
43		Apr 19 2015	Wheat90K_ConsAkhunovKSU_15033654_A	9258108041_R11C02	0	Score_Call		0.6162	0.8574	0.2972	0.7297	0.9327	0.5635	0.344	0.6083	0.6549	0.7563	0.6038	0.6347	0.5411	0.5565	0.4829	0.6394	0.5219	0.6547	0.6262	0.9342	0.9305	0.6389	0.5367	0.8256	0.5736	0.5666	0.5366	0.2718	0.5827	0.4268	0.598	0.3554	0.6207	0.704	0.6609	0.5235	0.288	0.6329	0.3809	0.7439	0.1787	0.7423
44		Apr 19 2015	Wheat90K_ConsAkhunovKSU_15033654_A	9258108041_R02C02	0	calls		B	B	A	B	A	B	A	H	H	H	A	H	H	H	A	B	B	H	H	A	B	B	H	A	A	H	A	H	B	A	B	B	B	B	B	H	B	H	B	A	B	H
44		Apr 19 2015	Wheat90K_ConsAkhunovKSU_15033654_A	9258108041_R02C02	0	Score_Call		0.6162	0.8574	0.2791	0.7297	0.9327	0.5635	0.344	0.2309	0.6549	0.7563	0.6038	0.6347	0.5411	0.5565	0.4829	0.6394	0.5219	0.6547	0.6262	0.9342	0.9305	0.6389	0.5367	0.8256	0.5736	0.5666	0.5366	0.2718	0.5827	0.4268	0.598	0.3554	0.6207	0.704	0.6609	0.5235	0.288	0.6329	0.3809	0.7439	0.1787	0.7423
45		Apr 19 2015	Wheat90K_ConsAkhunovKSU_15033654_A	9258108041_R04C02	0	calls		B	A	H	A	A	B	H	B	A	A	H	A	B	B	H	H	H	B	B	B	B	B	A	A	B	A	A	B	B	H	B	B	B	B	B	H	B	H	B	A	B	H
45		Apr 19 2015	Wheat90K_ConsAkhunovKSU_15033654_A	9258108041_R04C02	0	Score_Call		0.6162	0.8574	0.2972	0.7297	0.9327	0.5635	0.344	0.6083	0.6549	0.7563	0.6038	0.6347	0.5411	0.5565	0.4829	0.6394	0.5219	0.6547	0.6262	0.9342	0.9305	0.6389	0.5367	0.8256	0.5736	0.5666	0.5366	0.2718	0.5827	0.4268	0.598	0.3554	0.6207	0.704	0.6609	0.5235	0.288	0.6329	0.3809	0.7439	0.1787	0.7423
46		Apr 19 2015	Wheat90K_ConsAkhunovKSU_15033654_A	9258108041_R06C02	0	calls		B	B	H	A	B	H	H	H	A	A	H	A	H	H	A	H	H	H	B	B	A	H	H	A	A	H	A	H	H	H	B	B	B	B	B	B	A	A	B	A	B	B
46		Apr 19 2015	Wheat90K_ConsAkhunovKSU_15033654_A	9258108041_R06C02	0	Score_Call		0.6162	0.8574	0.2972	0.7297	0.9327	0.5635	0.344	0.6083	0.6549	0.7563	0.6038	0.6347	0.5411	0.5565	0.4829	0.6394	0.5219	0.6547	0.6262	0.9342	0.9305	0.6389	0.5367	0.8256	0.5736	0.5666	0.5366	0.2718	0.5827	0.4268	0.598	0.3554	0.6207	0.704	0.6609	0.5235	0.288	0.6329	0.3809	0.7439	0.1787	0.7423
47		Apr 19 2015	Wheat90K_ConsAkhunovKSU_15033654_A	9258108041_R08C02	0	calls		B	B	A	A	B	B	H	H	A	A	H	A	H	H	A	B	H	B	B	A	B	B	A	A	B	H	A	H	H	H	H	H	B	B	B	H	B	A	H	A	B	H
47		Apr 19 2015	Wheat90K_ConsAkhunovKSU_15033654_A	9258108041_R08C02	0	Score_Call		0.6162	0.8574	0.2794	0.7297	0.9327	0.5635	0.344	0.6083	0.6549	0.7563	0.6038	0.6347	0.5411	0.5565	0.4829	0.6394	0.5219	0.6547	0.6262	0.9342	0.9305	0.6389	0.5367	0.8256	0.5736	0.5666	0.5366	0.2718	0.5827	0.4268	0.598	0.3552	0.6207	0.704	0.6609	0.5235	0.288	0.6329	0.3809	0.7439	0.1787	0.7423
48		Apr 19 2015	Wheat90K_ConsAkhunovKSU_15033654_A	9258108041_R10C02	0	calls		H	B	H	A	A	B	H	H	H	H	H	A	H	H	A	H	H	H	B	A	A	H	A	A	A	H	H	H	H	H	B	H	H	B	A	H	B	A	B	A	B	B
48		Apr 19 2015	Wheat90K_ConsAkhunovKSU_15033654_A	9258108041_R10C02	0	Score_Call		0.6162	0.8574	0.2972	0.7297	0.9327	0.5635	0.344	0.6083	0.6549	0.7563	0.6038	0.6347	0.5411	0.5565	0.4829	0.6394	0.5219	0.6285	0.6262	0.9342	0.9305	0.6389	0.5367	0.8256	0.5736	0.5666	0.5366	0.2718	0.5827	0.4268	0.598	0.3554	0.6207	0.704	0.6609	0.5235	0.288	0.6329	0.3809	0.7439	0.1787	0.7423
49		Apr 19 2015	Wheat90K_ConsAkhunovKSU_15033654_A	9258108041_R12C02	0	calls		H	B	A	A	B	H	H	H	A	H	H	A	H	H	A	B	H	B	H	B	A	B	A	A	A	A	H	H	H	H	H	B	H	B	B	B	A	H	B	A	B	H
49		Apr 19 2015	Wheat90K_ConsAkhunovKSU_15033654_A	9258108041_R12C02	0	Score_Call		0.6162	0.8574	0.2972	0.7297	0.9327	0.5635	0.3083	0.6083	0.6549	0.7563	0.6038	0.6347	0.541	0.5565	0.4829	0.6394	0.5219	0.6547	0.6262	0.9342	0.9305	0.6389	0.5367	0.8256	0.5736	0.5666	0.5366	0.2718	0.5827	0.4268	0.598	0.3554	0.6207	0.704	0.6609	0.5235	0.288	0.6329	0.3809	0.7439	0.1787	0.7423
50		Apr 19 2015	Wheat90K_ConsAkhunovKSU_15033654_A	9258108053_R01C01	0	calls		B	B	H	A	B	H	H	H	H	H	H	A	B	B	A	B	H	B	H	A	A	H	H	A	A	H	A	U	H	H	H	B	B	B	A	B	A	A	H	A	B	H
50		Apr 19 2015	Wheat90K_ConsAkhunovKSU_15033654_A	9258108053_R01C01	0	Score_Call		0.6162	0.8574	0.2972	0.7297	0.9327	0.5635	0.344	0.6083	0.6549	0.7563	0.6038	0.6347	0.5411	0.5565	0.4829	0.6394	0.5219	0.6547	0.6262	0.9342	0.9305	0.6389	0.5367	0.8256	0.5736	0.5666	0.5366	0.1492	0.5827	0.4268	0.598	0.3554	0.6207	0.704	0.6609	0.5235	0.288	0.6329	0.3809	0.7439	0.1787	0.7423
51		Apr 19 2015	Wheat90K_ConsAkhunovKSU_15033654_A	9258108053_R03C01	0	calls		H	A	A	A	A	H	A	H	A	H	H	A	B	B	A	B	H	B	H	B	B	H	A	A	A	A	H	B	H	H	B	H	B	B	B	H	A	A	B	A	B	H
51		Apr 19 2015	Wheat90K_ConsAkhunovKSU_15033654_A	9258108053_R03C01	0	Score_Call		0.6162	0.8574	0.2972	0.7297	0.9327	0.5635	0.344	0.6083	0.6549	0.7563	0.6038	0.6347	0.5411	0.5565	0.4829	0.6394	0.5219	0.6547	0.6262	0.9342	0.9305	0.6389	0.5367	0.8256	0.5736	0.5666	0.5366	0.2695	0.5827	0.4268	0.598	0.3554	0.6207	0.704	0.6609	0.5235	0.288	0.6329	0.3809	0.7439	0.1787	0.7423
52		Apr 19 2015	Wheat90K_ConsAkhunovKSU_15033654_A	9258108053_R05C01	0	calls		H	A	A	B	A	B	A	H	H	H	H	A	H	H	A	H	H	B	H	B	A	B	A	A	A	A	A	B	H	A	B	H	H	B	A	H	B	A	B	A	B	H
52		Apr 19 2015	Wheat90K_ConsAkhunovKSU_15033654_A	9258108053_R05C01	0	Score_Call		0.6162	0.8574	0.2972	0.7297	0.9327	0.5635	0.344	0.6083	0.6549	0.7563	0.6038	0.6347	0.5411	0.5565	0.4829	0.6394	0.5219	0.6547	0.6262	0.9342	0.9305	0.6389	0.5367	0.8256	0.5736	0.5666	0.5366	0.2718	0.5827	0.4268	0.598	0.3554	0.6207	0.704	0.6609	0.5235	0.288	0.6329	0.3809	0.7439	0.1787	0.7423
53		Apr 19 2015	Wheat90K_ConsAkhunovKSU_15033654_A	9258108053_R07C01	0	calls		H	A	H	B	A	B	A	H	H	H	A	H	H	H	A	B	B	H	H	A	B	H	A	A	B	A	H	H	H	H	B	H	B	B	A	B	B	H	B	A	B	H
53		Apr 19 2015	Wheat90K_ConsAkhunovKSU_15033654_A	9258108053_R07C01	0	Score_Call		0.6162	0.8574	0.2972	0.7297	0.9327	0.5635	0.344	0.6083	0.6549	0.7563	0.6038	0.6347	0.5411	0.5565	0.4829	0.6394	0.5219	0.6547	0.6262	0.9342	0.9305	0.6389	0.5367	0.8256	0.5736	0.5666	0.5366	0.2718	0.5827	0.4268	0.598	0.3429	0.6207	0.704	0.6609	0.5235	0.288	0.6329	0.3809	0.7439	0.1787	0.7423
54		Apr 19 2015	Wheat90K_ConsAkhunovKSU_15033654_A	9258108053_R09C01	0	calls		B	A	A	A	B	H	H	H	H	H	H	A	B	B	A	H	H	B	H	B	B	U	A	A	B	A	A	U	B	H	B	B	B	B	B	H	A	A	H	A	B	H
54		Apr 19 2015	Wheat90K_ConsAkhunovKSU_15033654_A	9258108053_R09C01	0	Score_Call		0.6162	0.8574	0.2972	0.7297	0.9327	0.5635	0.3297	0.6083	0.6549	0.7563	0.6038	0.6347	0.5411	0.5565	0.4829	0.1622	0.5219	0.6547	0.6262	0.9342	0.9305	0.0456	0.5367	0.8256	0.5736	0.5666	0.5366	0	0.5827	0.4268	0.598	0.3554	0.6207	0.704	0.6609	0.5235	0.288	0.6329	0.3809	0.7439	0.1787	0.7423
55		Apr 19 2015	Wheat90K_ConsAkhunovKSU_15033654_A	9258108053_R11C01	0	calls		B	A	A	A	A	H	H	B	H	A	H	A	H	H	H	B	H	B	B	A	A	H	A	A	B	A	A	H	H	A	B	H	H	B	A	B	A	A	H	A	B	B
55		Apr 19 2015	Wheat90K_ConsAkhunovKSU_15033654_A	9258108053_R11C01	0	Score_Call		0.6162	0.8574	0.2972	0.7297	0.9327	0.5635	0.344	0.6083	0.6549	0.7563	0.6038	0.6347	0.5411	0.5565	0.4829	0.6394	0.5219	0.6547	0.6262	0.9342	0.9305	0.6389	0.5367	0.8256	0.5736	0.5666	0.5366	0.2718	0.5827	0.4268	0.598	0.3554	0.6207	0.704	0.6609	0.5235	0.288	0.6329	0.3809	0.7439	0.1787	0.7423
56		Apr 19 2015	Wheat90K_ConsAkhunovKSU_15033654_A	9258108053_R02C01	0	calls		B	B	A	B	A	H	U	H	H	A	A	H	B	B	A	B	B	H	H	A	A	B	A	A	B	A	H	B	B	H	H	H	B	B	A	H	A	H	B	A	B	H
56		Apr 19 2015	Wheat90K_ConsAkhunovKSU_15033654_A	9258108053_R02C01	0	Score_Call		0.6162	0.8574	0.2972	0.7297	0.9327	0.5635	0	0.6083	0.6549	0.7563	0.6038	0.6347	0.5411	0.5565	0.4829	0.6394	0.5219	0.6547	0.6262	0.9342	0.9305	0.6389	0.5367	0.8256	0.5736	0.5666	0.3504	0.2718	0.5827	0.4268	0.598	0.3554	0.6207	0.704	0.6609	0.5235	0.288	0.6329	0.3809	0.7439	0.1787	0.7423
57		Apr 19 2015	Wheat90K_ConsAkhunovKSU_15033654_A	9258108053_R04C01	0	calls		B	B	A	B	A	H	H	H	H	A	A	H	B	B	A	B	B	H	H	A	A	B	A	A	B	A	H	B	B	H	H	H	B	B	A	H	A	H	B	A	B	H
57		Apr 19 2015	Wheat90K_ConsAkhunovKSU_15033654_A	9258108053_R04C01	0	Score_Call		0.6162	0.8574	0.2972	0.7297	0.9327	0.5635	0.343	0.6083	0.6549	0.7563	0.6038	0.6347	0.5411	0.5565	0.4829	0.6394	0.5219	0.6547	0.6262	0.9342	0.9305	0.6389	0.5367	0.8256	0.5736	0.5666	0.2266	0.2718	0.5827	0.4268	0.598	0.3554	0.6207	0.704	0.6609	0.5235	0.288	0.6329	0.3809	0.7439	0.1787	0.7423
58		Apr 19 2015	Wheat90K_ConsAkhunovKSU_15033654_A	9258108053_R06C01	0	calls		H	A	A	B	B	B	H	H	H	A	A	H	H	H	A	H	B	H	B	A	A	H	H	A	B	H	A	H	B	H	H	B	H	B	A	B	B	A	H	A	B	H
58		Apr 19 2015	Wheat90K_ConsAkhunovKSU_15033654_A	9258108053_R06C01	0	Score_Call		0.6162	0.8574	0.2972	0.7297	0.9327	0.5635	0.3405	0.6083	0.6549	0.7563	0.6038	0.6347	0.5411	0.5565	0.4829	0.6394	0.5219	0.6547	0.6262	0.9342	0.9305	0.6389	0.5367	0.8256	0.5736	0.5666	0.5366	0.2718	0.5827	0.4268	0.598	0.3554	0.6207	0.704	0.6609	0.5235	0.288	0.6329	0.3809	0.7439	0.1787	0.7423
59		Apr 19 2015	Wheat90K_ConsAkhunovKSU_15033654_A	9258108053_R08C01	0	calls		H	B	A	A	A	H	A	H	H	A	H	A	H	H	H	B	H	B	B	A	B	H	A	A	A	A	H	B	H	A	B	H	H	B	A	H	A	A	B	A	B	H
59		Apr 19 2015	Wheat90K_ConsAkhunovKSU_15033654_A	9258108053_R08C01	0	Score_Call		0.6162	0.8574	0.2972	0.7297	0.9327	0.5635	0.344	0.6083	0.6549	0.7563	0.6038	0.6347	0.5411	0.5565	0.4829	0.6394	0.5219	0.6547	0.6262	0.9342	0.9305	0.6389	0.5367	0.8256	0.5736	0.5666	0.5366	0.2718	0.5827	0.4268	0.598	0.3554	0.6207	0.704	0.6609	0.5235	0.288	0.6329	0.3809	0.7439	0.1787	0.7423
60		Apr 19 2015	Wheat90K_ConsAkhunovKSU_15033654_A	9258108053_R10C01	0	calls		H	B	H	B	A	H	H	B	H	A	A	H	H	H	H	B	B	B	B	A	B	B	H	A	B	A	H	H	B	A	B	B	H	B	A	B	A	H	H	A	B	B
60		Apr 19 2015	Wheat90K_ConsAkhunovKSU_15033654_A	9258108053_R10C01	0	Score_Call		0.6162	0.8574	0.2972	0.7297	0.9327	0.5635	0.344	0.6083	0.6549	0.7563	0.6038	0.6347	0.5411	0.5565	0.4829	0.6394	0.5219	0.6547	0.6262	0.9342	0.9305	0.6389	0.5367	0.8256	0.5736	0.5666	0.5366	0.2718	0.5827	0.4268	0.598	0.3554	0.6207	0.704	0.6609	0.5235	0.288	0.6329	0.3809	0.7439	0.1787	0.7423
61		Apr 19 2015	Wheat90K_ConsAkhunovKSU_15033654_A	9258108053_R12C01	0	calls		H	B	H	B	B	B	H	H	A	H	A	H	B	B	H	B	B	B	H	B	A	B	H	A	B	A	H	B	H	H	H	H	B	B	A	B	B	H	B	A	B	H
61		Apr 19 2015	Wheat90K_ConsAkhunovKSU_15033654_A	9258108053_R12C01	0	Score_Call		0.6162	0.8574	0.2972	0.7297	0.9327	0.5635	0.344	0.6083	0.6549	0.7563	0.6038	0.6347	0.5411	0.5565	0.4829	0.6394	0.5219	0.6547	0.5461	0.9342	0.9305	0.6389	0.5367	0.8256	0.5736	0.5666	0.5366	0.2718	0.5827	0.4268	0.5481	0.3554	0.6207	0.704	0.6609	0.5235	0.288	0.6329	0.3809	0.7439	0.1787	0.7423
62		Apr 19 2015	Wheat90K_ConsAkhunovKSU_15033654_A	9258108053_R01C02	0	calls		H	B	H	A	B	B	A	B	H	H	H	A	B	B	H	B	H	H	H	A	B	B	A	A	A	A	H	H	B	H	B	H	B	B	B	H	B	H	B	A	B	H
62		Apr 19 2015	Wheat90K_ConsAkhunovKSU_15033654_A	9258108053_R01C02	0	Score_Call		0.6162	0.8574	0.2972	0.7297	0.9327	0.5635	0.344	0.6083	0.6549	0.7563	0.6038	0.6347	0.5411	0.5565	0.4829	0.6394	0.5219	0.6547	0.6262	0.9342	0.9305	0.6389	0.5367	0.8256	0.5736	0.5666	0.5366	0.2718	0.5827	0.4268	0.598	0.3551	0.6207	0.704	0.6609	0.5235	0.288	0.6329	0.3809	0.7439	0.1787	0.7423
63		Apr 19 2015	Wheat90K_ConsAkhunovKSU_15033654_A	9258108053_R03C02	0	calls		B	B	A	B	A	H	H	B	A	H	A	H	H	H	A	H	B	B	B	A	B	B	A	A	B	A	H	B	B	H	H	H	H	B	B	H	A	A	B	A	B	B
63		Apr 19 2015	Wheat90K_ConsAkhunovKSU_15033654_A	9258108053_R03C02	0	Score_Call		0.6162	0.8574	0.2972	0.7297	0.9327	0.5635	0.344	0.6083	0.6549	0.7563	0.6038	0.6347	0.5411	0.5565	0.4829	0.6394	0.5219	0.6547	0.6262	0.9342	0.9305	0.6389	0.5367	0.8256	0.5736	0.5666	0.5366	0.2718	0.5827	0.4268	0.598	0.3554	0.6207	0.704	0.6609	0.5235	0.288	0.6329	0.3809	0.7439	0.1787	0.7423
64		Apr 19 2015	Wheat90K_ConsAkhunovKSU_15033654_A	9258108053_R05C02	0	calls		B	B	A	B	B	U	A	B	H	A	A	H	H	H	H	H	B	H	H	A	A	H	A	A	B	H	A	B	H	A	H	H	B	B	B	H	H	A	H	A	B	H
64		Apr 19 2015	Wheat90K_ConsAkhunovKSU_15033654_A	9258108053_R05C02	0	Score_Call		0.6162	0.8574	0.2972	0.7297	0.9327	0	0.344	0.6083	0.6549	0.7563	0.6038	0.6347	0.5411	0.5565	0.4829	0.6394	0.5219	0.6547	0.6262	0.9342	0.9305	0.6389	0.5367	0.8256	0.5736	0.5666	0.5366	0.2718	0.5827	0.4268	0.598	0.3554	0.6207	0.704	0.6609	0.5235	0.288	0.6329	0.3809	0.7439	0.1787	0.7423
65		Apr 19 2015	Wheat90K_ConsAkhunovKSU_15033654_A	9258108053_R07C02	0	calls		H	B	A	A	B	B	A	H	A	A	H	A	B	B	A	H	H	B	B	A	A	B	H	A	A	A	H	B	B	H	H	H	H	B	A	B	B	H	B	A	B	B
65		Apr 19 2015	Wheat90K_ConsAkhunovKSU_15033654_A	9258108053_R07C02	0	Score_Call		0.6162	0.8574	0.2972	0.7297	0.9327	0.5635	0.344	0.6083	0.6549	0.7563	0.6038	0.6347	0.5411	0.5565	0.4829	0.6394	0.5219	0.6547	0.6262	0.9342	0.9305	0.6389	0.5367	0.8256	0.5736	0.5666	0.5366	0.2718	0.5827	0.4268	0.598	0.3554	0.6207	0.704	0.6609	0.5235	0.288	0.6329	0.3809	0.7439	0.1787	0.7423
66		Apr 19 2015	Wheat90K_ConsAkhunovKSU_15033654_A	9258108053_R09C02	0	calls		H	B	A	A	B	B	H	H	H	A	A	H	H	H	A	H	H	B	B	A	B	H	H	A	A	H	H	H	H	A	H	H	B	B	B	H	B	A	H	A	B	B
66		Apr 19 2015	Wheat90K_ConsAkhunovKSU_15033654_A	9258108053_R09C02	0	Score_Call		0.6162	0.8574	0.2972	0.7297	0.9327	0.5635	0.3418	0.6083	0.6549	0.7563	0.6038	0.6347	0.5411	0.5565	0.4829	0.6394	0.5219	0.6547	0.6262	0.9342	0.9305	0.6389	0.5367	0.8256	0.5736	0.5666	0.5366	0.2718	0.5827	0.4268	0.598	0.3554	0.6207	0.704	0.6609	0.5235	0.288	0.6329	0.3809	0.7439	0.1787	0.7423
67		Apr 19 2015	Wheat90K_ConsAkhunovKSU_15033654_A	9258108053_R11C02	0	calls		B	B	A	B	B	U	H	U	H	A	H	A	H	H	A	H	B	H	B	A	B	B	A	A	B	A	A	B	B	H	H	B	H	B	B	H	H	A	B	A	B	B
67		Apr 19 2015	Wheat90K_ConsAkhunovKSU_15033654_A	9258108053_R11C02	0	Score_Call		0.6162	0.8574	0.2972	0.7297	0.9327	0	0.344	0.0309	0.6549	0.7563	0.6038	0.6347	0.5411	0.5565	0.4829	0.6394	0.5219	0.5133	0.6262	0.9342	0.9305	0.6389	0.5367	0.8256	0.5736	0.5666	0.5366	0.2718	0.5827	0.4268	0.598	0.3554	0.6207	0.704	0.6609	0.5235	0.288	0.6329	0.3809	0.7439	0.1787	0.7423
68		Apr 19 2015	Wheat90K_ConsAkhunovKSU_15033654_A	9258108053_R02C02	0	calls		B	A	H	B	B	H	H	B	A	H	A	H	B	B	H	B	B	B	H	A	B	B	A	A	A	A	A	H	B	H	H	B	H	B	A	H	A	A	B	A	B	B
68		Apr 19 2015	Wheat90K_ConsAkhunovKSU_15033654_A	9258108053_R02C02	0	Score_Call		0.6162	0.8574	0.2972	0.7297	0.9327	0.5635	0.344	0.6083	0.6549	0.7563	0.6038	0.6347	0.5411	0.5565	0.4829	0.6394	0.5219	0.6547	0.6262	0.9342	0.9305	0.6389	0.5367	0.8256	0.5736	0.5666	0.5366	0.2718	0.5827	0.4268	0.598	0.3554	0.6207	0.704	0.6609	0.5235	0.288	0.6329	0.3809	0.7439	0.1787	0.7423
69		Apr 19 2015	Wheat90K_ConsAkhunovKSU_15033654_A	9258108053_R04C02	0	calls		B	A	A	A	B	B	H	B	H	A	H	A	B	B	H	H	H	H	H	B	A	B	H	A	B	H	A	B	B	H	B	H	H	B	A	H	B	U	H	A	B	B
69		Apr 19 2015	Wheat90K_ConsAkhunovKSU_15033654_A	9258108053_R04C02	0	Score_Call		0.6162	0.8574	0.2972	0.7297	0.9327	0.5635	0.344	0.6083	0.6549	0.7563	0.6038	0.6347	0.5411	0.5565	0.4829	0.6394	0.5219	0.6547	0.6262	0.9342	0.9305	0.6389	0.5367	0.8256	0.5736	0.5666	0.5366	0.2718	0.5827	0.4268	0.598	0.3554	0.6207	0.704	0.6609	0.5235	0.288	0	0.3809	0.7439	0.1787	0.7423
70		Apr 19 2015	Wheat90K_ConsAkhunovKSU_15033654_A	9258108053_R06C02	0	calls		B	A	A	A	B	B	A	B	H	H	H	A	H	H	A	H	B	B	B	B	A	B	H	A	A	A	A	B	B	H	B	B	H	B	B	H	B	H	H	A	B	B
70		Apr 19 2015	Wheat90K_ConsAkhunovKSU_15033654_A	9258108053_R06C02	0	Score_Call		0.6162	0.8574	0.2972	0.7297	0.9327	0.5635	0.344	0.6083	0.6549	0.7563	0.6038	0.6347	0.5411	0.5565	0.4829	0.6394	0.5219	0.6547	0.6262	0.9342	0.9305	0.6389	0.5367	0.8256	0.5736	0.5666	0.5366	0.2718	0.5827	0.4268	0.598	0.3554	0.6207	0.704	0.6609	0.5235	0.288	0.6329	0.3809	0.7439	0.1787	0.7423
71		Apr 19 2015	Wheat90K_ConsAkhunovKSU_15033654_A	9258108053_R08C02	0	calls		H	B	H	A	B	B	H	B	A	A	H	A	H	H	H	H	H	H	H	A	B	H	H	A	A	H	H	B	H	H	B	B	B	B	A	B	B	A	B	A	B	B
71		Apr 19 2015	Wheat90K_ConsAkhunovKSU_15033654_A	9258108053_R08C02	0	Score_Call		0.6162	0.8574	0.2972	0.7297	0.9327	0.5635	0.344	0.6083	0.6549	0.7563	0.6038	0.6347	0.5411	0.5565	0.4829	0.6394	0.5219	0.6547	0.6262	0.9342	0.9305	0.6389	0.5367	0.8256	0.5736	0.5666	0.5366	0.2718	0.5827	0.4268	0.598	0.3554	0.6207	0.704	0.6609	0.5235	0.288	0.6329	0.3809	0.7439	0.1787	0.7423
72		Apr 19 2015	Wheat90K_ConsAkhunovKSU_15033654_A	9258108053_R10C02	0	calls		B	A	H	A	A	H	H	H	A	H	H	A	H	H	A	B	H	H	B	B	B	B	A	A	B	H	A	H	H	H	B	H	B	B	A	H	A	H	H	A	B	B
72		Apr 19 2015	Wheat90K_ConsAkhunovKSU_15033654_A	9258108053_R10C02	0	Score_Call		0.6162	0.8574	0.2972	0.7297	0.9327	0.5635	0.344	0.6083	0.6549	0.7563	0.6038	0.6347	0.5411	0.5565	0.4829	0.6394	0.5219	0.6547	0.6262	0.9342	0.9305	0.6389	0.5367	0.8256	0.5736	0.5666	0.5366	0.2718	0.5827	0.4268	0.598	0.3554	0.6207	0.704	0.6609	0.5235	0.288	0.6329	0.3809	0.7439	0.1787	0.7423
73		Apr 19 2015	Wheat90K_ConsAkhunovKSU_15033654_A	9258108053_R12C02	0	calls		B	A	A	A	B	H	A	H	A	H	A	H	H	H	H	H	B	B	B	B	A	B	H	A	A	A	A	B	B	H	H	H	H	B	A	B	A	A	B	A	B	U
73		Apr 19 2015	Wheat90K_ConsAkhunovKSU_15033654_A	9258108053_R12C02	0	Score_Call		0.6162	0.8574	0.2972	0.7297	0.9327	0.5635	0.344	0.6083	0.6549	0.7563	0.6038	0.6347	0.5411	0.5565	0.4829	0.6394	0.5219	0.6547	0.6262	0.9342	0.9305	0.6389	0.5367	0.8256	0.5736	0.5666	0.5366	0.2718	0.5827	0.4268	0.598	0.3554	0.6207	0.704	0.6609	0.5235	0.288	0.6329	0.3809	0.7439	0.1787	0.1064
74		Apr 19 2015	Wheat90K_ConsAkhunovKSU_15033654_A	9258108054_R01C01	0	calls		H	A	U	B	B	B	H	B	A	H	A	H	B	B	H	B	B	B	B	B	A	H	A	A	H	A	H	B	B	A	B	B	H	B	B	B	B	A	B	A	B	B
74		Apr 19 2015	Wheat90K_ConsAkhunovKSU_15033654_A	9258108054_R01C01	0	Score_Call		0.6162	0.8574	0.0384	0.7297	0.9327	0.5635	0.1807	0.6083	0.6549	0.7563	0.6038	0.6347	0.5411	0.5565	0.4829	0.6394	0.5219	0.6547	0.6262	0.9342	0.9305	0.6389	0.5367	0.8256	0.5736	0.5666	0.5366	0.2718	0.5827	0.4268	0.598	0.3554	0.6207	0.704	0.6609	0.5235	0.288	0.6329	0.3809	0.7439	0.1787	0.7423
75		Apr 19 2015	Wheat90K_ConsAkhunovKSU_15033654_A	9258108054_R03C01	0	calls		H	B	H	B	B	H	A	H	H	A	A	H	H	H	A	H	B	H	B	B	B	H	A	A	A	H	A	B	B	A	H	B	B	B	A	B	A	A	H	A	B	B
75		Apr 19 2015	Wheat90K_ConsAkhunovKSU_15033654_A	9258108054_R03C01	0	Score_Call		0.6162	0.8574	0.2972	0.7297	0.9327	0.5635	0.344	0.6083	0.6549	0.7563	0.6038	0.6347	0.5411	0.5565	0.4829	0.6394	0.5219	0.6547	0.6262	0.9342	0.9305	0.6389	0.5367	0.8256	0.5736	0.5666	0.5366	0.2688	0.5827	0.4268	0.598	0.3554	0.6207	0.704	0.6609	0.5235	0.288	0.6329	0.3809	0.7439	0.1787	0.7423
76		Apr 19 2015	Wheat90K_ConsAkhunovKSU_15033654_A	9258108054_R05C01	0	calls		H	A	H	B	A	B	A	H	A	H	A	H	B	B	A	B	B	H	H	B	B	B	A	A	A	H	H	H	B	H	B	B	B	B	A	B	B	A	B	A	B	H
76		Apr 19 2015	Wheat90K_ConsAkhunovKSU_15033654_A	9258108054_R05C01	0	Score_Call		0.6162	0.8574	0.2972	0.7297	0.9327	0.5635	0.344	0.6083	0.6549	0.7563	0.6038	0.6347	0.5411	0.5565	0.4829	0.6394	0.5219	0.6547	0.6262	0.9342	0.9305	0.6389	0.5367	0.8256	0.5736	0.5666	0.5366	0.2718	0.5827	0.4268	0.598	0.3554	0.6207	0.704	0.6609	0.5235	0.288	0.6329	0.3563	0.7439	0.1787	0.7423
77		Apr 19 2015	Wheat90K_ConsAkhunovKSU_15033654_A	9258108054_R07C01	0	calls		H	A	A	B	B	B	A	H	H	H	A	H	H	H	A	H	B	H	B	B	B	B	A	A	A	H	H	B	H	H	B	B	B	B	A	H	B	A	H	A	B	B
77		Apr 19 2015	Wheat90K_ConsAkhunovKSU_15033654_A	9258108054_R07C01	0	Score_Call		0.6162	0.8574	0.2972	0.7297	0.9327	0.5635	0.344	0.6083	0.6549	0.7563	0.6038	0.6347	0.5411	0.5565	0.4829	0.6394	0.5219	0.6547	0.6262	0.9342	0.9305	0.6389	0.5367	0.8256	0.5736	0.5666	0.5366	0.2718	0.5827	0.4268	0.598	0.3554	0.6207	0.704	0.6609	0.5235	0.288	0.6329	0.3809	0.7439	0.1787	0.7423
78		Apr 19 2015	Wheat90K_ConsAkhunovKSU_15033654_A	9258108054_R09C01	0	calls		H	B	H	A	B	U	U	H	A	H	H	A	H	H	A	H	H	H	H	A	B	H	H	A	A	A	H	B	B	H	B	B	B	B	A	B	H	A	B	A	B	B
78		Apr 19 2015	Wheat90K_ConsAkhunovKSU_15033654_A	9258108054_R09C01	0	Score_Call		0.6162	0.8574	0.2972	0.7297	0.9327	0	0.0638	0.6083	0.6549	0.7563	0.6038	0.6347	0.5411	0.5565	0.4829	0.6394	0.5219	0.6547	0.6262	0.9342	0.9305	0.6389	0.5367	0.8256	0.5736	0.5666	0.5366	0.2718	0.5827	0.4268	0.598	0.3554	0.6207	0.704	0.6609	0.5235	0.288	0.6329	0.3779	0.7439	0.1787	0.7423
79		Apr 19 2015	Wheat90K_ConsAkhunovKSU_15033654_A	9258108054_R11C01	0	calls		B	B	H	A	B	B	H	B	A	A	H	A	H	H	H	H	H	B	B	B	A	B	H	A	B	A	A	B	B	H	H	B	B	B	A	B	B	A	H	A	B	B
79		Apr 19 2015	Wheat90K_ConsAkhunovKSU_15033654_A	9258108054_R11C01	0	Score_Call		0.6162	0.8574	0.2972	0.7297	0.9327	0.5635	0.2923	0.6083	0.6549	0.7563	0.6038	0.6347	0.5411	0.5565	0.4829	0.6394	0.5219	0.6547	0.6262	0.9342	0.9305	0.6389	0.5367	0.8256	0.5736	0.5666	0.5366	0.2718	0.5827	0.4268	0.598	0.3554	0.6207	0.704	0.6609	0.5235	0.288	0.6329	0.3809	0.7439	0.1787	0.7423
80		Apr 19 2015	Wheat90K_ConsAkhunovKSU_15033654_A	9258108054_R02C01	0	calls		H	B	H	B	B	H	H	B	H	A	A	H	B	B	H	B	B	H	B	A	B	H	A	A	B	H	H	B	H	H	H	H	H	B	A	B	A	A	H	A	B	B
80		Apr 19 2015	Wheat90K_ConsAkhunovKSU_15033654_A	9258108054_R02C01	0	Score_Call		0.6162	0.8574	0.2971	0.7297	0.9327	0.5635	0.227	0.6083	0.6549	0.7563	0.6038	0.6347	0.5411	0.5565	0.4829	0.6394	0.5219	0.6547	0.6262	0.9342	0.9305	0.6389	0.5367	0.8256	0.5736	0.5666	0.5366	0.2718	0.5827	0.4268	0.598	0.3554	0.6207	0.704	0.6609	0.5235	0.288	0.6329	0.3809	0.7439	0.1787	0.7423
81		Apr 19 2015	Wheat90K_ConsAkhunovKSU_15033654_A	9258108054_R04C01	0	calls		B	A	H	B	B	H	H	H	H	A	A	H	H	H	A	B	B	B	B	B	A	H	H	A	B	A	A	B	H	H	B	B	B	B	A	H	A	A	H	A	B	B
81		Apr 19 2015	Wheat90K_ConsAkhunovKSU_15033654_A	9258108054_R04C01	0	Score_Call		0.6162	0.8574	0.2972	0.7297	0.9327	0.5635	0.1713	0.6083	0.6549	0.7563	0.6038	0.6347	0.5411	0.5565	0.4829	0.6394	0.5219	0.6547	0.6262	0.9342	0.9305	0.6389	0.5367	0.8256	0.5736	0.5666	0.5366	0.2718	0.5827	0.4268	0.598	0.3554	0.6207	0.704	0.6609	0.5235	0.288	0.6329	0.3809	0.7439	0.1787	0.7423
82		Apr 19 2015	Wheat90K_ConsAkhunovKSU_15033654_A	9258108054_R06C01	0	calls		B	B	A	A	A	H	U	H	A	A	H	A	H	H	H	B	H	B	B	B	A	B	H	A	A	A	A	H	H	H	B	H	B	B	A	B	A	A	H	A	B	B
82		Apr 19 2015	Wheat90K_ConsAkhunovKSU_15033654_A	9258108054_R06C01	0	Score_Call		0.6162	0.8574	0.2972	0.7297	0.9327	0.5635	0.0775	0.6083	0.6549	0.7563	0.6038	0.6347	0.5411	0.5565	0.4829	0.6394	0.5219	0.6547	0.6262	0.9342	0.9305	0.6389	0.5367	0.8256	0.5736	0.5666	0.5366	0.2718	0.5827	0.4268	0.598	0.3554	0.6207	0.704	0.6609	0.5235	0.288	0.6329	0.3809	0.7439	0.1787	0.7423
83		Apr 19 2015	Wheat90K_ConsAkhunovKSU_15033654_A	9258108054_R08C01	0	calls		B	B	A	A	A	H	A	H	H	H	H	A	H	H	A	H	H	H	H	A	B	H	H	A	A	H	H	B	H	A	H	H	H	B	A	B	A	A	B	A	B	H
83		Apr 19 2015	Wheat90K_ConsAkhunovKSU_15033654_A	9258108054_R08C01	0	Score_Call		0.6162	0.8574	0.2972	0.7297	0.9327	0.5635	0.344	0.6083	0.6549	0.7563	0.6038	0.6347	0.5411	0.5565	0.4829	0.6394	0.5219	0.6547	0.6262	0.9342	0.9305	0.6389	0.5367	0.8256	0.5736	0.5666	0.5366	0.173	0.5827	0.4268	0.598	0.3554	0.6207	0.704	0.6609	0.5235	0.288	0.6329	0.3808	0.7439	0.1787	0.7423
84		Apr 19 2015	Wheat90K_ConsAkhunovKSU_15033654_A	9258108054_R10C01	0	calls		B	B	H	A	A	H	A	H	H	H	H	A	B	B	A	B	H	H	H	A	A	H	A	A	B	H	A	H	H	A	H	B	B	B	A	B	A	A	B	A	B	H
84		Apr 19 2015	Wheat90K_ConsAkhunovKSU_15033654_A	9258108054_R10C01	0	Score_Call		0.6162	0.8574	0.2972	0.7297	0.9327	0.5635	0.344	0.6083	0.6549	0.7563	0.6038	0.6347	0.5411	0.5565	0.4829	0.6394	0.5219	0.6547	0.6262	0.9342	0.9305	0.6389	0.5367	0.8256	0.5736	0.5666	0.5366	0.2718	0.5827	0.4268	0.598	0.3554	0.6207	0.704	0.6609	0.5235	0.288	0.6329	0.3472	0.7439	0.1787	0.7423
85		Apr 19 2015	Wheat90K_ConsAkhunovKSU_15033654_A	9258108054_R12C01	0	calls		B	B	U	B	B	B	H	H	A	H	U	U	H	H	A	H	H	H	H	A	A	B	A	A	A	H	A	H	B	H	B	B	H	B	A	B	B	A	H	A	B	H
85		Apr 19 2015	Wheat90K_ConsAkhunovKSU_15033654_A	9258108054_R12C01	0	Score_Call		0.6162	0.8574	0.1318	0.7297	0.9327	0.5635	0.344	0.6083	0.6549	0.7563	0.0072	0	0.5411	0.5565	0.4829	0.6394	0.5219	0.4269	0.6262	0.9342	0.9305	0.6389	0.5367	0.8256	0.5736	0.5666	0.5366	0.2718	0.5827	0.4219	0.598	0.3554	0.6207	0.704	0.6609	0.5235	0.288	0.6329	0.3809	0.7439	0.1787	0.7423
86		Apr 19 2015	Wheat90K_ConsAkhunovKSU_15033654_A	9258108054_R01C02	0	calls		H	A	H	A	B	H	A	H	A	H	A	H	H	H	A	B	H	B	B	B	B	B	A	A	A	A	H	B	B	A	H	B	B	B	B	H	A	A	B	A	B	B
86		Apr 19 2015	Wheat90K_ConsAkhunovKSU_15033654_A	9258108054_R01C02	0	Score_Call		0.6162	0.8574	0.2972	0.7297	0.9327	0.5635	0.344	0.6083	0.6549	0.7563	0.6038	0.6347	0.5411	0.5565	0.4829	0.6394	0.5219	0.6547	0.6262	0.9342	0.9305	0.6389	0.5367	0.8256	0.5736	0.5666	0.5366	0.1926	0.5827	0.4268	0.598	0.3554	0.6207	0.704	0.6609	0.5235	0.288	0.6329	0.3809	0.7439	0.1787	0.7423
87		Apr 19 2015	Wheat90K_ConsAkhunovKSU_15033654_A	9258108054_R03C02	0	calls		B	B	A	A	A	H	U	B	A	H	A	H	H	H	H	H	H	B	H	A	A	H	H	A	A	A	H	B	H	H	B	B	B	B	B	B	A	A	B	A	B	B
87		Apr 19 2015	Wheat90K_ConsAkhunovKSU_15033654_A	9258108054_R03C02	0	Score_Call		0.6162	0.8574	0.2972	0.7297	0.9327	0.5635	0.0115	0.6083	0.6549	0.7563	0.6038	0.6347	0.5411	0.5565	0.4829	0.6394	0.5219	0.6547	0.6262	0.9342	0.9305	0.6389	0.5367	0.8256	0.5736	0.5666	0.5366	0.2718	0.5827	0.4268	0.598	0.3554	0.6207	0.704	0.6609	0.5235	0.288	0.6329	0.3761	0.7439	0.1787	0.7423
88		Apr 19 2015	Wheat90K_ConsAkhunovKSU_15033654_A	9258108054_R05C02	0	calls		B	A	A	A	B	H	U	B	H	H	H	A	B	B	H	B	H	H	H	A	A	B	A	A	B	H	A	B	H	H	H	B	B	B	B	B	A	H	B	A	B	H
88		Apr 19 2015	Wheat90K_ConsAkhunovKSU_15033654_A	9258108054_R05C02	0	Score_Call		0.6162	0.8574	0.2972	0.7297	0.9327	0.5635	0.1053	0.6083	0.6549	0.7563	0.6038	0.6347	0.5411	0.5565	0.4829	0.6394	0.5219	0.6547	0.6262	0.9342	0.9305	0.6389	0.5367	0.8256	0.5736	0.5666	0.5366	0.2718	0.5827	0.4268	0.598	0.3554	0.6207	0.704	0.6609	0.5235	0.288	0.6329	0.203	0.7439	0.1787	0.7423
89		Apr 19 2015	Wheat90K_ConsAkhunovKSU_15033654_A	9258108054_R07C02	0	calls		H	A	A	B	A	H	H	B	A	A	A	H	B	B	H	B	B	B	H	A	B	B	A	A	A	A	H	B	B	A	B	B	H	B	A	B	A	A	B	A	B	H
89		Apr 19 2015	Wheat90K_ConsAkhunovKSU_15033654_A	9258108054_R07C02	0	Score_Call		0.6162	0.8574	0.2972	0.7297	0.9327	0.5635	0.1842	0.6083	0.6549	0.7563	0.6038	0.6347	0.5411	0.5565	0.4829	0.6394	0.5219	0.6547	0.6262	0.9342	0.9305	0.6389	0.5367	0.8256	0.5736	0.5666	0.5366	0.2718	0.5827	0.4268	0.598	0.3554	0.6207	0.704	0.6609	0.5235	0.288	0.6329	0.3809	0.7439	0.1787	0.7423
90		Apr 19 2015	Wheat90K_ConsAkhunovKSU_15033654_A	9258108054_R09C02	0	calls		H	A	H	A	A	B	A	H	H	A	H	A	H	H	A	H	H	B	B	A	A	H	H	A	B	A	H	H	B	H	H	B	H	B	A	B	B	H	B	A	B	B
90		Apr 19 2015	Wheat90K_ConsAkhunovKSU_15033654_A	9258108054_R09C02	0	Score_Call		0.6162	0.8574	0.2972	0.7297	0.9327	0.5635	0.344	0.6083	0.6549	0.7563	0.6038	0.6347	0.5411	0.5565	0.4829	0.6394	0.5219	0.6547	0.6262	0.9342	0.9305	0.6389	0.5367	0.8256	0.5736	0.5666	0.5366	0.2718	0.5827	0.4268	0.598	0.3554	0.6207	0.704	0.6609	0.5235	0.288	0.6329	0.3141	0.7439	0.1787	0.7423
91		Apr 19 2015	Wheat90K_ConsAkhunovKSU_15033654_A	9258108054_R11C02	0	calls		H	A	U	B	A	H	A	B	A	H	A	H	B	B	H	H	B	B	H	B	B	B	A	A	A	H	H	B	H	H	B	H	B	B	A	H	A	H	B	A	B	H
91		Apr 19 2015	Wheat90K_ConsAkhunovKSU_15033654_A	9258108054_R11C02	0	Score_Call		0.6162	0.8574	0.0142	0.7297	0.9327	0.5635	0.344	0.6083	0.6549	0.7563	0.6038	0.6347	0.5411	0.5565	0.4829	0.6394	0.5219	0.6547	0.6262	0.9342	0.9305	0.6389	0.5367	0.8256	0.5736	0.5666	0.5366	0.2718	0.5827	0.4268	0.598	0.3554	0.6207	0.704	0.6609	0.5235	0.288	0.6329	0.3809	0.7439	0.1787	0.7423
92		Apr 19 2015	Wheat90K_ConsAkhunovKSU_15033654_A	9258108054_R02C02	0	calls		B	B	H	A	A	H	U	B	A	H	H	A	H	H	H	H	H	H	B	B	B	B	A	A	A	A	A	H	H	H	B	H	H	B	B	H	A	H	H	A	B	B
92		Apr 19 2015	Wheat90K_ConsAkhunovKSU_15033654_A	9258108054_R02C02	0	Score_Call		0.6162	0.8574	0.2972	0.7297	0.9327	0.5635	0.1472	0.6083	0.6549	0.7563	0.6038	0.6347	0.5411	0.5565	0.4829	0.6394	0.5219	0.6547	0.6262	0.9342	0.9305	0.6389	0.5367	0.8256	0.5736	0.5666	0.5366	0.2718	0.5827	0.4268	0.598	0.3554	0.6207	0.704	0.6609	0.5235	0.288	0.6329	0.3809	0.7439	0.1787	0.7423
93		Apr 19 2015	Wheat90K_ConsAkhunovKSU_15033654_A	9258108054_R04C02	0	calls		H	A	H	A	B	B	U	H	A	H	A	H	B	B	A	H	H	H	H	A	B	H	H	A	A	H	H	H	B	A	B	H	B	B	B	B	B	H	B	A	B	H
93		Apr 19 2015	Wheat90K_ConsAkhunovKSU_15033654_A	9258108054_R04C02	0	Score_Call		0.6162	0.8574	0.1952	0.7297	0.9327	0.5635	0.0925	0.6083	0.6549	0.7563	0.6038	0.6347	0.5411	0.5565	0.4829	0.6394	0.5219	0.6547	0.6262	0.9342	0.9305	0.6389	0.5367	0.8256	0.5712	0.5666	0.5366	0.2718	0.5827	0.4268	0.598	0.3554	0.6207	0.704	0.6609	0.5235	0.288	0.6329	0.374	0.7439	0.1787	0.7423
94		Apr 19 2015	Wheat90K_ConsAkhunovKSU_15033654_A	9258108054_R06C02	0	calls		H	A	H	A	A	B	A	B	A	A	H	A	B	B	H	B	H	H	B	A	B	B	A	A	B	H	H	B	B	H	B	H	H	B	B	B	B	H	H	A	B	B
94		Apr 19 2015	Wheat90K_ConsAkhunovKSU_15033654_A	9258108054_R06C02	0	Score_Call		0.6162	0.8574	0.2971	0.7297	0.9327	0.5635	0.344	0.6083	0.6549	0.7563	0.6038	0.6347	0.5411	0.5565	0.4829	0.6394	0.5219	0.6547	0.6262	0.9342	0.9305	0.6389	0.5367	0.8256	0.5736	0.5666	0.5366	0.2718	0.5827	0.4268	0.598	0.3554	0.6207	0.704	0.6609	0.5235	0.288	0.6329	0.3809	0.7439	0.1787	0.7423
95		Apr 19 2015	Wheat90K_ConsAkhunovKSU_15033654_A	9258108054_R08C02	0	calls		H	A	H	A	A	B	A	B	A	A	H	A	B	B	H	B	H	H	B	A	B	B	A	A	B	H	H	B	B	H	B	H	H	B	B	B	B	H	H	A	B	B
95		Apr 19 2015	Wheat90K_ConsAkhunovKSU_15033654_A	9258108054_R08C02	0	Score_Call		0.6162	0.8574	0.2972	0.7297	0.9327	0.5635	0.344	0.6083	0.6549	0.7563	0.6038	0.6347	0.5411	0.5565	0.4829	0.6394	0.5219	0.6547	0.6262	0.9342	0.9305	0.6389	0.5367	0.8256	0.5736	0.5666	0.5366	0.2718	0.5827	0.4268	0.598	0.3554	0.6207	0.704	0.6609	0.5235	0.288	0.6329	0.3809	0.7439	0.1787	0.7423
96		Apr 19 2015	Wheat90K_ConsAkhunovKSU_15033654_A	9258108054_R10C02	0	calls		H	B	A	B	B	B	H	H	A	H	H	A	H	H	A	B	B	H	H	B	A	H	A	A	A	A	H	H	H	A	B	B	B	B	A	B	B	U	H	A	B	H
96		Apr 19 2015	Wheat90K_ConsAkhunovKSU_15033654_A	9258108054_R10C02	0	Score_Call		0.6162	0.8574	0.2972	0.7297	0.9327	0.5635	0.3106	0.6083	0.6549	0.7563	0.6038	0.6347	0.5411	0.5565	0.4829	0.6394	0.5219	0.6547	0.6262	0.9342	0.9305	0.6389	0.5367	0.8256	0.5736	0.5666	0.5366	0.2718	0.5827	0.4268	0.598	0.3554	0.6207	0.704	0.6609	0.5235	0.288	0	0.3809	0.7439	0.1787	0.7423
97		Apr 19 2015	Wheat90K_ConsAkhunovKSU_15033654_A	9258108054_R12C02	0	calls		B	A	H	A	B	B	H	B	A	A	H	A	H	H	H	H	H	H	B	A	B	B	H	A	A	H	A	B	H	A	H	B	H	B	B	H	B	H	B	A	B	B
97		Apr 19 2015	Wheat90K_ConsAkhunovKSU_15033654_A	9258108054_R12C02	0	Score_Call		0.6162	0.8574	0.2972	0.7297	0.9327	0.5635	0.344	0.6083	0.6549	0.7563	0.6038	0.6347	0.5411	0.5565	0.4829	0.6394	0.5219	0.6389	0.6262	0.9342	0.9305	0.6389	0.5367	0.8256	0.5736	0.5666	0.5366	0.2718	0.5827	0.4268	0.598	0.3554	0.6207	0.704	0.6609	0.5235	0.288	0.6329	0.3809	0.7439	0.1787	0.7423
98		Apr 19 2015	Wheat90K_ConsAkhunovKSU_15033654_A	9258108057_R01C01	0	calls		H	A	H	A	A	B	A	H	H	A	H	A	H	H	A	H	H	B	B	A	A	H	H	A	B	A	H	H	B	H	H	B	H	B	A	B	B	H	B	A	B	B
98		Apr 19 2015	Wheat90K_ConsAkhunovKSU_15033654_A	9258108057_R01C01	0	Score_Call		0.6162	0.8574	0.2972	0.7297	0.9327	0.5635	0.344	0.6083	0.6549	0.7563	0.6038	0.6347	0.5411	0.5565	0.4829	0.6394	0.5219	0.6547	0.6262	0.9342	0.9305	0.6389	0.5367	0.8256	0.5736	0.5666	0.5366	0.2718	0.5827	0.4268	0.598	0.3554	0.6207	0.704	0.6609	0.5235	0.288	0.6329	0.3809	0.7439	0.1787	0.7423
99		Apr 19 2015	Wheat90K_ConsAkhunovKSU_15033654_A	9258108057_R03C01	0	calls		B	B	A	H	A	H	A	B	A	A	H	A	H	H	A	B	B	B	B	B	B	B	H	A	A	H	H	H	B	H	H	B	B	B	A	H	A	H	B	A	B	B
99		Apr 19 2015	Wheat90K_ConsAkhunovKSU_15033654_A	9258108057_R03C01	0	Score_Call		0.6162	0.8574	0.2972	0.7297	0.9327	0.5635	0.344	0.6083	0.6549	0.7563	0.6038	0.6347	0.5411	0.5565	0.4829	0.6394	0.5219	0.6547	0.6262	0.9342	0.9305	0.6389	0.4276	0.8256	0.5736	0.5666	0.5366	0.2718	0.5827	0.4268	0.598	0.3554	0.6207	0.704	0.6609	0.5235	0.288	0.6329	0.3809	0.7439	0.1787	0.7423
100		Apr 19 2015	Wheat90K_ConsAkhunovKSU_15033654_A	9258108057_R05C01	0	calls		H	A	H	A	B	H	A	B	A	H	H	A	B	B	H	B	H	B	H	A	A	B	A	A	A	A	H	U	B	H	H	H	B	B	H	B	A	H	B	A	B	H
100		Apr 19 2015	Wheat90K_ConsAkhunovKSU_15033654_A	9258108057_R05C01	0	Score_Call		0.6162	0.8574	0.2972	0.7297	0.9327	0.5635	0.344	0.6083	0.6549	0.7563	0.5869	0.6347	0.5411	0.5565	0.4829	0.6394	0.5219	0.6547	0.6262	0.9342	0.9305	0.6389	0.5367	0.8256	0.5736	0.5666	0.5366	0.0512	0.5827	0.4268	0.598	0.3554	0.6207	0.704	0.6609	0.5235	0.288	0.6329	0.3809	0.7439	0.1787	0.739
101		Apr 19 2015	Wheat90K_ConsAkhunovKSU_15033654_A	9258108057_R07C01	0	calls		H	A	A	A	A	H	A	B	H	H	H	A	H	H	H	H	H	H	H	B	A	B	H	A	B	H	H	B	B	H	B	H	B	B	A	H	A	H	H	A	B	H
101		Apr 19 2015	Wheat90K_ConsAkhunovKSU_15033654_A	9258108057_R07C01	0	Score_Call		0.6162	0.8574	0.2972	0.7297	0.9327	0.5635	0.344	0.6083	0.6549	0.7563	0.6038	0.6347	0.5411	0.5565	0.4829	0.6394	0.5219	0.6547	0.6262	0.9342	0.9305	0.6389	0.5367	0.8256	0.5736	0.5666	0.5366	0.2718	0.5827	0.4268	0.598	0.3554	0.6207	0.704	0.6609	0.5235	0.288	0.6329	0.3809	0.7439	0.1787	0.7423
102		Apr 19 2015	Wheat90K_ConsAkhunovKSU_15033654_A	9258108057_R09C01	0	calls		H	B	H	A	B	H	H	B	A	H	H	A	H	H	A	H	H	H	H	A	A	B	H	A	A	H	H	B	H	H	B	B	B	B	A	H	A	A	B	A	B	H
102		Apr 19 2015	Wheat90K_ConsAkhunovKSU_15033654_A	9258108057_R09C01	0	Score_Call		0.6162	0.8574	0.2972	0.7297	0.9327	0.5635	0.1651	0.6083	0.6549	0.7563	0.6038	0.6347	0.5411	0.5565	0.4829	0.6394	0.5219	0.6547	0.6262	0.9342	0.9305	0.6389	0.5367	0.8256	0.5736	0.5666	0.5366	0.2718	0.5827	0.4268	0.598	0.3554	0.6207	0.704	0.6609	0.5235	0.288	0.6329	0.3809	0.7439	0.1787	0.7423
103		Apr 19 2015	Wheat90K_ConsAkhunovKSU_15033654_A	9258108057_R11C01	0	calls		H	A	H	A	A	B	A	H	A	A	H	A	B	B	A	B	H	U	B	B	A	B	A	A	A	H	H	H	H	U	B	B	B	B	A	H	B	A	B	A	B	B
103		Apr 19 2015	Wheat90K_ConsAkhunovKSU_15033654_A	9258108057_R11C01	0	Score_Call		0.6162	0.8574	0.2972	0.7297	0.9327	0.5635	0.344	0.6083	0.6549	0.7563	0.4557	0.6345	0.5411	0.5565	0.4829	0.6394	0.1744	0.0126	0.6262	0.9342	0.9305	0.6389	0.5367	0.8256	0.5736	0.5666	0.5366	0.2711	0.5827	0.1035	0.598	0.3554	0.6207	0.704	0.6609	0.5235	0.288	0.6329	0.3809	0.7439	0.1787	0.7423
104		Apr 19 2015	Wheat90K_ConsAkhunovKSU_15033654_A	9258108057_R02C01	0	calls		H	A	A	B	A	B	U	H	H	H	A	H	B	B	A	B	B	H	B	B	B	B	A	A	A	A	H	B	B	H	B	B	H	B	B	B	B	H	H	A	B	B
104		Apr 19 2015	Wheat90K_ConsAkhunovKSU_15033654_A	9258108057_R02C01	0	Score_Call		0.6162	0.8574	0.2972	0.7297	0.9327	0.5635	0.091	0.6083	0.6549	0.7563	0.6038	0.6347	0.5411	0.5565	0.4829	0.6394	0.5219	0.6547	0.6262	0.9342	0.9305	0.6389	0.5367	0.8256	0.5736	0.5666	0.5366	0.2718	0.5827	0.4268	0.598	0.3554	0.6207	0.704	0.6609	0.5235	0.288	0.6329	0.3809	0.7439	0.1787	0.7423
105		Apr 19 2015	Wheat90K_ConsAkhunovKSU_15033654_A	9258108057_R04C01	0	calls		H	A	A	A	B	B	A	B	A	H	H	A	B	B	H	H	H	B	B	B	A	U	H	A	H	A	H	B	B	A	B	H	H	B	A	B	B	H	H	A	B	B
105		Apr 19 2015	Wheat90K_ConsAkhunovKSU_15033654_A	9258108057_R04C01	0	Score_Call		0.6162	0.8574	0.2972	0.7297	0.9327	0.5635	0.344	0.6083	0.6549	0.7563	0.6038	0.6347	0.5411	0.5565	0.4829	0.6394	0.5219	0.6547	0.6262	0.9342	0.9305	0.0568	0.5367	0.8256	0.5736	0.5666	0.5366	0.2718	0.5827	0.4268	0.598	0.3554	0.6207	0.704	0.6609	0.5235	0.288	0.6329	0.3809	0.7439	0.1787	0.7423
106		Apr 19 2015	Wheat90K_ConsAkhunovKSU_15033654_A	9258108057_R06C01	0	calls		B	A	A	B	A	B	A	B	A	A	U	U	H	U	H	B	B	H	B	B	B	B	A	A	A	H	A	H	B	H	H	B	B	B	A	H	B	H	B	A	B	H
106		Apr 19 2015	Wheat90K_ConsAkhunovKSU_15033654_A	9258108057_R06C01	0	Score_Call		0.6162	0.8574	0.2972	0.7297	0.9327	0.5635	0.344	0.6083	0.6549	0.7563	0.0851	0	0.2289	0.0607	0.4829	0.6394	0.5219	0.6547	0.6262	0.9342	0.9305	0.6389	0.5367	0.8256	0.5736	0.5666	0.5366	0.2718	0.5827	0.4268	0.598	0.3554	0.6207	0.704	0.6609	0.5235	0.288	0.6329	0.3809	0.7439	0.1787	0.7423
107		Apr 19 2015	Wheat90K_ConsAkhunovKSU_15033654_A	9258108057_R08C01	0	calls		H	B	A	A	A	B	A	H	H	H	H	A	H	H	A	B	H	B	H	A	B	B	H	A	B	H	H	B	H	A	H	H	B	B	B	B	B	A	B	A	B	H
107		Apr 19 2015	Wheat90K_ConsAkhunovKSU_15033654_A	9258108057_R08C01	0	Score_Call		0.6162	0.8574	0.2972	0.7297	0.9327	0.5635	0.344	0.6083	0.6549	0.7563	0.6038	0.6347	0.5411	0.5565	0.4829	0.6394	0.5219	0.6547	0.6262	0.9342	0.9305	0.6389	0.5367	0.8256	0.5736	0.5666	0.5366	0.2718	0.5827	0.4268	0.598	0.3554	0.6207	0.704	0.6609	0.5235	0.288	0.6329	0.3809	0.7439	0.1787	0.7423
108		Apr 19 2015	Wheat90K_ConsAkhunovKSU_15033654_A	9258108057_R10C01	0	calls		H	A	U	A	A	H	B	H	A	A	H	A	H	H	A	B	H	B	H	A	A	H	A	A	A	A	H	H	B	H	H	B	B	B	A	H	A	H	B	A	B	H
108		Apr 19 2015	Wheat90K_ConsAkhunovKSU_15033654_A	9258108057_R10C01	0	Score_Call		0.6162	0.8574	0.0306	0.7297	0.9327	0.5635	0.1809	0.6083	0.6549	0.7563	0.4157	0.6347	0.5296	0.5565	0.4829	0.6394	0.5219	0.6547	0.6262	0.9342	0.9305	0.6389	0.5367	0.8256	0.5736	0.5666	0.5366	0.2718	0.5827	0.4268	0.598	0.3554	0.6207	0.704	0.6609	0.5235	0.288	0.5806	0.3809	0.7439	0.1787	0.7423
109		Apr 19 2015	Wheat90K_ConsAkhunovKSU_15033654_A	9258108057_R12C01	0	calls		H	B	H	B	A	B	A	H	H	A	A	H	H	H	A	H	B	H	H	A	A	H	A	A	B	H	H	B	H	A	H	H	B	B	A	H	B	H	H	A	B	B
109		Apr 19 2015	Wheat90K_ConsAkhunovKSU_15033654_A	9258108057_R12C01	0	Score_Call		0.6162	0.8574	0.2972	0.7297	0.9327	0.5635	0.344	0.6083	0.6549	0.7563	0.6038	0.6347	0.5411	0.5565	0.4829	0.6394	0.5219	0.6182	0.6262	0.9342	0.9305	0.6389	0.5367	0.8256	0.5736	0.5666	0.5366	0.2257	0.5827	0.4268	0.5721	0.3554	0.6207	0.704	0.6609	0.5235	0.288	0.6329	0.3809	0.7439	0.1787	0.7423
110		Apr 19 2015	Wheat90K_ConsAkhunovKSU_15033654_A	9258108057_R01C02	0	calls		H	B	H	B	A	B	A	H	H	A	A	H	H	H	A	H	B	H	H	A	A	H	A	A	B	H	H	U	H	A	H	H	B	B	A	H	B	H	H	A	B	B
110		Apr 19 2015	Wheat90K_ConsAkhunovKSU_15033654_A	9258108057_R01C02	0	Score_Call		0.6162	0.8574	0.2972	0.7297	0.9327	0.5635	0.344	0.6083	0.6549	0.7563	0.6038	0.6347	0.5411	0.5565	0.4829	0.6394	0.5219	0.6547	0.6247	0.9342	0.9305	0.6389	0.5367	0.8256	0.5736	0.5666	0.5366	0.1251	0.5827	0.4268	0.598	0.3554	0.6207	0.704	0.6609	0.5235	0.288	0.6329	0.3809	0.7439	0.1787	0.7423
111		Apr 19 2015	Wheat90K_ConsAkhunovKSU_15033654_A	9258108057_R03C02	0	calls		H	A	A	B	A	B	A	H	A	A	H	A	H	H	A	H	B	B	B	B	B	H	H	A	B	A	A	H	H	A	B	H	H	B	A	B	B	H	B	A	B	B
111		Apr 19 2015	Wheat90K_ConsAkhunovKSU_15033654_A	9258108057_R03C02	0	Score_Call		0.6162	0.8574	0.2972	0.7297	0.9327	0.5635	0.344	0.6083	0.6549	0.7563	0.5616	0.6347	0.5411	0.5565	0.4829	0.6394	0.5219	0.6547	0.6262	0.9342	0.9305	0.6389	0.5258	0.8256	0.5736	0.5666	0.5366	0.2718	0.5827	0.4268	0.598	0.3554	0.6207	0.704	0.6609	0.5235	0.288	0.6329	0.3809	0.7439	0.1787	0.7423
112		Apr 19 2015	Wheat90K_ConsAkhunovKSU_15033654_A	9258108057_R05C02	0	calls		H	A	A	B	B	B	A	B	A	A	A	H	H	H	A	B	B	B	H	A	A	B	H	A	A	A	H	H	B	H	B	B	B	B	B	H	B	A	H	A	B	H
112		Apr 19 2015	Wheat90K_ConsAkhunovKSU_15033654_A	9258108057_R05C02	0	Score_Call		0.6162	0.8574	0.2972	0.7297	0.9327	0.5635	0.344	0.6083	0.6549	0.7563	0.6038	0.6347	0.5411	0.5565	0.4829	0.6394	0.5219	0.6547	0.6255	0.9342	0.9305	0.6389	0.5367	0.8256	0.5736	0.5666	0.5366	0.2718	0.5827	0.4268	0.598	0.3554	0.6207	0.704	0.6609	0.5235	0.288	0.6329	0.3809	0.7439	0.1787	0.7423
113		Apr 19 2015	Wheat90K_ConsAkhunovKSU_15033654_A	9258108057_R07C02	0	calls		B	B	H	B	A	H	A	B	A	A	A	H	B	B	H	B	B	B	B	A	A	H	H	A	B	A	A	H	B	H	H	B	B	B	A	B	A	A	B	A	B	B
113		Apr 19 2015	Wheat90K_ConsAkhunovKSU_15033654_A	9258108057_R07C02	0	Score_Call		0.6162	0.8574	0.2356	0.7297	0.9327	0.5635	0.344	0.6083	0.6549	0.7563	0.6038	0.6347	0.5411	0.5565	0.4829	0.6394	0.5219	0.6547	0.6262	0.9342	0.9305	0.6389	0.5367	0.8256	0.5736	0.5666	0.5366	0.2718	0.5827	0.4268	0.598	0.3554	0.6207	0.704	0.6609	0.5235	0.288	0.6329	0.3809	0.7439	0.1787	0.7423
114		Apr 19 2015	Wheat90K_ConsAkhunovKSU_15033654_A	9258108057_R09C02	0	calls		B	A	H	A	A	B	A	B	H	H	H	A	H	H	H	H	H	H	B	A	A	B	A	A	B	H	A	B	B	H	B	B	B	B	A	B	B	A	B	A	B	H
114		Apr 19 2015	Wheat90K_ConsAkhunovKSU_15033654_A	9258108057_R09C02	0	Score_Call		0.6162	0.8574	0.2972	0.7297	0.9327	0.5635	0.344	0.6083	0.6549	0.7563	0.6038	0.6347	0.5411	0.5565	0.4829	0.6394	0.5219	0.6547	0.6262	0.9342	0.9305	0.6389	0.5367	0.8256	0.5736	0.5666	0.5366	0.2718	0.5827	0.4268	0.598	0.3554	0.6207	0.704	0.6609	0.5235	0.288	0.6329	0.3809	0.7439	0.1787	0.7423
115		Apr 19 2015	Wheat90K_ConsAkhunovKSU_15033654_A	9258108057_R11C02	0	calls		B	A	H	A	A	B	A	B	H	A	H	A	H	H	H	H	H	B	B	A	A	B	H	A	B	A	A	B	B	H	H	B	B	B	A	B	B	A	B	A	B	H
115		Apr 19 2015	Wheat90K_ConsAkhunovKSU_15033654_A	9258108057_R11C02	0	Score_Call		0.6162	0.8574	0.2972	0.7297	0.9327	0.5635	0.344	0.6083	0.6549	0.7563	0.5737	0.6347	0.5411	0.5565	0.4829	0.6394	0.5219	0.6547	0.6262	0.9342	0.9305	0.6389	0.5367	0.8256	0.5736	0.5666	0.5366	0.2718	0.5827	0.4268	0.598	0.3554	0.6207	0.704	0.6609	0.5235	0.288	0.6329	0.3809	0.7439	0.1787	0.7423
116		Apr 19 2015	Wheat90K_ConsAkhunovKSU_15033654_A	9258108057_R02C02	0	calls		B	A	U	B	B	H	U	B	A	H	A	H	H	H	H	H	B	B	H	B	B	H	A	A	A	A	A	H	H	H	B	B	H	B	A	B	A	H	B	A	B	H
116		Apr 19 2015	Wheat90K_ConsAkhunovKSU_15033654_A	9258108057_R02C02	0	Score_Call		0.6162	0.8574	0.1077	0.7297	0.9327	0.5635	0.1315	0.6083	0.6549	0.7563	0.6038	0.6347	0.5411	0.5565	0.4829	0.6394	0.5219	0.6547	0.6262	0.9342	0.9305	0.6389	0.5367	0.8256	0.5736	0.5666	0.5366	0.2718	0.5827	0.4268	0.598	0.3554	0.6207	0.704	0.6609	0.5235	0.288	0.6329	0.3809	0.7439	0.1787	0.7423
117		Apr 19 2015	Wheat90K_ConsAkhunovKSU_15033654_A	9258108057_R04C02	0	calls		B	A	A	A	A	H	A	H	H	H	A	H	B	B	A	B	H	B	H	A	B	H	A	A	A	A	A	H	B	H	B	H	B	B	H	H	A	A	H	A	B	H
117		Apr 19 2015	Wheat90K_ConsAkhunovKSU_15033654_A	9258108057_R04C02	0	Score_Call		0.6162	0.8574	0.2972	0.7297	0.9327	0.5635	0.344	0.6083	0.6549	0.7563	0.6038	0.6347	0.5411	0.5565	0.4829	0.6394	0.5219	0.6547	0.6262	0.9342	0.9305	0.6389	0.5367	0.8256	0.5736	0.5666	0.5366	0.2718	0.5827	0.4268	0.598	0.3554	0.6207	0.704	0.6609	0.5235	0.288	0.6329	0.3809	0.7439	0.1787	0.7423
118		Apr 19 2015	Wheat90K_ConsAkhunovKSU_15033654_A	9258108057_R06C02	0	calls		B	A	A	A	A	B	H	B	A	A	H	A	H	H	H	H	H	B	H	B	A	B	H	A	B	A	A	H	H	U	B	H	H	B	B	B	B	H	B	A	B	H
118		Apr 19 2015	Wheat90K_ConsAkhunovKSU_15033654_A	9258108057_R06C02	0	Score_Call		0.6162	0.8574	0.2972	0.7297	0.9327	0.5635	0.2114	0.6083	0.6549	0.7563	0.6038	0.6347	0.5411	0.5565	0.4829	0.6394	0.5219	0.6547	0.6202	0.9342	0.9305	0.6389	0.5367	0.8256	0.5736	0.5666	0.5366	0.2718	0.5827	0	0.598	0.3554	0.6207	0.704	0.6609	0.5235	0.288	0.6329	0.3809	0.7439	0.1787	0.7423
119		Apr 19 2015	Wheat90K_ConsAkhunovKSU_15033654_A	9258108057_R08C02	0	calls		B	B	A	A	B	H	A	H	A	H	H	A	H	H	H	H	H	H	B	B	B	B	H	A	B	H	A	B	H	A	H	H	H	B	B	H	A	H	B	A	B	B
119		Apr 19 2015	Wheat90K_ConsAkhunovKSU_15033654_A	9258108057_R08C02	0	Score_Call		0.6162	0.8574	0.2972	0.7297	0.9327	0.5635	0.344	0.6083	0.6549	0.7563	0.5971	0.6347	0.5411	0.5565	0.4829	0.6394	0.5219	0.6547	0.6262	0.9342	0.9305	0.6389	0.5367	0.8256	0.5736	0.5666	0.5366	0.2718	0.5827	0.4268	0.598	0.3554	0.6207	0.704	0.6609	0.5235	0.288	0.6329	0.3809	0.7439	0.1787	0.7423
120		Apr 19 2015	Wheat90K_ConsAkhunovKSU_15033654_A	9258108057_R10C02	0	calls		B	B	H	B	A	B	U	B	H	A	H	A	H	H	A	B	H	B	B	A	B	B	A	A	A	A	A	H	B	H	H	H	H	B	H	H	B	A	B	A	B	B
120		Apr 19 2015	Wheat90K_ConsAkhunovKSU_15033654_A	9258108057_R10C02	0	Score_Call		0.6162	0.8574	0.2839	0.7297	0.9327	0.5635	0.0234	0.6083	0.6549	0.7563	0.6038	0.6347	0.5411	0.5565	0.4829	0.6394	0.5219	0.6547	0.6262	0.9342	0.9305	0.6389	0.5367	0.8256	0.5736	0.5666	0.5366	0.2718	0.5827	0.4268	0.598	0.3554	0.6207	0.704	0.6609	0.5235	0.288	0.6329	0.3809	0.7439	0.1787	0.7423
121		Apr 19 2015	Wheat90K_ConsAkhunovKSU_15033654_A	9258108057_R12C02	0	calls		H	B	H	A	B	B	B	H	A	A	H	A	B	B	A	B	H	B	B	B	B	H	H	A	A	A	H	H	B	A	H	H	H	B	A	H	B	H	H	A	B	B
121		Apr 19 2015	Wheat90K_ConsAkhunovKSU_15033654_A	9258108057_R12C02	0	Score_Call		0.6162	0.8574	0.2924	0.7297	0.9327	0.5635	0.2852	0.6083	0.6549	0.7563	0.6038	0.6347	0.5411	0.5565	0.4829	0.6394	0.5198	0.6547	0.6262	0.9342	0.9305	0.6389	0.5367	0.8256	0.5736	0.5666	0.5366	0.2718	0.5827	0.4268	0.598	0.3554	0.6207	0.704	0.6609	0.5235	0.288	0.6329	0.2829	0.7439	0.1787	0.7423
122		Apr 19 2015	Wheat90K_ConsAkhunovKSU_15033654_A	9258108069_R01C01	0	calls		H	A	A	A	A	B	H	H	H	A	H	A	H	H	A	B	H	B	H	B	B	B	H	A	A	A	H	H	H	A	B	B	B	B	B	H	B	A	B	A	B	B
122		Apr 19 2015	Wheat90K_ConsAkhunovKSU_15033654_A	9258108069_R01C01	0	Score_Call		0.6162	0.8574	0.2972	0.7297	0.9327	0.5635	0.344	0.6083	0.6549	0.7563	0.6038	0.6347	0.5411	0.5565	0.4829	0.6394	0.5219	0.6547	0.6262	0.9342	0.9305	0.6389	0.5367	0.8256	0.5736	0.5666	0.5366	0.2718	0.5827	0.4268	0.598	0.3554	0.6207	0.704	0.6609	0.5235	0.288	0.6329	0.3809	0.7439	0.1787	0.7423
123		Apr 19 2015	Wheat90K_ConsAkhunovKSU_15033654_A	9258108069_R03C01	0	calls		B	B	H	B	A	H	H	H	A	H	H	A	B	B	A	B	B	B	B	H	A	B	A	A	A	H	A	B	B	H	H	H	B	B	B	H	A	A	B	A	B	B
123		Apr 19 2015	Wheat90K_ConsAkhunovKSU_15033654_A	9258108069_R03C01	0	Score_Call		0.6162	0.8574	0.2568	0.7297	0.9327	0.5635	0.344	0.6083	0.6549	0.7563	0.6038	0.6347	0.5411	0.5565	0.4829	0.6394	0.5219	0.6547	0.6262	0.9342	0.9305	0.6389	0.5367	0.8256	0.5736	0.5666	0.5366	0.2718	0.5827	0.4268	0.598	0.3554	0.6207	0.704	0.6609	0.5235	0.288	0.6329	0.3809	0.7439	0.1787	0.7423
124		Apr 19 2015	Wheat90K_ConsAkhunovKSU_15033654_A	9258108069_R05C01	0	calls		H	A	U	B	A	B	H	B	H	H	A	H	B	B	A	B	B	B	H	B	A	H	A	A	A	A	H	H	B	A	B	H	H	B	A	B	B	H	H	A	B	H
124		Apr 19 2015	Wheat90K_ConsAkhunovKSU_15033654_A	9258108069_R05C01	0	Score_Call		0.6162	0.8574	0.0251	0.7297	0.9327	0.5635	0.344	0.6083	0.6549	0.7563	0.6038	0.6347	0.5411	0.5565	0.4829	0.6394	0.5219	0.6547	0.6262	0.9342	0.9305	0.6389	0.5367	0.8256	0.5736	0.5666	0.5366	0.2718	0.5827	0.4268	0.598	0.3554	0.6207	0.704	0.6609	0.5235	0.288	0.6329	0.3809	0.7439	0.1787	0.7423
125		Apr 19 2015	Wheat90K_ConsAkhunovKSU_15033654_A	9258108069_R07C01	0	calls		B	A	A	B	B	H	H	B	H	H	H	A	B	B	H	H	H	H	H	A	B	H	A	A	B	H	A	B	B	H	H	B	B	B	A	H	A	A	H	A	B	H
125		Apr 19 2015	Wheat90K_ConsAkhunovKSU_15033654_A	9258108069_R07C01	0	Score_Call		0.6162	0.8574	0.2972	0.7297	0.9327	0.5635	0.344	0.6083	0.6549	0.7563	0.6038	0.6347	0.5411	0.5565	0.4829	0.6394	0.5219	0.6547	0.6262	0.9342	0.9305	0.6389	0.5367	0.8256	0.5736	0.5666	0.5366	0.2718	0.5827	0.4268	0.598	0.3554	0.6207	0.704	0.6609	0.5235	0.288	0.6329	0.3809	0.7439	0.1787	0.7423
126		Apr 19 2015	Wheat90K_ConsAkhunovKSU_15033654_A	9258108069_R09C01	0	calls		H	B	H	B	A	H	H	H	H	H	H	A	H	H	H	B	B	H	B	A	A	B	A	A	B	H	A	B	B	H	H	H	H	B	B	B	A	H	B	A	B	B
126		Apr 19 2015	Wheat90K_ConsAkhunovKSU_15033654_A	9258108069_R09C01	0	Score_Call		0.6162	0.8574	0.2972	0.7297	0.9327	0.5635	0.344	0.6083	0.6549	0.7563	0.6038	0.6347	0.5411	0.5565	0.4829	0.6394	0.5219	0.6547	0.6262	0.9342	0.9305	0.6389	0.5367	0.8256	0.5736	0.5666	0.5366	0.2718	0.5827	0.4268	0.598	0.3554	0.6207	0.704	0.6609	0.5235	0.288	0.6329	0.3809	0.7439	0.1787	0.7423
127		Apr 19 2015	Wheat90K_ConsAkhunovKSU_15033654_A	9258108069_R11C01	0	calls		H	A	A	A	B	H	H	H	A	A	H	A	H	H	A	H	H	H	B	A	A	B	H	A	A	H	U	B	B	H	B	B	B	B	B	B	A	H	H	A	B	H
127		Apr 19 2015	Wheat90K_ConsAkhunovKSU_15033654_A	9258108069_R11C01	0	Score_Call		0.6162	0.8574	0.2972	0.7297	0.9327	0.5635	0.2309	0.6083	0.6549	0.7563	0.6038	0.6347	0.5411	0.5565	0.4829	0.6394	0.5219	0.6547	0.6262	0.9342	0.9305	0.6389	0.5367	0.8256	0.5736	0.5666	0.0845	0.2718	0.5827	0.4268	0.598	0.3554	0.6207	0.704	0.6609	0.5235	0.288	0.6329	0.3809	0.7439	0.1787	0.7423
128		Apr 19 2015	Wheat90K_ConsAkhunovKSU_15033654_A	9258108069_R02C01	0	calls		H	B	A	A	B	H	H	B	A	H	H	A	H	H	H	B	H	H	B	B	B	B	H	A	A	H	H	H	H	A	H	H	B	B	A	B	A	A	B	A	B	B
128		Apr 19 2015	Wheat90K_ConsAkhunovKSU_15033654_A	9258108069_R02C01	0	Score_Call		0.6162	0.8574	0.2972	0.7297	0.9327	0.5635	0.344	0.6083	0.6549	0.7563	0.6038	0.6347	0.5411	0.5565	0.4829	0.6394	0.5219	0.6547	0.6262	0.9342	0.9305	0.6389	0.5367	0.8256	0.5736	0.5666	0.5366	0.2718	0.5827	0.4268	0.598	0.3554	0.6207	0.704	0.6609	0.5235	0.288	0.6329	0.3809	0.7439	0.1787	0.7423
129		Apr 19 2015	Wheat90K_ConsAkhunovKSU_15033654_A	9258108069_R04C01	0	calls		H	A	H	B	A	B	A	H	A	A	A	H	B	B	A	H	B	B	B	A	A	B	A	A	H	A	H	B	H	H	B	H	B	B	B	H	B	H	B	A	B	B
129		Apr 19 2015	Wheat90K_ConsAkhunovKSU_15033654_A	9258108069_R04C01	0	Score_Call		0.6162	0.8574	0.2956	0.7297	0.9327	0.5635	0.344	0.6083	0.6549	0.7563	0.6038	0.6347	0.5411	0.5565	0.4829	0.6394	0.5219	0.6547	0.6262	0.9342	0.9305	0.6389	0.5367	0.8256	0.5736	0.5666	0.5366	0.2695	0.5827	0.4268	0.598	0.3554	0.6207	0.704	0.6609	0.5235	0.288	0.6329	0.3809	0.7439	0.1787	0.7423
130		Apr 19 2015	Wheat90K_ConsAkhunovKSU_15033654_A	9258108069_R06C01	0	calls		B	A	U	A	B	H	H	H	H	H	H	A	H	H	A	H	H	H	H	B	A	H	A	A	B	H	A	B	B	H	B	B	B	B	B	H	A	A	H	A	B	B
130		Apr 19 2015	Wheat90K_ConsAkhunovKSU_15033654_A	9258108069_R06C01	0	Score_Call		0.6162	0.8574	0.0176	0.7297	0.9327	0.5635	0.344	0.6083	0.6549	0.7563	0.6038	0.6347	0.5411	0.5565	0.4829	0.6394	0.5219	0.6547	0.6262	0.9342	0.9305	0.6389	0.5367	0.8256	0.5736	0.5666	0.5366	0.2718	0.5827	0.4268	0.598	0.3554	0.6207	0.704	0.6609	0.5235	0.288	0.6329	0.3809	0.7439	0.1787	0.7423
131		Apr 19 2015	Wheat90K_ConsAkhunovKSU_15033654_A	9258108069_R08C01	0	calls		B	A	H	B	B	B	H	H	A	A	H	A	H	H	H	H	B	B	B	A	A	B	A	A	A	A	A	B	B	H	B	B	B	B	A	B	B	A	B	A	B	B
131		Apr 19 2015	Wheat90K_ConsAkhunovKSU_15033654_A	9258108069_R08C01	0	Score_Call		0.6162	0.8574	0.2972	0.7297	0.9327	0.5635	0.344	0.6083	0.6549	0.7563	0.6038	0.6347	0.5411	0.5565	0.4829	0.6394	0.5219	0.6547	0.6262	0.9342	0.9305	0.6389	0.5367	0.8256	0.5736	0.5666	0.5366	0.2718	0.5827	0.4268	0.598	0.3554	0.6207	0.704	0.6609	0.5235	0.288	0.6329	0.3809	0.7439	0.1787	0.7423
132		Apr 19 2015	Wheat90K_ConsAkhunovKSU_15033654_A	9258108069_R10C01	0	calls		B	A	U	B	A	B	H	B	H	A	A	H	H	H	A	B	B	H	H	H	A	B	A	A	B	H	A	U	H	H	H	H	H	B	A	B	B	H	B	A	B	B
132		Apr 19 2015	Wheat90K_ConsAkhunovKSU_15033654_A	9258108069_R10C01	0	Score_Call		0.6162	0.8574	0	0.7297	0.9327	0.5635	0.344	0.6083	0.6549	0.7563	0.6038	0.6347	0.5411	0.5565	0.4829	0.6394	0.5219	0.6547	0.6262	0.9342	0.9305	0.6389	0.5367	0.8256	0.5736	0.5666	0.5366	0.131	0.5827	0.4268	0.598	0.3554	0.6207	0.704	0.6609	0.5235	0.288	0.6329	0.3809	0.7439	0.1787	0.7423
133		Apr 19 2015	Wheat90K_ConsAkhunovKSU_15033654_A	9258108069_R12C01	0	calls		H	A	H	B	A	H	A	B	H	H	A	H	H	H	H	H	B	B	H	B	A	H	H	A	A	A	H	B	H	H	H	H	B	B	B	B	A	H	H	A	B	H
133		Apr 19 2015	Wheat90K_ConsAkhunovKSU_15033654_A	9258108069_R12C01	0	Score_Call		0.6162	0.8574	0.2972	0.7297	0.9327	0.5635	0.344	0.6083	0.6549	0.7563	0.6038	0.6347	0.5411	0.5565	0.4826	0.6394	0.5219	0.6547	0.5713	0.9342	0.9305	0.6389	0.5367	0.8256	0.5736	0.5666	0.5366	0.2718	0.5827	0.4268	0.598	0.3541	0.6207	0.704	0.6609	0.5235	0.288	0.6164	0.3809	0.7439	0.1787	0.7423
134		Apr 19 2015	Wheat90K_ConsAkhunovKSU_15033654_A	9258108069_R01C02	0	calls		B	A	A	B	A	H	A	H	A	A	A	H	H	H	A	B	B	H	H	A	A	H	A	A	B	H	A	B	H	H	B	B	H	B	B	H	A	H	B	A	B	H
134		Apr 19 2015	Wheat90K_ConsAkhunovKSU_15033654_A	9258108069_R01C02	0	Score_Call		0.6162	0.8574	0.2972	0.7297	0.9327	0.5635	0.344	0.6083	0.6549	0.7563	0.6038	0.6347	0.5411	0.5565	0.4829	0.6394	0.5219	0.6547	0.6262	0.9342	0.9305	0.6389	0.5367	0.8256	0.5736	0.5666	0.5366	0.1901	0.5827	0.4268	0.598	0.3554	0.6207	0.704	0.6609	0.5235	0.288	0.6329	0.3809	0.7439	0.1787	0.7423
135		Apr 19 2015	Wheat90K_ConsAkhunovKSU_15033654_A	9258108069_R03C02	0	calls		H	A	A	A	A	B	H	H	H	H	A	H	B	B	H	B	B	H	H	B	B	H	H	A	A	A	H	H	B	H	B	B	H	B	A	B	B	A	B	A	B	H
135		Apr 19 2015	Wheat90K_ConsAkhunovKSU_15033654_A	9258108069_R03C02	0	Score_Call		0.6162	0.8574	0.2972	0.7297	0.9327	0.5635	0.344	0.6083	0.6549	0.7563	0.6038	0.6347	0.5411	0.5565	0.4829	0.6394	0.5219	0.6547	0.6262	0.9342	0.9305	0.6389	0.5367	0.8256	0.5736	0.5666	0.5366	0.2718	0.5827	0.4268	0.598	0.3554	0.6207	0.704	0.6609	0.5235	0.2847	0.6329	0.3809	0.7439	0.1787	0.7423
136		Apr 19 2015	Wheat90K_ConsAkhunovKSU_15033654_A	9258108069_R05C02	0	calls		B	A	A	B	B	B	A	H	A	H	A	H	B	B	A	B	B	B	B	B	A	B	H	A	A	A	A	H	H	H	B	H	B	B	B	H	B	A	H	A	B	H
136		Apr 19 2015	Wheat90K_ConsAkhunovKSU_15033654_A	9258108069_R05C02	0	Score_Call		0.6162	0.8574	0.2972	0.7297	0.9327	0.5635	0.344	0.6083	0.6549	0.7563	0.6038	0.6347	0.5411	0.5565	0.4829	0.6394	0.5219	0.6547	0.6262	0.9342	0.9305	0.6389	0.5367	0.8256	0.5736	0.5666	0.5366	0.2718	0.5827	0.4268	0.598	0.3554	0.6207	0.704	0.6609	0.5235	0.288	0.6329	0.3809	0.7439	0.1787	0.7423
137		Apr 19 2015	Wheat90K_ConsAkhunovKSU_15033654_A	9258108069_R07C02	0	calls		H	A	A	B	B	H	A	H	A	A	A	H	B	B	A	B	B	H	B	B	B	B	A	A	B	H	A	H	H	A	B	H	H	B	H	B	A	H	B	A	B	B
137		Apr 19 2015	Wheat90K_ConsAkhunovKSU_15033654_A	9258108069_R07C02	0	Score_Call		0.6162	0.8574	0.2972	0.7297	0.9327	0.5635	0.344	0.6083	0.6549	0.7563	0.6038	0.6347	0.5411	0.5565	0.4829	0.6394	0.5219	0.6547	0.6262	0.9342	0.9305	0.6389	0.5367	0.8256	0.5736	0.5666	0.5366	0.2718	0.5827	0.4268	0.598	0.3554	0.6207	0.704	0.6609	0.5235	0.288	0.6329	0.3809	0.7439	0.1787	0.7423
138		Apr 19 2015	Wheat90K_ConsAkhunovKSU_15033654_A	9258108069_R09C02	0	calls		H	B	H	B	B	H	H	H	A	H	A	H	H	H	A	B	B	H	B	B	A	H	H	A	A	H	H	H	B	A	B	B	H	B	A	H	A	A	H	A	B	B
138		Apr 19 2015	Wheat90K_ConsAkhunovKSU_15033654_A	9258108069_R09C02	0	Score_Call		0.6162	0.8574	0.2972	0.7297	0.9327	0.5635	0.344	0.6083	0.6549	0.7563	0.6038	0.6347	0.5411	0.5565	0.4829	0.6394	0.5219	0.6547	0.6262	0.9342	0.9305	0.6389	0.5367	0.8256	0.5736	0.5666	0.5366	0.2718	0.5827	0.4268	0.598	0.3554	0.6207	0.704	0.6609	0.5235	0.288	0.6329	0.3809	0.7439	0.1787	0.7423
139		Apr 19 2015	Wheat90K_ConsAkhunovKSU_15033654_A	9258108069_R11C02	0	calls		B	A	A	B	B	B	U	B	H	H	A	H	B	B	H	B	B	B	B	A	A	H	A	A	B	A	A	H	B	H	B	B	B	B	B	H	B	H	H	A	B	B
139		Apr 19 2015	Wheat90K_ConsAkhunovKSU_15033654_A	9258108069_R11C02	0	Score_Call		0.6162	0.8574	0.2972	0.7297	0.9327	0.5635	0.0246	0.6083	0.6549	0.7563	0.6038	0.6347	0.5411	0.5565	0.4829	0.6394	0.5219	0.6547	0.6262	0.9342	0.9305	0.6389	0.5367	0.8256	0.5736	0.5666	0.5366	0.2718	0.5827	0.4268	0.598	0.3554	0.6207	0.704	0.6609	0.5235	0.288	0.6303	0.3809	0.7439	0.1787	0.7423
140		Apr 19 2015	Wheat90K_ConsAkhunovKSU_15033654_A	9258108069_R02C02	0	calls		B	B	H	A	A	H	H	B	H	A	H	A	H	H	H	B	B	B	B	A	B	B	H	A	B	A	A	U	H	H	H	H	B	B	B	H	A	A	H	A	B	B
140		Apr 19 2015	Wheat90K_ConsAkhunovKSU_15033654_A	9258108069_R02C02	0	Score_Call		0.6162	0.8574	0.2972	0.7297	0.9327	0.5635	0.344	0.6083	0.6549	0.7563	0.6038	0.6347	0.5205	0.5565	0.4829	0.6394	0.5219	0.6547	0.6262	0.9342	0.9305	0.6389	0.5367	0.8256	0.5736	0.5666	0.5366	0.1455	0.5827	0.4268	0.564	0.3554	0.6207	0.704	0.6609	0.5235	0.288	0.6329	0.3809	0.7439	0.1787	0.7423
141		Apr 19 2015	Wheat90K_ConsAkhunovKSU_15033654_A	9258108069_R04C02	0	calls		B	A	H	B	A	B	H	B	H	A	A	H	H	H	U	H	B	H	B	B	B	H	A	A	B	H	A	H	H	A	H	B	H	B	B	H	B	A	H	A	B	H
141		Apr 19 2015	Wheat90K_ConsAkhunovKSU_15033654_A	9258108069_R04C02	0	Score_Call		0.6162	0.8574	0.2545	0.7297	0.9327	0.5635	0.344	0.6083	0.6549	0.7563	0.6038	0.6347	0.5411	0.5565	0	0.6394	0.5219	0.6547	0.6262	0.9342	0.9305	0.6389	0.5367	0.8256	0.5736	0.5666	0.5366	0.2718	0.5827	0.4268	0.598	0.3554	0.6207	0.704	0.6609	0.5235	0.288	0.6329	0.3809	0.7439	0.1787	0.7423
142		Apr 19 2015	Wheat90K_ConsAkhunovKSU_15033654_A	9258108069_R06C02	0	calls		H	A	A	A	A	B	A	H	A	A	H	A	H	H	H	H	H	B	H	B	B	B	H	A	A	A	H	H	H	H	H	H	H	B	B	B	B	A	H	A	B	H
142		Apr 19 2015	Wheat90K_ConsAkhunovKSU_15033654_A	9258108069_R06C02	0	Score_Call		0.6162	0.8574	0.2972	0.7297	0.9327	0.5635	0.344	0.6083	0.6549	0.7563	0.6038	0.6347	0.5411	0.5565	0.4829	0.6394	0.5219	0.6547	0.6262	0.9342	0.9305	0.6389	0.5367	0.8256	0.5736	0.5666	0.5366	0.2718	0.5827	0.4268	0.598	0.3554	0.6205	0.704	0.6609	0.5235	0.288	0.6329	0.3809	0.7439	0.1787	0.7423
143		Apr 19 2015	Wheat90K_ConsAkhunovKSU_15033654_A	9258108069_R08C02	0	calls		H	A	H	A	A	H	A	H	A	A	H	A	H	H	A	B	H	B	B	B	B	B	H	A	A	A	H	H	H	H	B	H	H	B	B	B	A	H	H	A	B	B
143		Apr 19 2015	Wheat90K_ConsAkhunovKSU_15033654_A	9258108069_R08C02	0	Score_Call		0.6162	0.8574	0.2972	0.7297	0.9327	0.5635	0.344	0.6083	0.6549	0.7563	0.6038	0.6347	0.5411	0.5565	0.4829	0.6394	0.5219	0.6547	0.6262	0.9342	0.9305	0.6389	0.5367	0.8256	0.5736	0.5666	0.5366	0.2718	0.5827	0.4268	0.598	0.3554	0.6207	0.704	0.6609	0.5235	0.288	0.6329	0.3809	0.7439	0.1787	0.7423
144		Apr 19 2015	Wheat90K_ConsAkhunovKSU_15033654_A	9258108069_R10C02	0	calls		B	B	H	B	A	H	A	H	A	H	A	H	H	H	A	B	B	B	B	A	A	H	H	A	A	A	A	B	B	H	H	B	H	B	B	H	A	H	H	A	B	B
144		Apr 19 2015	Wheat90K_ConsAkhunovKSU_15033654_A	9258108069_R10C02	0	Score_Call		0.6162	0.8574	0.2972	0.7297	0.9327	0.5635	0.344	0.6083	0.6549	0.7563	0.6038	0.6347	0.5411	0.5565	0.4829	0.6394	0.5219	0.6547	0.6262	0.9342	0.9305	0.6389	0.5367	0.8256	0.5736	0.5666	0.5366	0.2718	0.5827	0.4268	0.598	0.3554	0.6207	0.704	0.6609	0.5235	0.288	0.6329	0.3809	0.7439	0.1787	0.7423
145		Apr 19 2015	Wheat90K_ConsAkhunovKSU_15033654_A	9258108069_R12C02	0	calls		B	B	U	A	A	H	B	H	A	A	H	A	B	B	A	B	H	B	B	A	A	H	H	A	A	A	A	H	H	H	B	H	H	B	A	B	A	H	B	A	B	U
145		Apr 19 2015	Wheat90K_ConsAkhunovKSU_15033654_A	9258108069_R12C02	0	Score_Call		0.6162	0.8574	0.0366	0.7297	0.9327	0.5635	0.2727	0.6083	0.6549	0.7563	0.5981	0.6347	0.5411	0.5565	0.4829	0.6394	0.5219	0.6547	0.6262	0.9342	0.9305	0.6389	0.5367	0.8256	0.5736	0.5666	0.5366	0.2718	0.5827	0.4268	0.598	0.3554	0.2045	0.704	0.6609	0.5235	0.288	0.5434	0.3809	0.7439	0.1787	0.0654
146		Apr 19 2015	Wheat90K_ConsAkhunovKSU_15033654_A	9258108082_R01C01	0	calls		B	B	A	A	A	B	H	H	H	H	H	A	H	H	H	H	H	B	H	A	B	B	H	A	A	A	A	B	B	A	H	H	B	B	B	B	B	H	B	A	B	H
146		Apr 19 2015	Wheat90K_ConsAkhunovKSU_15033654_A	9258108082_R01C01	0	Score_Call		0.6162	0.8574	0.2972	0.7297	0.9327	0.5635	0.344	0.6083	0.6549	0.7563	0.6038	0.6347	0.5411	0.5565	0.4829	0.6394	0.5219	0.6547	0.6262	0.9342	0.9305	0.6389	0.5367	0.8256	0.5736	0.5666	0.5366	0.2201	0.5827	0.4268	0.598	0.3554	0.6207	0.704	0.6609	0.5235	0.288	0.6329	0.3809	0.7439	0.1787	0.7423
147		Apr 19 2015	Wheat90K_ConsAkhunovKSU_15033654_A	9258108082_R03C01	0	calls		B	B	H	B	A	H	H	B	H	H	H	A	H	H	A	H	H	H	H	A	B	H	A	A	A	H	A	H	H	H	H	H	H	B	H	H	A	H	B	A	B	H
147		Apr 19 2015	Wheat90K_ConsAkhunovKSU_15033654_A	9258108082_R03C01	0	Score_Call		0.6162	0.8574	0.2972	0.7297	0.9327	0.5635	0.344	0.6083	0.6549	0.7563	0.6038	0.6347	0.5411	0.5565	0.4829	0.6394	0.5219	0.6547	0.6262	0.9342	0.9305	0.6389	0.5367	0.8256	0.5736	0.5666	0.5366	0.2718	0.5827	0.4268	0.598	0.3554	0.6207	0.704	0.6609	0.5235	0.288	0.6329	0.3809	0.7439	0.1787	0.7423
148		Apr 19 2015	Wheat90K_ConsAkhunovKSU_15033654_A	9258108082_R05C01	0	calls		H	B	A	A	A	B	A	H	H	A	H	A	H	H	H	B	H	B	H	A	B	B	H	A	A	A	H	U	H	H	B	B	H	B	B	B	B	H	H	A	B	B
148		Apr 19 2015	Wheat90K_ConsAkhunovKSU_15033654_A	9258108082_R05C01	0	Score_Call		0.6162	0.8574	0.2972	0.7297	0.9327	0.5635	0.344	0.6083	0.6549	0.7563	0.6038	0.6347	0.5411	0.5565	0.4829	0.6394	0.5219	0.6547	0.6262	0.8861	0.9305	0.6389	0.5367	0.8256	0.5736	0.5666	0.5366	0.0069	0.5827	0.4268	0.598	0.3554	0.6207	0.704	0.6609	0.5235	0.288	0.6329	0.3809	0.7439	0.1787	0.7423
149		Apr 19 2015	Wheat90K_ConsAkhunovKSU_15033654_A	9258108082_R07C01	0	calls		B	B	A	A	B	H	A	H	H	H	H	A	H	H	A	H	H	B	H	B	B	H	A	A	A	A	A	B	H	H	H	H	H	B	A	H	A	A	H	A	B	B
149		Apr 19 2015	Wheat90K_ConsAkhunovKSU_15033654_A	9258108082_R07C01	0	Score_Call		0.6162	0.8574	0.2972	0.7297	0.9327	0.5635	0.344	0.6083	0.6549	0.7563	0.6038	0.6347	0.5411	0.5565	0.4829	0.6394	0.1592	0.6547	0.6262	0.9342	0.9305	0.6389	0.5367	0.8256	0.5736	0.5666	0.5366	0.2718	0.5827	0.4268	0.598	0.3554	0.6207	0.704	0.6609	0.5235	0.288	0.6329	0.3801	0.7439	0.1787	0.7423
150		Apr 19 2015	Wheat90K_ConsAkhunovKSU_15033654_A	9258108082_R09C01	0	calls		H	B	A	A	A	B	A	H	A	A	H	A	H	H	A	B	H	B	B	A	B	B	A	A	A	A	H	H	H	A	H	B	H	B	A	B	B	H	B	A	B	H
150		Apr 19 2015	Wheat90K_ConsAkhunovKSU_15033654_A	9258108082_R09C01	0	Score_Call		0.6162	0.8574	0.2972	0.7297	0.9327	0.5635	0.344	0.6083	0.6549	0.7563	0.6038	0.6347	0.5411	0.5565	0.4829	0.6394	0.5219	0.6547	0.6262	0.9342	0.9305	0.6389	0.5367	0.8256	0.5736	0.5666	0.5366	0.2718	0.5827	0.4268	0.598	0.3554	0.6207	0.704	0.6609	0.5235	0.288	0.6329	0.3809	0.7439	0.1787	0.7423
151		Apr 19 2015	Wheat90K_ConsAkhunovKSU_15033654_A	9258108082_R11C01	0	calls		B	B	A	B	B	H	A	B	A	H	A	H	B	B	H	B	B	B	B	A	A	H	A	A	B	H	H	H	B	H	H	H	B	B	A	B	A	H	H	A	B	B
151		Apr 19 2015	Wheat90K_ConsAkhunovKSU_15033654_A	9258108082_R11C01	0	Score_Call		0.6162	0.8574	0.2972	0.7297	0.9327	0.5635	0.344	0.6083	0.6549	0.7563	0.6038	0.6347	0.5411	0.5565	0.4829	0.6394	0.5219	0.6547	0.6262	0.9342	0.9305	0.6389	0.5367	0.8256	0.5736	0.5666	0.5366	0.2718	0.5827	0.4268	0.598	0.3554	0.6207	0.704	0.6609	0.5235	0.288	0.6329	0.3809	0.7439	0.1787	0.7423
152		Apr 19 2015	Wheat90K_ConsAkhunovKSU_15033654_A	9258108082_R02C01	0	calls		B	B	H	B	A	H	A	H	A	H	A	H	H	H	H	B	B	H	B	B	B	B	H	A	B	H	A	H	H	H	B	H	B	B	B	B	A	A	H	A	B	H
152		Apr 19 2015	Wheat90K_ConsAkhunovKSU_15033654_A	9258108082_R02C01	0	Score_Call		0.6162	0.8574	0.2972	0.7297	0.9327	0.5635	0.344	0.1707	0.6549	0.7563	0.6038	0.6347	0.5411	0.5565	0.4829	0.6394	0.5219	0.6547	0.6252	0.9342	0.9305	0.6389	0.5367	0.8256	0.5736	0.5666	0.5366	0.2718	0.5827	0.4268	0.598	0.3554	0.6207	0.704	0.6609	0.5235	0.288	0.6329	0.3809	0.7439	0.1787	0.3131
153		Apr 19 2015	Wheat90K_ConsAkhunovKSU_15033654_A	9258108082_R04C01	0	calls		H	B	H	A	B	H	H	B	H	A	H	A	H	H	H	H	H	B	U	B	B	H	H	A	B	H	H	B	H	H	H	B	H	B	A	B	A	H	H	A	B	B
153		Apr 19 2015	Wheat90K_ConsAkhunovKSU_15033654_A	9258108082_R04C01	0	Score_Call		0.6162	0.8574	0.2869	0.7297	0.9327	0.5635	0.3092	0.6083	0.6549	0.7563	0.6038	0.6347	0.5411	0.5565	0.4829	0.6394	0.5219	0.6547	0.1445	0.9342	0.9305	0.6389	0.5367	0.8256	0.5736	0.5666	0.5366	0.2718	0.5827	0.4268	0.598	0.3554	0.6207	0.704	0.6609	0.5235	0.288	0.6329	0.3809	0.7439	0.1787	0.7423
154		Apr 19 2015	Wheat90K_ConsAkhunovKSU_15033654_A	9258108082_R06C01	0	calls		B	A	A	A	A	H	H	H	H	H	H	A	B	B	A	H	H	H	B	B	B	B	H	A	A	H	A	H	B	H	B	B	B	B	A	B	A	A	H	A	B	B
154		Apr 19 2015	Wheat90K_ConsAkhunovKSU_15033654_A	9258108082_R06C01	0	Score_Call		0.6162	0.8574	0.2972	0.7297	0.9327	0.5635	0.3304	0.6083	0.6549	0.7563	0.6038	0.6347	0.5411	0.5565	0.4829	0.6394	0.5219	0.6547	0.6262	0.9342	0.9305	0.6389	0.5367	0.8256	0.5736	0.5666	0.5366	0.2718	0.5827	0.4268	0.598	0.3554	0.6207	0.704	0.6609	0.5235	0.288	0.6329	0.3809	0.7439	0.1787	0.7423
155		Apr 19 2015	Wheat90K_ConsAkhunovKSU_15033654_A	9258108082_R08C01	0	calls		B	H	A	A	B	B	A	B	A	A	A	H	B	B	H	B	H	H	B	A	B	B	H	A	B	H	A	H	B	H	H	B	B	B	A	B	B	A	H	A	B	B
155		Apr 19 2015	Wheat90K_ConsAkhunovKSU_15033654_A	9258108082_R08C01	0	Score_Call		0.6162	0.8574	0.2972	0.7297	0.9327	0.5635	0.344	0.6083	0.6549	0.7563	0.6038	0.6347	0.5411	0.5565	0.4829	0.6394	0.5219	0.6547	0.6262	0.9342	0.9305	0.6389	0.5367	0.8256	0.5736	0.5666	0.5366	0.2718	0.5827	0.4268	0.598	0.3554	0.6207	0.704	0.6609	0.5235	0.288	0.6329	0.3809	0.7439	0.1787	0.7423
156		Apr 19 2015	Wheat90K_ConsAkhunovKSU_15033654_A	9258108082_R10C01	0	calls		B	A	A	B	A	B	H	B	H	A	A	H	H	H	H	B	B	H	B	A	B	B	A	A	B	H	A	U	B	H	B	B	B	B	B	H	B	H	B	A	B	H
156		Apr 19 2015	Wheat90K_ConsAkhunovKSU_15033654_A	9258108082_R10C01	0	Score_Call		0.6162	0.8574	0.2972	0.7297	0.9327	0.5635	0.344	0.6083	0.6549	0.7563	0.6038	0.6149	0.5411	0.5565	0.4829	0.6394	0.5219	0.6402	0.6262	0.9342	0.9305	0.6389	0.5367	0.8256	0.5736	0.5666	0.5366	0.0492	0.5827	0.4268	0.598	0.3554	0.6207	0.704	0.6609	0.5235	0.288	0.6329	0.3809	0.7439	0.1787	0.7423
157		Apr 19 2015	Wheat90K_ConsAkhunovKSU_15033654_A	9258108082_R12C01	0	calls		H	B	A	A	A	B	A	H	H	A	H	A	H	H	A	B	H	H	H	A	A	B	H	A	A	H	H	B	H	H	H	B	B	B	A	B	B	H	H	A	B	H
157		Apr 19 2015	Wheat90K_ConsAkhunovKSU_15033654_A	9258108082_R12C01	0	Score_Call		0.6162	0.8574	0.2972	0.7297	0.9327	0.5635	0.344	0.6083	0.6549	0.7563	0.6038	0.6347	0.5411	0.5565	0.4829	0.6394	0.5219	0.6547	0.6262	0.9342	0.9305	0.6389	0.5367	0.8256	0.5736	0.5666	0.5366	0.2718	0.5827	0.4268	0.598	0.3554	0.6207	0.704	0.6609	0.5235	0.288	0.6329	0.3809	0.7439	0.1787	0.7423
158		Apr 19 2015	Wheat90K_ConsAkhunovKSU_15033654_A	9258108082_R01C02	0	calls		H	B	U	A	B	B	H	H	H	H	H	A	H	H	A	H	H	H	H	B	A	H	H	A	B	A	A	H	B	H	B	B	H	B	B	U	B	H	B	A	B	B
158		Apr 19 2015	Wheat90K_ConsAkhunovKSU_15033654_A	9258108082_R01C02	0	Score_Call		0.6162	0.8574	0.132	0.7297	0.9327	0.5635	0.344	0.6083	0.6549	0.7563	0.6038	0.6347	0.5411	0.5565	0.4829	0.6394	0.5219	0.6547	0.6262	0.9342	0.9305	0.6389	0.5367	0.8256	0.5736	0.5666	0.5366	0.2718	0.5827	0.4268	0.598	0.3554	0.6207	0.704	0.6609	0.0047	0.288	0.6329	0.3809	0.7439	0.1787	0.7423
159		Apr 19 2015	Wheat90K_ConsAkhunovKSU_15033654_A	9258108082_R03C02	0	calls		H	A	H	A	A	H	A	B	A	H	H	A	H	H	A	H	H	H	B	B	B	H	A	A	A	H	H	H	H	A	B	H	B	B	A	B	A	H	H	A	B	B
159		Apr 19 2015	Wheat90K_ConsAkhunovKSU_15033654_A	9258108082_R03C02	0	Score_Call		0.6162	0.8574	0.2972	0.7297	0.9327	0.5635	0.344	0.6083	0.6549	0.7563	0.6038	0.6347	0.5411	0.5565	0.4829	0.6394	0.5219	0.6547	0.6262	0.9342	0.9305	0.6389	0.5367	0.8256	0.5736	0.5666	0.5366	0.2718	0.5827	0.4268	0.598	0.3554	0.6207	0.704	0.6609	0.5235	0.288	0.6329	0.3809	0.7439	0.1787	0.7423
160		Apr 19 2015	Wheat90K_ConsAkhunovKSU_15033654_A	9258108082_R05C02	0	calls		H	B	A	B	A	B	A	H	H	A	A	H	H	H	A	B	B	H	H	A	A	B	A	A	B	H	H	H	H	H	H	H	B	B	B	H	B	A	B	A	B	H
160		Apr 19 2015	Wheat90K_ConsAkhunovKSU_15033654_A	9258108082_R05C02	0	Score_Call		0.6162	0.8574	0.2972	0.7297	0.9327	0.5635	0.344	0.6083	0.6549	0.7563	0.6038	0.6347	0.5411	0.5565	0.4829	0.6394	0.5219	0.6547	0.6262	0.9342	0.9305	0.6389	0.5367	0.8256	0.5736	0.5666	0.5366	0.2718	0.5827	0.4268	0.598	0.3554	0.6207	0.704	0.6609	0.5235	0.288	0.6329	0.3809	0.7439	0.1787	0.7423
161		Apr 19 2015	Wheat90K_ConsAkhunovKSU_15033654_A	9258108082_R07C02	0	calls		B	B	A	A	B	H	A	H	A	A	A	H	H	H	H	H	H	H	B	A	B	B	H	A	A	A	H	H	B	H	H	H	H	B	B	B	A	A	H	A	B	B
161		Apr 19 2015	Wheat90K_ConsAkhunovKSU_15033654_A	9258108082_R07C02	0	Score_Call		0.6162	0.8574	0.2972	0.7297	0.9327	0.5635	0.344	0.6083	0.6549	0.7563	0.6038	0.6347	0.5411	0.5565	0.4829	0.6394	0.5219	0.6547	0.6262	0.9342	0.9305	0.6389	0.5367	0.8256	0.5736	0.5666	0.5366	0.2718	0.5827	0.4268	0.598	0.3554	0.6207	0.704	0.6609	0.5235	0.288	0.6329	0.3809	0.7439	0.1787	0.7423
162		Apr 19 2015	Wheat90K_ConsAkhunovKSU_15033654_A	9258108082_R09C02	0	calls		B	B	A	B	A	B	H	B	H	A	H	A	B	B	H	B	B	H	B	B	B	H	H	A	B	H	A	B	B	H	H	H	B	B	B	H	B	A	B	A	B	B
162		Apr 19 2015	Wheat90K_ConsAkhunovKSU_15033654_A	9258108082_R09C02	0	Score_Call		0.6162	0.8574	0.2972	0.7297	0.9327	0.5635	0.344	0.6083	0.6549	0.7563	0.6038	0.6347	0.5411	0.5565	0.4829	0.6394	0.5219	0.6547	0.6262	0.9342	0.9305	0.6389	0.5367	0.8256	0.5736	0.5666	0.5366	0.2699	0.5827	0.4268	0.598	0.3554	0.6207	0.704	0.6609	0.5235	0.288	0.6329	0.3809	0.7439	0.1787	0.7423
163		Apr 19 2015	Wheat90K_ConsAkhunovKSU_15033654_A	9258108082_R11C02	0	calls		B	B	A	B	B	H	A	H	H	H	A	H	H	H	A	B	B	H	H	A	A	B	A	A	B	H	A	H	H	H	H	H	H	B	B	B	A	H	B	A	B	H
163		Apr 19 2015	Wheat90K_ConsAkhunovKSU_15033654_A	9258108082_R11C02	0	Score_Call		0.6162	0.8574	0.2972	0.7297	0.9327	0.5635	0.344	0.6083	0.6549	0.7563	0.6038	0.6347	0.5411	0.5565	0.4829	0.6394	0.5219	0.6547	0.6262	0.9342	0.9305	0.6389	0.5367	0.8256	0.5736	0.5666	0.5366	0.2718	0.5827	0.4268	0.598	0.3554	0.6207	0.704	0.6609	0.5235	0.288	0.6329	0.3809	0.7439	0.1787	0.7423
164		Apr 19 2015	Wheat90K_ConsAkhunovKSU_15033654_A	9258108082_R02C02	0	calls		B	A	A	A	B	B	A	H	H	A	H	A	H	H	A	H	H	B	H	B	A	H	H	A	B	A	A	H	H	H	B	H	B	B	A	B	B	H	H	A	B	H
164		Apr 19 2015	Wheat90K_ConsAkhunovKSU_15033654_A	9258108082_R02C02	0	Score_Call		0.6162	0.8574	0.2972	0.7297	0.9327	0.5635	0.344	0.6083	0.6549	0.7563	0.6038	0.6347	0.5411	0.5565	0.4829	0.6394	0.5219	0.6547	0.6262	0.9342	0.9305	0.6389	0.5367	0.8256	0.5736	0.5666	0.5366	0.2454	0.5827	0.4268	0.598	0.3554	0.6207	0.704	0.6609	0.5235	0.288	0.6329	0.3809	0.7439	0.1787	0.7423
165		Apr 19 2015	Wheat90K_ConsAkhunovKSU_15033654_A	9258108082_R04C02	0	calls		B	A	U	A	A	B	H	B	H	A	A	H	B	B	H	H	H	B	B	B	B	B	H	A	B	A	A	B	H	H	B	H	B	H	B	H	B	H	B	A	B	B
165		Apr 19 2015	Wheat90K_ConsAkhunovKSU_15033654_A	9258108082_R04C02	0	Score_Call		0.6162	0.8574	0.0394	0.7297	0.9327	0.5635	0.344	0.6083	0.6549	0.7563	0.6038	0.6347	0.5411	0.5565	0.4829	0.6394	0.5219	0.6547	0.6262	0.9342	0.9305	0.6389	0.5367	0.8256	0.5736	0.5666	0.5366	0.2718	0.5827	0.4268	0.598	0.3554	0.6207	0.704	0.6609	0.5235	0.288	0.6329	0.3809	0.7439	0.1787	0.7423
166		Apr 19 2015	Wheat90K_ConsAkhunovKSU_15033654_A	9258108082_R06C02	0	calls		B	A	A	B	B	B	U	B	H	H	A	H	B	B	H	H	B	H	B	A	A	H	A	A	B	H	A	H	B	A	B	H	B	B	A	B	B	A	B	A	B	B
166		Apr 19 2015	Wheat90K_ConsAkhunovKSU_15033654_A	9258108082_R06C02	0	Score_Call		0.6162	0.8574	0.2972	0.7297	0.9327	0.5635	0	0.6083	0.6549	0.7563	0.6038	0.6347	0.5411	0.5565	0.4829	0.6394	0.5219	0.6547	0.6262	0.9342	0.9305	0.6389	0.5367	0.8256	0.5736	0.5666	0.5366	0.2718	0.5827	0.4268	0.598	0.3554	0.6207	0.704	0.6609	0.5235	0.288	0.6329	0.3809	0.7439	0.1787	0.7423
167		Apr 19 2015	Wheat90K_ConsAkhunovKSU_15033654_A	9258108082_R08C02	0	calls		H	B	H	B	A	B	H	B	H	A	A	H	B	B	H	B	B	H	B	B	B	H	A	A	A	H	H	H	H	A	B	B	B	H	B	B	B	H	B	A	B	B
167		Apr 19 2015	Wheat90K_ConsAkhunovKSU_15033654_A	9258108082_R08C02	0	Score_Call		0.6162	0.8574	0.2972	0.7297	0.9327	0.5635	0.299	0.6083	0.6549	0.7563	0.6038	0.6347	0.5411	0.5565	0.4829	0.6394	0.5219	0.6547	0.6262	0.9342	0.9305	0.6389	0.5367	0.8256	0.5736	0.5666	0.5366	0.2718	0.5827	0.4268	0.598	0.3554	0.6207	0.704	0.6609	0.5235	0.288	0.6329	0.3809	0.7439	0.1787	0.7423
168		Apr 19 2015	Wheat90K_ConsAkhunovKSU_15033654_A	9258108082_R10C02	0	calls		H	B	H	B	A	B	H	B	H	H	A	H	B	B	H	H	B	H	H	A	A	H	H	A	B	H	H	B	H	H	B	H	B	H	B	U	B	A	B	A	B	B
168		Apr 19 2015	Wheat90K_ConsAkhunovKSU_15033654_A	9258108082_R10C02	0	Score_Call		0.6162	0.8574	0.2972	0.7297	0.9327	0.5635	0.344	0.6083	0.6549	0.7563	0.6038	0.6347	0.5411	0.5565	0.4829	0.6394	0.5219	0.6547	0.6262	0.9342	0.9305	0.6389	0.5367	0.8256	0.5736	0.5666	0.5366	0.2718	0.5827	0.4268	0.598	0.3554	0.6207	0.704	0.6609	0.0084	0.288	0.6329	0.3809	0.7439	0.1787	0.7423
169		Apr 19 2015	Wheat90K_ConsAkhunovKSU_15033654_A	9258108082_R12C02	0	calls		H	A	H	B	A	B	A	B	A	H	A	H	B	B	A	H	B	H	H	A	A	B	H	A	B	H	H	H	B	A	B	B	H	B	A	H	B	H	H	A	B	H
169		Apr 19 2015	Wheat90K_ConsAkhunovKSU_15033654_A	9258108082_R12C02	0	Score_Call		0.6162	0.8574	0.2972	0.7297	0.9327	0.5635	0.344	0.6083	0.6549	0.7563	0.6038	0.6347	0.5411	0.5565	0.4829	0.6394	0.5219	0.6335	0.6178	0.9342	0.9305	0.6389	0.5367	0.8256	0.5736	0.5666	0.5366	0.2718	0.5827	0.4268	0.598	0.3554	0.6207	0.704	0.6609	0.5235	0.288	0.6329	0.3809	0.7439	0.1787	0.7423
170		Apr 19 2015	Wheat90K_ConsAkhunovKSU_15033654_A	9258108093_R01C01	0	calls		H	A	H	B	B	B	A	H	H	A	H	A	B	B	H	H	H	B	H	A	B	H	A	A	A	A	H	U	H	H	B	B	B	B	A	H	B	H	B	A	B	B
170		Apr 19 2015	Wheat90K_ConsAkhunovKSU_15033654_A	9258108093_R01C01	0	Score_Call		0.6162	0.8574	0.2916	0.7297	0.9327	0.5635	0.344	0.6083	0.6549	0.7563	0.6038	0.6347	0.5411	0.5565	0.4829	0.6394	0.5219	0.6547	0.6262	0.9342	0.9305	0.6389	0.5367	0.8256	0.5736	0.5666	0.5366	0.0277	0.5827	0.4268	0.598	0.3554	0.6207	0.704	0.6609	0.5235	0.288	0.6329	0.3809	0.7439	0.1787	0.7423
171		Apr 19 2015	Wheat90K_ConsAkhunovKSU_15033654_A	9258108093_R03C01	0	calls		H	B	A	B	B	B	A	B	H	H	A	H	H	H	A	H	B	B	H	A	B	B	H	A	B	A	H	H	B	H	B	H	H	H	B	H	B	H	H	A	B	H
171		Apr 19 2015	Wheat90K_ConsAkhunovKSU_15033654_A	9258108093_R03C01	0	Score_Call		0.6162	0.8574	0.2972	0.7297	0.9327	0.5635	0.344	0.6083	0.6549	0.7563	0.6038	0.6347	0.5411	0.5565	0.4829	0.6394	0.5219	0.6547	0.6262	0.9342	0.9305	0.6389	0.5038	0.8256	0.5736	0.5666	0.5366	0.2718	0.5827	0.4268	0.598	0.3554	0.6207	0.704	0.6609	0.5235	0.288	0.6329	0.3809	0.7439	0.1787	0.7423
172		Apr 19 2015	Wheat90K_ConsAkhunovKSU_15033654_A	9258108093_R05C01	0	calls		H	B	A	B	A	B	A	B	H	H	H	A	B	B	A	H	B	B	H	A	A	B	A	A	B	A	H	H	B	H	B	H	H	H	B	H	B	H	H	A	B	H
172		Apr 19 2015	Wheat90K_ConsAkhunovKSU_15033654_A	9258108093_R05C01	0	Score_Call		0.6162	0.8574	0.2972	0.7297	0.9327	0.5635	0.344	0.6083	0.6549	0.7563	0.6038	0.6347	0.5411	0.5565	0.4829	0.6394	0.5219	0.6547	0.6262	0.9342	0.9305	0.6389	0.5367	0.8256	0.5736	0.5666	0.5366	0.2706	0.5827	0.4268	0.598	0.3554	0.6207	0.704	0.6609	0.5235	0.288	0.6329	0.3809	0.7439	0.1787	0.7423
173		Apr 19 2015	Wheat90K_ConsAkhunovKSU_15033654_A	9258108093_R07C01	0	calls		B	B	H	B	A	B	U	H	H	A	A	H	H	H	A	B	B	B	B	B	A	B	H	A	A	A	H	B	H	H	B	B	H	B	B	B	B	A	B	A	B	B
173		Apr 19 2015	Wheat90K_ConsAkhunovKSU_15033654_A	9258108093_R07C01	0	Score_Call		0.6162	0.8574	0.2972	0.7297	0.9327	0.5635	0.0531	0.6083	0.6549	0.7563	0.6038	0.6347	0.5411	0.5565	0.4829	0.6394	0.5219	0.6547	0.6262	0.9342	0.9305	0.6389	0.5367	0.8256	0.5736	0.5666	0.5366	0.2718	0.5827	0.4268	0.598	0.3554	0.6207	0.704	0.6609	0.5235	0.288	0.6329	0.3809	0.7439	0.1787	0.7423
174		Apr 19 2015	Wheat90K_ConsAkhunovKSU_15033654_A	9258108093_R09C01	0	calls		B	B	A	B	A	B	U	H	H	H	A	H	B	B	H	B	B	H	H	B	B	B	H	A	A	H	H	H	B	H	B	H	H	B	A	B	B	A	B	A	B	H
174		Apr 19 2015	Wheat90K_ConsAkhunovKSU_15033654_A	9258108093_R09C01	0	Score_Call		0.6162	0.8574	0.2972	0.7297	0.9327	0.5635	0.0631	0.6083	0.6549	0.7563	0.6038	0.6347	0.5411	0.5565	0.4829	0.6394	0.5219	0.6547	0.6262	0.9342	0.9305	0.6389	0.5367	0.8256	0.5736	0.5666	0.5366	0.2718	0.5827	0.4268	0.598	0.3554	0.6207	0.704	0.6609	0.5235	0.288	0.6329	0.3809	0.7439	0.1787	0.7423
175		Apr 19 2015	Wheat90K_ConsAkhunovKSU_15033654_A	9258108093_R11C01	0	calls		B	A	U	A	A	B	A	H	H	H	A	H	H	H	H	B	B	B	H	A	B	B	H	A	A	A	A	H	H	H	B	H	B	H	B	H	B	A	B	A	B	B
175		Apr 19 2015	Wheat90K_ConsAkhunovKSU_15033654_A	9258108093_R11C01	0	Score_Call		0.6162	0.8574	0.105	0.7297	0.9327	0.5635	0.344	0.6083	0.6549	0.7563	0.6038	0.6347	0.5411	0.5565	0.4829	0.6394	0.5219	0.6547	0.6262	0.9342	0.9305	0.6389	0.5367	0.8256	0.5736	0.5666	0.5366	0.2718	0.5827	0.4268	0.598	0.3554	0.6207	0.704	0.6609	0.5235	0.288	0.6329	0.3809	0.7439	0.1787	0.7423
176		Apr 19 2015	Wheat90K_ConsAkhunovKSU_15033654_A	9258108093_R02C01	0	calls		H	A	A	A	A	B	A	B	B	A	H	A	H	H	H	B	H	H	B	A	A	H	A	H	B	A	H	H	B	A	B	H	B	B	B	H	B	H	B	H	B	B
176		Apr 19 2015	Wheat90K_ConsAkhunovKSU_15033654_A	9258108093_R02C01	0	Score_Call		0.6162	0.8574	0.2949	0.7297	0.9327	0.5635	0.344	0.6083	0.6549	0.7563	0.6038	0.6347	0.5411	0.5565	0.4829	0.6394	0.5219	0.6547	0.6262	0.9342	0.9305	0.6389	0.5367	0.7285	0.5736	0.5666	0.5366	0.2543	0.5827	0.4268	0.598	0.3554	0.6207	0.704	0.6609	0.5235	0.288	0.6329	0.3383	0.6921	0.1787	0.7423
177		Apr 19 2015	Wheat90K_ConsAkhunovKSU_15033654_A	9258108093_R04C01	0	calls		B	A	H	B	B	B	A	B	A	A	A	H	B	B	H	H	B	H	B	B	B	B	A	A	A	H	A	B	H	H	B	H	B	B	B	H	B	H	B	A	B	B
177		Apr 19 2015	Wheat90K_ConsAkhunovKSU_15033654_A	9258108093_R04C01	0	Score_Call		0.6162	0.8574	0.2827	0.7297	0.9327	0.5635	0.344	0.6083	0.6549	0.7563	0.6038	0.6347	0.5411	0.5565	0.4829	0.6394	0.5219	0.6547	0.6262	0.9342	0.9305	0.6389	0.5367	0.8256	0.5736	0.5666	0.5366	0.2718	0.5827	0.4268	0.598	0.3554	0.6207	0.704	0.6609	0.5235	0.288	0.6329	0.3511	0.7439	0.1787	0.7423
178		Apr 19 2015	Wheat90K_ConsAkhunovKSU_15033654_A	9258108093_R06C01	0	calls		H	A	H	A	B	B	A	B	A	H	H	A	H	H	H	H	H	B	H	B	A	B	H	A	A	A	H	B	H	A	B	H	B	B	A	B	B	H	B	A	B	H
178		Apr 19 2015	Wheat90K_ConsAkhunovKSU_15033654_A	9258108093_R06C01	0	Score_Call		0.6162	0.8574	0.2972	0.7297	0.9327	0.5635	0.344	0.6083	0.6549	0.7563	0.6038	0.6347	0.5411	0.5565	0.4829	0.6394	0.5219	0.6547	0.6262	0.9342	0.9305	0.6389	0.5367	0.8256	0.5736	0.5666	0.5366	0.2718	0.5827	0.4268	0.598	0.3554	0.6207	0.704	0.6609	0.5235	0.288	0.6329	0.3775	0.7439	0.1787	0.7423
179		Apr 19 2015	Wheat90K_ConsAkhunovKSU_15033654_A	9258108093_R08C01	0	calls		H	B	H	B	B	B	A	H	H	H	H	A	H	H	H	B	B	B	H	B	A	H	A	A	A	A	A	H	B	H	B	H	H	H	A	H	B	H	H	A	B	B
179		Apr 19 2015	Wheat90K_ConsAkhunovKSU_15033654_A	9258108093_R08C01	0	Score_Call		0.6162	0.8574	0.2739	0.7297	0.9327	0.5635	0.344	0.6083	0.6549	0.7563	0.6038	0.6347	0.5411	0.5565	0.4829	0.6394	0.5219	0.6547	0.6262	0.9342	0.9305	0.6389	0.5367	0.8256	0.5736	0.5666	0.5366	0.2718	0.5827	0.4268	0.598	0.3554	0.6207	0.704	0.6609	0.5235	0.288	0.6329	0.3809	0.7439	0.1787	0.7423
180		Apr 19 2015	Wheat90K_ConsAkhunovKSU_15033654_A	9258108093_R10C01	0	calls		H	B	A	B	A	B	U	H	H	A	A	H	H	H	A	B	B	B	H	B	A	B	H	A	B	H	A	H	B	A	B	B	B	H	A	B	B	H	U	A	B	H
180		Apr 19 2015	Wheat90K_ConsAkhunovKSU_15033654_A	9258108093_R10C01	0	Score_Call		0.6162	0.8574	0.2972	0.7297	0.9327	0.5635	0.1422	0.6083	0.6549	0.7563	0.6038	0.6347	0.5411	0.5565	0.4829	0.6394	0.5219	0.6547	0.6262	0.9342	0.9305	0.6389	0.5367	0.8256	0.5736	0.5666	0.5366	0.2718	0.5827	0.4268	0.598	0.3554	0.6207	0.704	0.6609	0.5235	0.288	0.6329	0.1417	0.7439	0.1787	0.7423
181		Apr 19 2015	Wheat90K_ConsAkhunovKSU_15033654_A	9258108093_R12C01	0	calls		H	A	H	A	B	B	A	B	A	H	H	A	H	H	H	H	H	B	H	B	A	B	H	A	A	A	A	B	H	A	B	H	B	B	A	B	B	H	B	A	B	H
181		Apr 19 2015	Wheat90K_ConsAkhunovKSU_15033654_A	9258108093_R12C01	0	Score_Call		0.6162	0.8574	0.2972	0.7297	0.9327	0.5635	0.344	0.6083	0.6549	0.7563	0.6038	0.6347	0.5411	0.5565	0.4829	0.6394	0.5219	0.6547	0.6262	0.9342	0.9305	0.6389	0.5367	0.8256	0.5736	0.5666	0.5366	0.2718	0.5827	0.4268	0.598	0.3554	0.6207	0.704	0.6609	0.5235	0.288	0.6329	0.3809	0.7439	0.1787	0.7423
182		Apr 19 2015	Wheat90K_ConsAkhunovKSU_15033654_A	9258108093_R01C02	0	calls		H	B	A	B	B	B	H	H	H	A	A	H	H	H	A	B	B	B	H	B	A	B	H	A	B	H	A	H	B	A	B	B	B	H	A	B	B	H	B	A	B	H
182		Apr 19 2015	Wheat90K_ConsAkhunovKSU_15033654_A	9258108093_R01C02	0	Score_Call		0.6162	0.8574	0.2972	0.7297	0.9327	0.5635	0.3336	0.6083	0.6549	0.7563	0.6038	0.6347	0.5411	0.5565	0.4829	0.6394	0.5219	0.6547	0.6262	0.9342	0.9305	0.6389	0.5367	0.8256	0.5736	0.5666	0.5366	0.2718	0.5827	0.4268	0.598	0.3554	0.6207	0.704	0.6609	0.5235	0.288	0.6329	0.3809	0.7439	0.1787	0.7423
183		Apr 19 2015	Wheat90K_ConsAkhunovKSU_15033654_A	9258108093_R03C02	0	calls		H	B	A	A	A	B	A	H	A	A	H	A	H	H	A	H	H	H	B	B	B	H	H	A	A	H	H	U	H	H	B	H	B	H	B	H	B	A	H	A	B	B
183		Apr 19 2015	Wheat90K_ConsAkhunovKSU_15033654_A	9258108093_R03C02	0	Score_Call		0.6162	0.8574	0.2972	0.7297	0.9327	0.5635	0.344	0.6083	0.6549	0.7563	0.6038	0.6347	0.5411	0.5565	0.4829	0.6394	0.5219	0.6547	0.6262	0.9342	0.9305	0.6389	0.5367	0.8256	0.5736	0.5666	0.5366	0.1003	0.5827	0.4268	0.598	0.3554	0.6207	0.704	0.6609	0.5235	0.288	0.6329	0.3809	0.7439	0.1787	0.7423
184		Apr 19 2015	Wheat90K_ConsAkhunovKSU_15033654_A	9258108093_R05C02	0	calls		H	A	U	A	B	B	U	H	A	A	H	A	B	B	A	B	H	B	H	A	A	H	H	A	A	H	H	B	B	A	B	H	B	H	A	B	B	H	H	A	B	H
184		Apr 19 2015	Wheat90K_ConsAkhunovKSU_15033654_A	9258108093_R05C02	0	Score_Call		0.6162	0.8574	0	0.7297	0.9327	0.5635	0.1407	0.6083	0.6549	0.7563	0.6038	0.6347	0.5411	0.5565	0.4829	0.6394	0.5219	0.6547	0.6262	0.9342	0.9305	0.6389	0.5367	0.8256	0.5736	0.5666	0.5366	0.2718	0.5827	0.4268	0.598	0.3554	0.6207	0.704	0.6609	0.5235	0.288	0.6329	0.3809	0.7439	0.1787	0.7423
185		Apr 19 2015	Wheat90K_ConsAkhunovKSU_15033654_A	9258108093_R07C02	0	calls		B	B	U	B	B	B	A	B	H	A	H	A	B	B	H	H	B	H	H	A	A	H	A	A	B	A	A	H	B	A	B	B	H	H	B	B	B	A	H	A	B	H
185		Apr 19 2015	Wheat90K_ConsAkhunovKSU_15033654_A	9258108093_R07C02	0	Score_Call		0.6162	0.8574	0.0559	0.7297	0.9327	0.5635	0.344	0.6083	0.6549	0.7563	0.6038	0.6347	0.5411	0.5565	0.4829	0.6394	0.5219	0.6547	0.6262	0.9342	0.9305	0.6389	0.5367	0.8256	0.5736	0.5666	0.5366	0.2718	0.5827	0.4268	0.598	0.3554	0.6207	0.704	0.6609	0.5235	0.288	0.6329	0.37	0.7439	0.1787	0.7423
186		Apr 19 2015	Wheat90K_ConsAkhunovKSU_15033654_A	9258108093_R09C02	0	calls		B	A	A	B	A	B	H	H	H	H	H	A	H	H	A	B	H	H	B	A	B	B	A	A	B	H	A	B	B	A	B	H	B	H	A	H	B	H	H	A	B	B
186		Apr 19 2015	Wheat90K_ConsAkhunovKSU_15033654_A	9258108093_R09C02	0	Score_Call		0.6162	0.8574	0.2972	0.7297	0.9327	0.5635	0.2548	0.6083	0.6549	0.7563	0.6038	0.6347	0.5411	0.5565	0.4829	0.6394	0.5219	0.6547	0.6262	0.9342	0.9305	0.6389	0.5367	0.8256	0.5736	0.5666	0.5366	0.2718	0.5827	0.4268	0.598	0.3554	0.6207	0.704	0.6609	0.5235	0.288	0.6329	0.3809	0.7439	0.1787	0.7423
187		Apr 19 2015	Wheat90K_ConsAkhunovKSU_15033654_A	9258108093_R11C02	0	calls		B	B	A	B	B	B	H	H	H	A	A	H	H	H	A	H	B	B	H	A	A	H	A	A	A	A	A	H	B	H	B	H	B	H	B	B	B	A	B	A	B	H
187		Apr 19 2015	Wheat90K_ConsAkhunovKSU_15033654_A	9258108093_R11C02	0	Score_Call		0.6162	0.8574	0.2972	0.7297	0.9327	0.5635	0.2363	0.6083	0.6549	0.7563	0.6038	0.6347	0.5411	0.5565	0.4829	0.6394	0.5219	0.6547	0.6262	0.9342	0.9305	0.6389	0.5367	0.8256	0.5736	0.5666	0.5366	0.2718	0.5827	0.4268	0.598	0.3554	0.6207	0.704	0.6609	0.5235	0.288	0.6329	0.3809	0.7439	0.1787	0.7423
188		Apr 19 2015	Wheat90K_ConsAkhunovKSU_15033654_A	9258108093_R02C02	0	calls		B	A	H	B	B	B	A	H	H	H	H	A	B	B	A	B	B	H	B	A	A	B	H	A	B	H	A	H	B	A	B	B	H	B	B	H	B	H	B	A	B	H
188		Apr 19 2015	Wheat90K_ConsAkhunovKSU_15033654_A	9258108093_R02C02	0	Score_Call		0.6162	0.8574	0.2836	0.7297	0.9327	0.5635	0.344	0.6083	0.6549	0.7563	0.6038	0.6347	0.5411	0.5565	0.4829	0.6394	0.5219	0.6547	0.6262	0.9342	0.9305	0.6389	0.5367	0.8256	0.5736	0.5666	0.5366	0.2266	0.5827	0.4268	0.598	0.3554	0.6207	0.704	0.6609	0.5235	0.288	0.6329	0.325	0.7439	0.1787	0.7423
189		Apr 19 2015	Wheat90K_ConsAkhunovKSU_15033654_A	9258108093_R04C02	0	calls		H	A	A	A	A	B	A	B	A	H	H	A	H	H	A	H	B	H	B	A	B	B	H	A	B	H	H	B	B	H	B	H	B	B	A	B	B	H	H	A	B	B
189		Apr 19 2015	Wheat90K_ConsAkhunovKSU_15033654_A	9258108093_R04C02	0	Score_Call		0.6162	0.8574	0.2972	0.7297	0.9327	0.5635	0.344	0.6083	0.6549	0.7563	0.6038	0.6347	0.5411	0.5565	0.4829	0.6394	0.5219	0.6547	0.6262	0.9342	0.9305	0.6389	0.5367	0.8256	0.5736	0.5666	0.5366	0.2718	0.5827	0.4268	0.598	0.3554	0.6207	0.704	0.6609	0.5235	0.288	0.6329	0.375	0.7439	0.1787	0.7423
190		Apr 19 2015	Wheat90K_ConsAkhunovKSU_15033654_A	9258108093_R06C02	0	calls		B	B	A	A	B	B	U	B	H	H	H	A	H	H	H	H	H	H	H	A	A	B	H	A	B	H	A	U	B	H	B	H	B	H	B	B	B	H	B	A	B	B
190		Apr 19 2015	Wheat90K_ConsAkhunovKSU_15033654_A	9258108093_R06C02	0	Score_Call		0.6162	0.8574	0.2972	0.7297	0.9327	0.5635	0.0919	0.6083	0.6549	0.7563	0.6038	0.6347	0.5411	0.5565	0.4829	0.6394	0.5219	0.6547	0.6262	0.9342	0.9305	0.6389	0.5367	0.8256	0.5736	0.5666	0.5366	0.0618	0.5827	0.4268	0.598	0.3554	0.6207	0.704	0.6609	0.5235	0.288	0.6329	0.3809	0.7439	0.1787	0.7423
191		Apr 19 2015	Wheat90K_ConsAkhunovKSU_15033654_A	9258108093_R08C02	0	calls		H	B	A	A	A	B	A	B	H	H	H	A	H	H	A	B	H	H	H	B	B	B	H	A	A	H	H	U	B	A	B	H	B	B	B	H	B	H	B	A	B	B
191		Apr 19 2015	Wheat90K_ConsAkhunovKSU_15033654_A	9258108093_R08C02	0	Score_Call		0.6162	0.8574	0.2972	0.7297	0.9327	0.5635	0.344	0.6083	0.6549	0.7563	0.6038	0.6347	0.5411	0.5565	0.4829	0.6394	0.5219	0.6547	0.6262	0.9342	0.9305	0.6389	0.5367	0.8256	0.5736	0.5666	0.5366	0.1046	0.5827	0.4268	0.598	0.3554	0.6207	0.704	0.6609	0.5235	0.288	0.6329	0.3809	0.7439	0.1787	0.7423
192		Apr 19 2015	Wheat90K_ConsAkhunovKSU_15033654_A	9258108093_R10C02	0	calls		H	B	A	A	B	B	A	H	H	A	H	A	B	B	A	H	H	H	B	B	A	H	H	A	B	H	A	B	B	A	B	B	B	H	B	B	B	A	H	A	B	B
192		Apr 19 2015	Wheat90K_ConsAkhunovKSU_15033654_A	9258108093_R10C02	0	Score_Call		0.6162	0.8574	0.2972	0.7297	0.9327	0.5635	0.344	0.6083	0.6549	0.7563	0.6038	0.6347	0.5411	0.5565	0.4829	0.6394	0.5219	0.6547	0.6262	0.9342	0.9305	0.6389	0.5367	0.8256	0.5736	0.5666	0.5366	0.2718	0.5827	0.4268	0.598	0.3554	0.6207	0.704	0.6609	0.5235	0.288	0.6329	0.3809	0.7439	0.1787	0.7423
193		Apr 19 2015	Wheat90K_ConsAkhunovKSU_15033654_A	9258108093_R12C02	0	calls		H	A	A	B	A	B	A	H	A	H	A	H	H	H	A	B	B	B	B	A	A	B	A	A	A	A	H	B	B	H	B	B	H	B	B	H	B	H	B	A	B	B
193		Apr 19 2015	Wheat90K_ConsAkhunovKSU_15033654_A	9258108093_R12C02	0	Score_Call		0.6162	0.8574	0.2972	0.7297	0.9327	0.5635	0.344	0.6083	0.6549	0.7563	0.6038	0.6347	0.5411	0.5565	0.4829	0.6394	0.5219	0.6547	0.6262	0.9342	0.9305	0.6389	0.5367	0.8256	0.5736	0.5666	0.5366	0.2718	0.5827	0.4268	0.598	0.3554	0.6207	0.704	0.6609	0.5235	0.288	0.6329	0.3809	0.7439	0.1787	0.7423
194		Apr 19 2015	Wheat90K_ConsAkhunovKSU_15033654_A	9258108001_R01C01	0	calls		H	A	A	A	H	B	U	H	A	A	H	A	H	H	H	H	H	H	B	B	A	B	H	A	A	H	H	B	B	H	B	H	B	H	B	B	B	A	B	A	B	B
194		Apr 19 2015	Wheat90K_ConsAkhunovKSU_15033654_A	9258108001_R01C01	0	Score_Call		0.6162	0.8574	0.2972	0.7297	0.9327	0.5635	0.0616	0.6083	0.6549	0.7563	0.6038	0.6347	0.5411	0.5565	0.4829	0.6394	0.5219	0.6547	0.6262	0.9342	0.9305	0.6389	0.5367	0.8256	0.5736	0.2977	0.5366	0.2718	0.5827	0.4268	0.598	0.342	0.6207	0.704	0.6609	0.5235	0.288	0.6329	0.3809	0.7439	0.1787	0.7423
195		Apr 19 2015	Wheat90K_ConsAkhunovKSU_15033654_A	9258108001_R03C01	0	calls		B	H	H	A	B	B	H	H	A	A	H	A	B	B	A	H	H	B	B	A	B	H	H	A	A	H	A	B	H	A	B	H	B	H	B	H	B	H	H	A	B	B
195		Apr 19 2015	Wheat90K_ConsAkhunovKSU_15033654_A	9258108001_R03C01	0	Score_Call		0.6162	0.8574	0.2972	0.7297	0.9327	0.5635	0.1574	0.6083	0.6549	0.7563	0.6038	0.6347	0.5411	0.5565	0.4829	0.6394	0.5219	0.6547	0.6262	0.9342	0.9305	0.6389	0.5367	0.8256	0.5736	0.5666	0.5366	0.2718	0.5827	0.4268	0.598	0.3454	0.6207	0.704	0.6609	0.5235	0.288	0.6329	0.3809	0.7439	0.1787	0.7423
196		Apr 19 2015	Wheat90K_ConsAkhunovKSU_15033654_A	9258108001_R05C01	0	calls		H	A	A	B	B	B	H	H	A	A	A	H	H	H	A	H	B	H	H	A	B	B	A	A	B	A	A	H	H	H	B	H	B	B	B	H	B	A	B	A	B	H
196		Apr 19 2015	Wheat90K_ConsAkhunovKSU_15033654_A	9258108001_R05C01	0	Score_Call		0.6162	0.8574	0.2972	0.7297	0.9327	0.5635	0.2712	0.6083	0.6549	0.7563	0.6038	0.6347	0.5411	0.5565	0.4829	0.6394	0.5219	0.6547	0.6262	0.9342	0.9305	0.6389	0.5367	0.8256	0.5736	0.5666	0.5366	0.2718	0.5827	0.4268	0.598	0.3554	0.6207	0.704	0.6609	0.5235	0.288	0.6329	0.3809	0.7439	0.1787	0.7423
197		Apr 19 2015	Wheat90K_ConsAkhunovKSU_15033654_A	9258108001_R07C01	0	calls		B	H	H	B	B	B	H	B	A	H	H	A	B	B	H	B	B	H	B	B	A	H	A	A	B	H	A	B	B	A	B	H	B	H	B	H	B	H	B	A	B	B
197		Apr 19 2015	Wheat90K_ConsAkhunovKSU_15033654_A	9258108001_R07C01	0	Score_Call		0.6162	0.8574	0.2076	0.7297	0.9327	0.5635	0.1517	0.6083	0.6549	0.7563	0.6038	0.6347	0.5411	0.5565	0.4829	0.6394	0.5219	0.6547	0.6262	0.9342	0.9305	0.6389	0.5367	0.8256	0.5736	0.5666	0.5366	0.2718	0.5827	0.4268	0.598	0.3361	0.6207	0.704	0.6609	0.5235	0.288	0.6329	0.3809	0.7439	0.1787	0.7423
198		Apr 19 2015	Wheat90K_ConsAkhunovKSU_15033654_A	9258108001_R09C01	0	calls		H	A	U	B	A	B	A	H	A	H	H	A	H	H	H	B	B	B	H	A	A	H	A	A	A	H	H	H	B	H	B	B	H	B	B	B	B	A	B	A	B	H
198		Apr 19 2015	Wheat90K_ConsAkhunovKSU_15033654_A	9258108001_R09C01	0	Score_Call		0.6162	0.8574	0.0969	0.7297	0.9327	0.5635	0.344	0.6083	0.6549	0.7563	0.6038	0.6347	0.5411	0.5565	0.4829	0.6394	0.5219	0.6547	0.6262	0.9342	0.9305	0.6389	0.5367	0.8256	0.5736	0.5666	0.5366	0.2718	0.5827	0.4268	0.598	0.3554	0.6207	0.704	0.6609	0.5235	0.288	0.6329	0.3809	0.7439	0.1787	0.7423
199		Apr 19 2015	Wheat90K_ConsAkhunovKSU_15033654_A	9258108001_R11C01	0	calls		H	B	H	A	A	B	U	H	H	A	H	A	B	B	A	H	H	B	H	B	A	B	A	A	B	A	H	H	H	H	B	B	B	H	A	H	B	A	H	A	B	H
199		Apr 19 2015	Wheat90K_ConsAkhunovKSU_15033654_A	9258108001_R11C01	0	Score_Call		0.6162	0.8574	0.2972	0.7297	0.9327	0.5635	0.1094	0.6083	0.6549	0.7563	0.6038	0.6347	0.5411	0.5565	0.4829	0.6394	0.5219	0.6547	0.5013	0.9342	0.9305	0.6389	0.5367	0.8256	0.5736	0.5666	0.5366	0.2657	0.5827	0.4268	0.598	0.3554	0.6207	0.704	0.6609	0.5235	0.288	0.6329	0.3045	0.7439	0.1787	0.7423
200		Apr 19 2015	Wheat90K_ConsAkhunovKSU_15033654_A	9258108001_R02C01	0	calls		B	B	H	B	A	B	A	H	H	A	A	H	B	B	H	B	B	H	B	A	A	H	A	A	B	H	A	B	B	H	B	B	B	B	A	H	B	A	B	A	B	B
200		Apr 19 2015	Wheat90K_ConsAkhunovKSU_15033654_A	9258108001_R02C01	0	Score_Call		0.6162	0.8574	0.1679	0.7297	0.9327	0.5635	0.344	0.6083	0.6549	0.7563	0.6038	0.6347	0.5411	0.5565	0.4829	0.6394	0.5219	0.6547	0.6262	0.9342	0.9305	0.6389	0.5367	0.8256	0.5736	0.5666	0.5366	0.2718	0.5827	0.4268	0.598	0.3554	0.6207	0.704	0.6609	0.5235	0.288	0.6329	0.3809	0.7439	0.1787	0.7423
201		Apr 19 2015	Wheat90K_ConsAkhunovKSU_15033654_A	9258108001_R04C01	0	calls		B	B	U	B	A	B	H	H	A	A	A	H	B	B	A	B	B	H	H	A	B	H	A	A	B	H	A	H	H	H	B	B	H	B	B	H	B	A	B	A	B	H
201		Apr 19 2015	Wheat90K_ConsAkhunovKSU_15033654_A	9258108001_R04C01	0	Score_Call		0.6162	0.8574	0.0031	0.7297	0.9327	0.5635	0.1877	0.6083	0.6549	0.7563	0.6038	0.6347	0.5411	0.5565	0.4829	0.6394	0.5219	0.6547	0.6262	0.9342	0.9305	0.6389	0.5367	0.8256	0.5736	0.5666	0.5366	0.2718	0.5827	0.4268	0.598	0.3554	0.6207	0.704	0.6609	0.5235	0.288	0.6329	0.3809	0.7439	0.1787	0.7423
202		Apr 19 2015	Wheat90K_ConsAkhunovKSU_15033654_A	9258108001_R06C01	0	calls		B	B	H	A	B	B	H	B	H	A	H	A	H	H	H	B	H	H	H	A	B	H	H	A	B	H	H	H	H	H	B	B	B	H	B	H	B	H	H	A	B	H
202		Apr 19 2015	Wheat90K_ConsAkhunovKSU_15033654_A	9258108001_R06C01	0	Score_Call		0.6162	0.8574	0.2972	0.7297	0.9327	0.5635	0.2437	0.6083	0.6549	0.7563	0.6038	0.6347	0.5411	0.5565	0.4829	0.6394	0.5219	0.6547	0.6262	0.9342	0.9305	0.6389	0.5367	0.8256	0.5736	0.5666	0.5366	0.2718	0.5827	0.4268	0.598	0.3554	0.6207	0.704	0.6609	0.5235	0.288	0.6329	0.3809	0.7439	0.1787	0.7423
203		Apr 19 2015	Wheat90K_ConsAkhunovKSU_15033654_A	9258108001_R08C01	0	calls		H	A	H	B	B	B	H	B	A	A	A	H	B	B	H	B	B	B	B	B	B	B	A	A	A	A	H	H	B	H	B	H	H	H	A	H	B	A	H	A	B	H
203		Apr 19 2015	Wheat90K_ConsAkhunovKSU_15033654_A	9258108001_R08C01	0	Score_Call		0.6162	0.8574	0.2972	0.7297	0.9327	0.5635	0.185	0.6083	0.6549	0.7563	0.6038	0.6347	0.5411	0.5565	0.4829	0.6394	0.5219	0.6547	0.6262	0.9342	0.9305	0.6389	0.5367	0.8256	0.5736	0.5666	0.5366	0.2718	0.5827	0.4268	0.598	0.3554	0.6207	0.704	0.6609	0.5235	0.288	0.6329	0.3762	0.7439	0.1787	0.7423
204		Apr 19 2015	Wheat90K_ConsAkhunovKSU_15033654_A	9258108001_R10C01	0	calls		H	A	A	B	B	B	H	B	A	H	A	H	B	B	H	B	B	B	H	B	B	B	A	A	A	H	H	H	B	H	B	H	H	H	A	H	B	A	H	A	B	H
204		Apr 19 2015	Wheat90K_ConsAkhunovKSU_15033654_A	9258108001_R10C01	0	Score_Call		0.6162	0.8574	0.2972	0.7297	0.9327	0.5635	0.1672	0.6083	0.6549	0.7563	0.6038	0.6347	0.5411	0.5565	0.4829	0.6394	0.5219	0.6547	0.6184	0.9342	0.9305	0.6389	0.5367	0.8256	0.5736	0.2563	0.5366	0.2718	0.5827	0.4268	0.598	0.3554	0.6207	0.704	0.6609	0.5235	0.288	0.6329	0.3603	0.7439	0.1787	0.7423
205		Apr 19 2015	Wheat90K_ConsAkhunovKSU_15033654_A	9258108001_R12C01	0	calls		H	A	A	A	B	B	U	B	H	H	H	A	B	B	H	H	H	H	B	B	A	B	H	A	A	A	H	B	B	H	B	B	B	H	B	B	B	H	B	A	B	B
205		Apr 19 2015	Wheat90K_ConsAkhunovKSU_15033654_A	9258108001_R12C01	0	Score_Call		0.6162	0.8574	0.2972	0.7297	0.9327	0.5635	0.0248	0.6083	0.6549	0.7563	0.6038	0.6347	0.5411	0.5565	0.4678	0.6394	0.5017	0.6547	0.6262	0.9342	0.9305	0.6389	0.5367	0.8256	0.5736	0.5666	0.5366	0.2718	0.5827	0.4268	0.598	0.3554	0.6207	0.704	0.6609	0.5235	0.288	0.6329	0.3809	0.7439	0.1787	0.7423
206		Apr 19 2015	Wheat90K_ConsAkhunovKSU_15033654_A	9258108001_R01C02	0	calls		H	B	A	A	B	B	A	H	H	H	H	A	B	B	A	H	B	H	B	B	A	B	H	A	A	H	H	B	H	H	B	B	H	H	B	B	B	A	H	A	B	B
206		Apr 19 2015	Wheat90K_ConsAkhunovKSU_15033654_A	9258108001_R01C02	0	Score_Call		0.6162	0.8574	0.2972	0.7297	0.9327	0.5635	0.344	0.6083	0.6549	0.7563	0.6038	0.6347	0.5411	0.5565	0.4829	0.6394	0.5219	0.6544	0.6262	0.9342	0.9305	0.6389	0.5367	0.8256	0.5736	0.5666	0.5366	0.2718	0.5827	0.4268	0.598	0.3554	0.6207	0.704	0.6609	0.5235	0.288	0.6329	0.3696	0.7439	0.1787	0.7423
207		Apr 19 2015	Wheat90K_ConsAkhunovKSU_15033654_A	9258108001_R03C02	0	calls		B	A	H	B	B	B	A	H	H	A	A	H	H	H	A	B	B	B	B	A	A	H	A	A	B	A	A	H	H	H	B	B	B	B	A	H	B	A	H	A	B	H
207		Apr 19 2015	Wheat90K_ConsAkhunovKSU_15033654_A	9258108001_R03C02	0	Score_Call		0.6162	0.8574	0.2972	0.7297	0.9327	0.5635	0.344	0.6083	0.6549	0.7563	0.6038	0.6347	0.5411	0.5565	0.4829	0.6394	0.5219	0.6547	0.6262	0.9342	0.9305	0.6389	0.5367	0.8256	0.5736	0.5666	0.5366	0.2718	0.5827	0.4268	0.598	0.3554	0.6207	0.704	0.6609	0.5235	0.288	0.6329	0.3726	0.7439	0.1787	0.7423
208		Apr 19 2015	Wheat90K_ConsAkhunovKSU_15033654_A	9258108001_R05C02	0	calls		H	A	A	B	A	B	A	H	H	A	A	H	B	B	A	H	B	B	H	A	A	B	A	A	A	A	H	H	H	H	B	B	B	H	A	H	B	A	H	A	B	H
208		Apr 19 2015	Wheat90K_ConsAkhunovKSU_15033654_A	9258108001_R05C02	0	Score_Call		0.6162	0.8574	0.2972	0.7297	0.9327	0.5635	0.344	0.6083	0.6549	0.7563	0.6038	0.6347	0.5411	0.5565	0.4829	0.6394	0.5219	0.6547	0.6262	0.9342	0.9305	0.6389	0.5367	0.8256	0.5736	0.5666	0.5366	0.2718	0.5827	0.4268	0.598	0.3554	0.6207	0.704	0.6609	0.5235	0.288	0.6329	0.3809	0.7439	0.1787	0.7423
209		Apr 19 2015	Wheat90K_ConsAkhunovKSU_15033654_A	9258108001_R07C02	0	calls		B	A	H	B	B	B	A	H	H	A	H	A	B	B	A	B	H	B	H	B	B	H	H	A	A	A	A	B	B	A	B	H	H	B	A	H	B	A	B	A	B	H
209		Apr 19 2015	Wheat90K_ConsAkhunovKSU_15033654_A	9258108001_R07C02	0	Score_Call		0.6162	0.8574	0.2957	0.7297	0.9327	0.5635	0.344	0.6083	0.6549	0.7563	0.6038	0.6347	0.5411	0.5565	0.4829	0.6394	0.5219	0.6547	0.6262	0.9342	0.9305	0.6389	0.5367	0.8256	0.5736	0.5666	0.5366	0.2718	0.5827	0.4268	0.598	0.3554	0.6207	0.704	0.6609	0.5235	0.288	0.6329	0.3809	0.7439	0.1787	0.7423
210		Apr 19 2015	Wheat90K_ConsAkhunovKSU_15033654_A	9258108001_R09C02	0	calls		H	A	A	A	B	B	A	H	A	H	H	A	H	H	H	H	H	H	B	B	A	H	H	A	B	A	H	B	B	H	B	H	B	B	B	B	B	A	H	A	B	B
210		Apr 19 2015	Wheat90K_ConsAkhunovKSU_15033654_A	9258108001_R09C02	0	Score_Call		0.6162	0.8574	0.2972	0.7297	0.9327	0.5635	0.344	0.6083	0.6549	0.7563	0.6038	0.6347	0.5411	0.5565	0.4829	0.6394	0.5219	0.6547	0.6262	0.9342	0.9305	0.6389	0.4724	0.8256	0.5736	0.5666	0.5366	0.2718	0.5827	0.4268	0.598	0.3554	0.6207	0.704	0.6609	0.5235	0.288	0.6329	0.3679	0.7439	0.1787	0.7423
211		Apr 19 2015	Wheat90K_ConsAkhunovKSU_15033654_A	9258108001_R11C02	0	calls		H	B	U	B	B	B	U	H	H	H	H	A	B	B	A	H	B	B	B	A	B	H	A	A	H	H	H	H	B	H	B	B	H	B	B	H	B	A	H	A	B	H
211		Apr 19 2015	Wheat90K_ConsAkhunovKSU_15033654_A	9258108001_R11C02	0	Score_Call		0.6162	0.8574	0	0.7297	0.9327	0.5635	0.0536	0.6083	0.6549	0.7563	0.6038	0.6347	0.5411	0.5565	0.4829	0.6394	0.5219	0.6547	0.6262	0.9342	0.9305	0.6389	0.5367	0.8256	0.5736	0.5666	0.5366	0.2688	0.5827	0.4268	0.598	0.3554	0.6207	0.704	0.6609	0.5235	0.288	0.6329	0.3314	0.7439	0.1787	0.7423
212		Apr 19 2015	Wheat90K_ConsAkhunovKSU_15033654_A	9258108001_R02C02	0	calls		B	B	H	B	A	B	A	H	A	H	A	H	B	B	A	H	B	H	H	A	A	B	A	A	B	H	A	H	H	H	B	H	H	H	B	H	B	H	H	A	B	H
212		Apr 19 2015	Wheat90K_ConsAkhunovKSU_15033654_A	9258108001_R02C02	0	Score_Call		0.6162	0.8574	0.2972	0.7297	0.9327	0.5635	0.344	0.6083	0.6549	0.7563	0.6038	0.6347	0.5411	0.5565	0.4829	0.6394	0.5219	0.6547	0.6262	0.9342	0.9305	0.6389	0.5367	0.8256	0.5736	0.5666	0.5366	0.2718	0.5827	0.4268	0.598	0.3554	0.6207	0.704	0.6609	0.5235	0.288	0.6329	0.3809	0.7439	0.1787	0.7423
213		Apr 19 2015	Wheat90K_ConsAkhunovKSU_15033654_A	9258108001_R04C02	0	calls		H	B	A	A	B	B	A	B	H	A	A	H	H	H	H	B	H	H	B	B	A	B	A	A	B	H	H	H	H	H	B	H	B	B	A	H	B	H	B	A	B	B
213		Apr 19 2015	Wheat90K_ConsAkhunovKSU_15033654_A	9258108001_R04C02	0	Score_Call		0.6162	0.8574	0.2972	0.7297	0.9327	0.5635	0.344	0.6083	0.6549	0.7563	0.6038	0.6347	0.5411	0.5565	0.4829	0.6394	0.5219	0.6547	0.6262	0.9342	0.9305	0.6389	0.5367	0.8256	0.5736	0.5666	0.5366	0.2718	0.5827	0.4268	0.598	0.3554	0.6207	0.704	0.6609	0.5235	0.288	0.6329	0.3809	0.7439	0.1787	0.7423
214		Apr 19 2015	Wheat90K_ConsAkhunovKSU_15033654_A	9258108001_R06C02	0	calls		B	A	H	A	A	B	A	B	H	H	H	A	B	B	H	B	H	B	H	B	B	H	A	A	B	A	H	B	B	A	B	B	B	B	A	H	B	H	B	A	B	H
214		Apr 19 2015	Wheat90K_ConsAkhunovKSU_15033654_A	9258108001_R06C02	0	Score_Call		0.6162	0.8574	0.2972	0.7297	0.9327	0.5635	0.344	0.6083	0.6549	0.7563	0.6038	0.6347	0.5411	0.5565	0.4829	0.6394	0.5219	0.6547	0.6262	0.9342	0.9305	0.6389	0.5367	0.8256	0.5736	0.5666	0.5366	0.2718	0.5827	0.4268	0.598	0.3554	0.6207	0.704	0.6609	0.5235	0.288	0.6329	0.3809	0.7439	0.1787	0.7423
215		Apr 19 2015	Wheat90K_ConsAkhunovKSU_15033654_A	9258108001_R08C02	0	calls		H	A	A	B	A	B	H	B	A	A	A	H	B	B	H	B	B	H	B	A	A	H	H	A	A	H	H	H	H	A	B	H	H	H	A	H	B	A	H	A	B	B
215		Apr 19 2015	Wheat90K_ConsAkhunovKSU_15033654_A	9258108001_R08C02	0	Score_Call		0.6162	0.8574	0.2972	0.7297	0.9327	0.5635	0.2618	0.6083	0.6549	0.7563	0.6038	0.6347	0.5411	0.5565	0.4829	0.6394	0.5219	0.5691	0.6262	0.9342	0.9305	0.6389	0.5367	0.8256	0.5736	0.5666	0.5366	0.2718	0.5827	0.4268	0.598	0.3554	0.6207	0.704	0.6609	0.5235	0.288	0.6329	0.3809	0.7439	0.1787	0.7423
216		Apr 19 2015	Wheat90K_ConsAkhunovKSU_15033654_A	9258108001_R10C02	0	calls		B	A	H	B	B	B	A	B	H	H	A	H	H	H	H	B	B	H	H	B	A	B	A	A	A	H	H	H	B	A	B	H	B	B	B	H	B	A	H	A	B	H
216		Apr 19 2015	Wheat90K_ConsAkhunovKSU_15033654_A	9258108001_R10C02	0	Score_Call		0.6162	0.8574	0.2498	0.7297	0.9327	0.5635	0.344	0.6083	0.6549	0.7563	0.6038	0.6347	0.5411	0.5565	0.4829	0.6394	0.5219	0.6547	0.6262	0.9342	0.9305	0.6389	0.5367	0.8256	0.5736	0.5666	0.5366	0.2718	0.5827	0.4268	0.598	0.3416	0.6207	0.704	0.6609	0.5235	0.288	0.6329	0.3809	0.7439	0.1787	0.7423
217		Apr 19 2015	Wheat90K_ConsAkhunovKSU_15033654_A	9258108001_R12C02	0	calls		B	A	U	A	B	B	A	B	A	A	H	A	B	B	A	B	H	H	H	B	B	B	H	A	H	H	A	B	H	A	B	B	B	B	A	H	B	A	B	A	B	H
217		Apr 19 2015	Wheat90K_ConsAkhunovKSU_15033654_A	9258108001_R12C02	0	Score_Call		0.6162	0.8574	0.0057	0.7297	0.9327	0.5635	0.344	0.6083	0.6549	0.7563	0.6038	0.6347	0.5411	0.5565	0.4829	0.6394	0.5219	0.6547	0.5567	0.9342	0.9305	0.6389	0.5367	0.8256	0.5736	0.5666	0.5366	0.2718	0.5827	0.4268	0.598	0.3554	0.6207	0.704	0.6609	0.5235	0.288	0.6329	0.3809	0.7439	0.1787	0.7423
218		Apr 20 2015	Wheat90K_ConsAkhunovKSU_15033654_A	9258108002_R01C01	0	calls		B	B	H	A	A	B	H	B	A	H	H	A	B	B	H	H	H	B	H	A	A	B	A	A	A	A	A	B	B	H	B	B	B	H	B	H	B	H	B	A	B	H
218		Apr 20 2015	Wheat90K_ConsAkhunovKSU_15033654_A	9258108002_R01C01	0	Score_Call		0.6162	0.8574	0.2963	0.7297	0.9327	0.5635	0.3129	0.6083	0.6549	0.7563	0.6038	0.6347	0.5411	0.5565	0.4829	0.6394	0.5219	0.6547	0.613	0.9342	0.9305	0.6389	0.5367	0.8256	0.5736	0.5666	0.5366	0.2718	0.5827	0.4268	0.598	0.3554	0.6207	0.704	0.6609	0.5235	0.288	0.6329	0.3809	0.7439	0.1787	0.7423
219		Apr 20 2015	Wheat90K_ConsAkhunovKSU_15033654_A	9258108002_R03C01	0	calls		B	A	H	B	B	B	A	B	H	A	A	H	B	B	H	B	B	B	B	B	A	B	H	A	A	A	A	B	H	H	B	B	B	H	A	B	B	A	H	A	B	B
219		Apr 20 2015	Wheat90K_ConsAkhunovKSU_15033654_A	9258108002_R03C01	0	Score_Call		0.6162	0.8574	0.2972	0.7297	0.9327	0.5635	0.344	0.6083	0.6549	0.7563	0.6038	0.6347	0.5411	0.5565	0.4829	0.6394	0.5219	0.6547	0.6262	0.9342	0.9305	0.6389	0.5367	0.8256	0.5736	0.5666	0.5366	0.2718	0.5827	0.4268	0.598	0.3554	0.6207	0.704	0.6609	0.5235	0.288	0.6329	0.3809	0.7439	0.1787	0.7423
220		Apr 20 2015	Wheat90K_ConsAkhunovKSU_15033654_A	9258108002_R05C01	0	calls		H	A	U	A	A	B	A	B	A	H	H	A	H	H	H	H	H	H	B	A	B	B	H	A	A	H	H	H	B	H	B	B	H	B	B	B	B	H	H	A	B	B
220		Apr 20 2015	Wheat90K_ConsAkhunovKSU_15033654_A	9258108002_R05C01	0	Score_Call		0.6162	0.8574	0.0859	0.7297	0.9327	0.5635	0.344	0.6083	0.6549	0.7563	0.6038	0.6347	0.5411	0.5565	0.4829	0.6394	0.5219	0.6547	0.6262	0.9342	0.9305	0.6389	0.5367	0.8256	0.5736	0.5666	0.5366	0.2718	0.5827	0.4268	0.598	0.3554	0.6207	0.704	0.6609	0.5235	0.288	0.6329	0.3809	0.7439	0.1787	0.7423
221		Apr 20 2015	Wheat90K_ConsAkhunovKSU_15033654_A	9258108002_R07C01	0	calls		B	A	H	A	A	B	A	H	A	A	A	H	B	B	A	H	B	B	B	B	A	B	A	A	B	A	A	H	B	A	B	H	H	H	A	H	B	H	H	A	B	H
221		Apr 20 2015	Wheat90K_ConsAkhunovKSU_15033654_A	9258108002_R07C01	0	Score_Call		0.6162	0.8574	0.2972	0.7297	0.9327	0.5635	0.344	0.6083	0.6549	0.7563	0.6038	0.6347	0.5411	0.5565	0.4829	0.6394	0.5219	0.6547	0.6262	0.9342	0.9305	0.6389	0.5367	0.8256	0.5736	0.5666	0.5366	0.2718	0.5827	0.4268	0.598	0.3554	0.6207	0.704	0.6609	0.5235	0.288	0.6329	0.3809	0.7439	0.1787	0.7423
222		Apr 20 2015	Wheat90K_ConsAkhunovKSU_15033654_A	9258108002_R09C01	0	calls		H	A	H	A	A	B	A	B	A	A	H	A	H	U	H	H	H	H	B	B	B	H	A	A	A	H	H	B	B	A	B	H	H	B	A	H	B	A	B	A	B	B
222		Apr 20 2015	Wheat90K_ConsAkhunovKSU_15033654_A	9258108002_R09C01	0	Score_Call		0.6162	0.8574	0.2972	0.7297	0.9327	0.5635	0.344	0.6083	0.6549	0.7563	0.6038	0.6347	0.268	0.012	0.4829	0.6394	0.5219	0.6535	0.6262	0.9342	0.9305	0.6389	0.5367	0.8256	0.5736	0.5666	0.5366	0.2718	0.5827	0.4268	0.598	0.3554	0.2985	0.704	0.6609	0.5235	0.288	0.6329	0.3809	0.7439	0.1787	0.7423
223		Apr 20 2015	Wheat90K_ConsAkhunovKSU_15033654_A	9258108002_R11C01	0	calls		B	B	A	A	A	B	H	H	H	A	H	A	B	B	A	H	H	H	B	A	B	H	H	A	B	H	A	B	H	H	B	H	B	H	A	B	B	H	B	A	B	B
223		Apr 20 2015	Wheat90K_ConsAkhunovKSU_15033654_A	9258108002_R11C01	0	Score_Call		0.6162	0.8574	0.2972	0.7297	0.9327	0.5635	0.344	0.6083	0.6549	0.7563	0.6038	0.6347	0.5411	0.5565	0.4829	0.6394	0.5219	0.6547	0.6262	0.9342	0.9305	0.6389	0.5367	0.8256	0.5736	0.5666	0.5366	0.2718	0.5827	0.4268	0.598	0.3554	0.6207	0.704	0.6609	0.5235	0.288	0.6329	0.3809	0.7439	0.1787	0.7423
224		Apr 20 2015	Wheat90K_ConsAkhunovKSU_15033654_A	9258108002_R02C01	0	calls		B	B	A	A	A	B	H	H	H	A	H	A	B	B	A	H	H	H	B	A	B	H	H	A	B	H	A	B	H	H	B	H	B	H	A	B	B	H	B	A	B	B
224		Apr 20 2015	Wheat90K_ConsAkhunovKSU_15033654_A	9258108002_R02C01	0	Score_Call		0.6162	0.8574	0.2972	0.7297	0.9327	0.5635	0.344	0.6083	0.6549	0.7563	0.6038	0.6347	0.5411	0.5565	0.4829	0.6394	0.5219	0.6547	0.6262	0.9342	0.9305	0.6389	0.5367	0.8256	0.5736	0.5666	0.5366	0.2718	0.5827	0.4268	0.598	0.3554	0.6207	0.704	0.6609	0.5235	0.288	0.6329	0.3809	0.7439	0.1787	0.7423
225		Apr 20 2015	Wheat90K_ConsAkhunovKSU_15033654_A	9258108002_R04C01	0	calls		B	B	H	B	A	B	A	B	A	H	A	H	H	H	H	H	B	H	H	B	B	B	A	A	B	H	A	B	H	A	B	H	B	B	A	H	B	A	H	A	B	H
225		Apr 20 2015	Wheat90K_ConsAkhunovKSU_15033654_A	9258108002_R04C01	0	Score_Call		0.6162	0.8574	0.2972	0.7297	0.9327	0.5635	0.344	0.6083	0.6549	0.7563	0.6038	0.6347	0.5411	0.5565	0.4829	0.6394	0.5219	0.6547	0.6262	0.9342	0.9305	0.6389	0.5367	0.8256	0.5736	0.5666	0.5366	0.2718	0.5827	0.4268	0.598	0.3554	0.6207	0.704	0.6609	0.5235	0.288	0.6329	0.3809	0.7439	0.1787	0.7423
226		Apr 20 2015	Wheat90K_ConsAkhunovKSU_15033654_A	9258108002_R06C01	0	calls		B	A	A	B	B	B	A	B	A	A	A	H	B	B	H	H	B	H	B	B	A	H	H	A	A	A	A	B	H	H	B	B	B	B	B	H	B	H	B	A	B	B
226		Apr 20 2015	Wheat90K_ConsAkhunovKSU_15033654_A	9258108002_R06C01	0	Score_Call		0.6162	0.8574	0.2972	0.7297	0.9327	0.5635	0.344	0.6083	0.6549	0.7563	0.6038	0.6347	0.5411	0.5565	0.4829	0.6394	0.5219	0.6547	0.6262	0.9342	0.9305	0.6389	0.5367	0.8256	0.5736	0.5666	0.5366	0.2718	0.5827	0.4268	0.598	0.3554	0.6207	0.704	0.6609	0.5235	0.288	0.6329	0.3809	0.7439	0.1787	0.7423
227		Apr 20 2015	Wheat90K_ConsAkhunovKSU_15033654_A	9258108002_R08C01	0	calls		B	A	H	B	A	B	H	H	A	A	A	H	H	H	A	B	B	B	H	B	B	B	A	A	B	H	A	H	B	A	B	H	B	H	A	H	B	H	B	A	B	H
227		Apr 20 2015	Wheat90K_ConsAkhunovKSU_15033654_A	9258108002_R08C01	0	Score_Call		0.6162	0.8574	0.2972	0.7297	0.9327	0.5635	0.344	0.6083	0.6549	0.7563	0.6038	0.6347	0.5411	0.5565	0.4829	0.6394	0.5219	0.6547	0.6262	0.9342	0.9305	0.6389	0.5367	0.8256	0.5736	0.5666	0.5366	0.2718	0.5827	0.4268	0.598	0.3041	0.6207	0.704	0.6609	0.5235	0.288	0.6329	0.3809	0.7439	0.1787	0.7423
228		Apr 20 2015	Wheat90K_ConsAkhunovKSU_15033654_A	9258108002_R10C01	0	calls		B	B	H	B	B	B	H	B	A	A	A	H	B	B	U	B	B	B	B	B	A	B	A	A	A	A	A	B	H	U	B	B	B	H	A	B	B	A	U	A	B	B
228		Apr 20 2015	Wheat90K_ConsAkhunovKSU_15033654_A	9258108002_R10C01	0	Score_Call		0.6162	0.8574	0.2276	0.7297	0.9327	0.5635	0.3233	0.6083	0.6549	0.7563	0.6038	0.489	0.5411	0.5565	0.0788	0.6394	0.5189	0.6547	0.6262	0.9342	0.9305	0.6389	0.4647	0.8256	0.5736	0.1654	0.5366	0.2718	0.5827	0.1257	0.598	0.3554	0.6125	0.704	0.6609	0.5235	0.288	0.6329	0.0646	0.7439	0.1684	0.7423
229		Apr 20 2015	Wheat90K_ConsAkhunovKSU_15033654_A	9258108002_R12C01	0	calls		B	A	H	A	B	B	H	H	H	A	H	A	H	H	A	H	H	B	H	H	A	H	H	A	B	A	A	H	B	A	B	B	B	H	A	B	B	H	H	A	B	H
229		Apr 20 2015	Wheat90K_ConsAkhunovKSU_15033654_A	9258108002_R12C01	0	Score_Call		0.6162	0.8574	0.2968	0.7297	0.9327	0.5635	0.2642	0.6083	0.6549	0.7563	0.6038	0.6347	0.5411	0.5565	0.4829	0.6394	0.5201	0.6547	0.6262	0.9342	0.9305	0.6389	0.5367	0.8256	0.5736	0.5666	0.5366	0.2155	0.5827	0.4268	0.598	0.3554	0.6207	0.704	0.6609	0.5235	0.288	0.6329	0.3318	0.7439	0.1787	0.7423
230		Apr 20 2015	Wheat90K_ConsAkhunovKSU_15033654_A	9258108002_R01C02	0	calls		H	B	U	B	A	B	A	H	H	A	A	H	B	B	H	H	B	H	B	B	A	H	H	A	A	A	H	B	H	A	B	H	H	B	A	B	B	A	H	A	B	B
230		Apr 20 2015	Wheat90K_ConsAkhunovKSU_15033654_A	9258108002_R01C02	0	Score_Call		0.6162	0.8574	0.119	0.7297	0.9327	0.5635	0.344	0.6083	0.6549	0.7563	0.6038	0.6347	0.5411	0.5565	0.4829	0.6394	0.5219	0.6547	0.6262	0.9342	0.9305	0.6389	0.5367	0.8256	0.5736	0.5666	0.5366	0.2718	0.5827	0.4268	0.598	0.3554	0.6207	0.704	0.6609	0.5235	0.288	0.6329	0.3278	0.7439	0.1787	0.7423
231		Apr 20 2015	Wheat90K_ConsAkhunovKSU_15033654_A	9258108002_R03C02	0	calls		B	B	A	B	B	B	H	B	H	H	H	A	H	H	H	H	B	H	B	A	B	B	H	A	A	H	A	B	B	H	B	B	H	H	A	B	B	H	H	A	B	B
231		Apr 20 2015	Wheat90K_ConsAkhunovKSU_15033654_A	9258108002_R03C02	0	Score_Call		0.6162	0.8574	0.2972	0.7297	0.9327	0.5635	0.344	0.6083	0.6549	0.7563	0.6038	0.6347	0.5411	0.5565	0.4829	0.6394	0.5219	0.6547	0.6262	0.9342	0.9305	0.6389	0.5367	0.8256	0.5736	0.5666	0.5366	0.2718	0.5827	0.4268	0.598	0.3554	0.6207	0.704	0.6609	0.5235	0.288	0.6329	0.3809	0.7439	0.1787	0.7423
232		Apr 20 2015	Wheat90K_ConsAkhunovKSU_15033654_A	9258108002_R05C02	0	calls		B	B	A	B	B	B	H	B	H	H	H	A	H	H	H	H	B	H	H	A	B	B	H	A	A	H	A	B	B	H	B	B	H	B	A	B	B	H	H	A	B	B
232		Apr 20 2015	Wheat90K_ConsAkhunovKSU_15033654_A	9258108002_R05C02	0	Score_Call		0.6162	0.8574	0.2972	0.7297	0.9327	0.5635	0.344	0.6083	0.6549	0.7563	0.6038	0.6347	0.5411	0.5565	0.4829	0.6394	0.5219	0.6541	0.6262	0.9342	0.9305	0.6389	0.5367	0.8256	0.5736	0.5666	0.5366	0.2718	0.5827	0.4268	0.598	0.3554	0.6207	0.704	0.6609	0.5235	0.288	0.6329	0.3809	0.7439	0.1787	0.7423
233		Apr 20 2015	Wheat90K_ConsAkhunovKSU_15033654_A	9258108002_R07C02	0	calls		B	A	A	B	B	B	U	B	A	A	A	H	B	B	H	H	B	H	B	B	A	H	H	A	A	A	A	B	H	H	B	B	B	B	B	H	B	H	B	A	B	B
233		Apr 20 2015	Wheat90K_ConsAkhunovKSU_15033654_A	9258108002_R07C02	0	Score_Call		0.6162	0.8574	0.2972	0.7297	0.9327	0.5635	0	0.6083	0.6549	0.7563	0.6038	0.6347	0.5411	0.5565	0.4829	0.6394	0.5219	0.6547	0.6262	0.9342	0.9305	0.6389	0.5367	0.8256	0.5736	0.5666	0.5366	0.2718	0.5827	0.4268	0.598	0.3554	0.6207	0.704	0.6609	0.5235	0.288	0.6329	0.3809	0.7439	0.1787	0.7423
234		Apr 20 2015	Wheat90K_ConsAkhunovKSU_15033654_A	9258108002_R09C02	0	calls		H	A	A	A	B	B	H	B	A	A	H	A	B	B	H	H	H	B	B	B	B	H	H	A	A	A	H	B	B	H	B	B	B	B	B	B	B	A	B	A	B	B
234		Apr 20 2015	Wheat90K_ConsAkhunovKSU_15033654_A	9258108002_R09C02	0	Score_Call		0.6162	0.8574	0.2972	0.7297	0.9327	0.5635	0.344	0.6083	0.6549	0.7563	0.6038	0.6347	0.5411	0.5565	0.4829	0.6394	0.5219	0.6547	0.6262	0.9342	0.9305	0.6389	0.5367	0.8256	0.5736	0.5666	0.5366	0.2718	0.5827	0.4268	0.598	0.3554	0.6207	0.704	0.6609	0.5235	0.288	0.6329	0.3809	0.7439	0.1787	0.7423
235		Apr 20 2015	Wheat90K_ConsAkhunovKSU_15033654_A	9258108002_R11C02	0	calls		B	B	A	A	B	B	A	H	A	H	A	H	B	B	A	H	H	B	B	B	B	B	H	A	B	H	A	H	H	H	B	B	H	H	A	H	B	H	H	A	B	B
235		Apr 20 2015	Wheat90K_ConsAkhunovKSU_15033654_A	9258108002_R11C02	0	Score_Call		0.6162	0.8574	0.2972	0.7297	0.9327	0.5635	0.344	0.6083	0.6549	0.7563	0.6038	0.6347	0.5411	0.5565	0.4829	0.6394	0.5219	0.6547	0.6262	0.9342	0.9305	0.6389	0.5367	0.8256	0.5736	0.5666	0.5366	0.2718	0.5827	0.4268	0.598	0.3554	0.6207	0.704	0.6609	0.5235	0.288	0.6329	0.3714	0.7439	0.1787	0.7423
236		Apr 20 2015	Wheat90K_ConsAkhunovKSU_15033654_A	9258108002_R02C02	0	calls		B	A	H	B	A	B	A	B	H	A	A	H	H	H	H	H	B	B	B	A	A	H	A	A	B	A	A	B	H	A	B	B	B	B	A	H	B	H	H	A	B	B
236		Apr 20 2015	Wheat90K_ConsAkhunovKSU_15033654_A	9258108002_R02C02	0	Score_Call		0.6162	0.8574	0.2972	0.7297	0.9327	0.5635	0.344	0.6083	0.6549	0.7563	0.6038	0.6347	0.5411	0.5565	0.4829	0.6394	0.5219	0.6547	0.6262	0.9342	0.9305	0.6389	0.5367	0.8256	0.5736	0.5666	0.5366	0.2718	0.5827	0.4268	0.598	0.3554	0.6207	0.704	0.6609	0.5235	0.288	0.6329	0.3809	0.7439	0.1787	0.7423
237		Apr 20 2015	Wheat90K_ConsAkhunovKSU_15033654_A	9258108002_R04C02	0	calls		B	A	U	B	B	B	H	B	H	A	A	H	B	B	H	H	B	H	B	A	B	H	A	A	B	H	A	B	B	H	B	H	H	H	A	H	B	A	B	A	B	B
237		Apr 20 2015	Wheat90K_ConsAkhunovKSU_15033654_A	9258108002_R04C02	0	Score_Call		0.6162	0.8574	0.0887	0.7297	0.9327	0.5635	0.3258	0.6083	0.6549	0.7563	0.6038	0.6347	0.5411	0.5565	0.4829	0.6394	0.5219	0.6547	0.6262	0.9342	0.9305	0.6389	0.5367	0.8256	0.5736	0.5666	0.5366	0.2718	0.5827	0.4268	0.598	0.3554	0.6207	0.704	0.6609	0.5235	0.288	0.6329	0.3809	0.7439	0.1787	0.7423
238		Apr 20 2015	Wheat90K_ConsAkhunovKSU_15033654_A	9258108002_R06C02	0	calls		B	A	A	B	A	B	H	H	H	A	A	H	H	H	H	H	B	H	B	B	B	B	A	A	B	H	A	B	H	H	B	B	B	H	B	B	B	A	B	A	B	B
238		Apr 20 2015	Wheat90K_ConsAkhunovKSU_15033654_A	9258108002_R06C02	0	Score_Call		0.6162	0.8574	0.2972	0.7297	0.9327	0.5635	0.344	0.6083	0.6549	0.7563	0.6038	0.6347	0.5411	0.5565	0.4829	0.6394	0.5219	0.6547	0.6262	0.9342	0.9305	0.6389	0.5367	0.8256	0.5736	0.5666	0.5366	0.2718	0.5827	0.4268	0.598	0.3554	0.6207	0.704	0.6609	0.5235	0.288	0.6329	0.3809	0.7439	0.1787	0.7423
239		Apr 20 2015	Wheat90K_ConsAkhunovKSU_15033654_A	9258108002_R08C02	0	calls		H	A	A	A	A	B	A	H	H	A	A	H	B	B	A	H	H	H	H	B	A	B	A	A	A	H	H	B	B	H	B	B	B	B	A	H	B	H	B	A	B	H
239		Apr 20 2015	Wheat90K_ConsAkhunovKSU_15033654_A	9258108002_R08C02	0	Score_Call		0.6162	0.8574	0.2972	0.7297	0.9327	0.5635	0.344	0.6083	0.6549	0.7563	0.6038	0.6347	0.5411	0.5565	0.4829	0.6394	0.5219	0.6547	0.6262	0.9342	0.9305	0.6389	0.5367	0.8256	0.5736	0.5666	0.5366	0.2718	0.5827	0.4268	0.598	0.3554	0.6207	0.704	0.6609	0.5235	0.288	0.6329	0.3809	0.7439	0.1787	0.7423
240		Apr 20 2015	Wheat90K_ConsAkhunovKSU_15033654_A	9258108002_R10C02	0	calls		B	A	H	A	B	B	A	H	H	H	H	A	H	H	A	H	H	B	H	B	B	H	H	A	B	A	A	H	U	A	B	H	H	H	B	H	B	A	H	A	B	H
240		Apr 20 2015	Wheat90K_ConsAkhunovKSU_15033654_A	9258108002_R10C02	0	Score_Call		0.6162	0.8574	0.2204	0.7297	0.9327	0.5635	0.344	0.6083	0.6549	0.7563	0.6038	0.6347	0.5411	0.5565	0.4829	0.6394	0.5219	0.6547	0.6262	0.9342	0.9305	0.6389	0.5367	0.8256	0.5736	0.5666	0.5366	0.2718	0.1434	0.4268	0.598	0.3554	0.6207	0.704	0.6609	0.5235	0.288	0.6329	0.3809	0.7439	0.1787	0.7423
241		Apr 20 2015	Wheat90K_ConsAkhunovKSU_15033654_A	9258108002_R12C02	0	calls		U	H	A	A	H	B	U	H	H	U	H	A	U	U	A	U	H	H	H	A	H	U	H	H	H	H	U	H	U	U	U	B	U	U	B	H	B	U	H	H	B	H
241		Apr 20 2015	Wheat90K_ConsAkhunovKSU_15033654_A	9258108002_R12C02	0	Score_Call		0.0768	0.8574	0.2972	0.7297	0.9327	0.5635	0.0431	0.6083	0.6549	0	0.6038	0.6347	0.1446	0.0074	0.4829	0.1008	0.5162	0.6547	0.6238	0.9342	0.9305	0	0.4881	0.7285	0.5736	0.5666	0.1224	0.2718	0.0977	0	0.0247	0.3113	0.0928	0	0.406	0.5235	0.288	0	0.1787	0.6921	0.1787	0.7423
242		Apr 20 2015	Wheat90K_ConsAkhunovKSU_15033654_A	9258108003_R01C01	0	calls		U	A	H	A	B	B	H	H	A	H	H	A	H	H	A	H	H	B	B	A	B	B	A	A	B	A	H	B	B	H	B	B	H	H	B	H	B	A	B	A	B	B
242		Apr 20 2015	Wheat90K_ConsAkhunovKSU_15033654_A	9258108003_R01C01	0	Score_Call		0.1041	0.8574	0.1845	0.7297	0.9327	0.5635	0.344	0.6083	0.6549	0.7563	0.6038	0.6347	0.5411	0.5565	0.4829	0.6394	0.5219	0.6547	0.6262	0.9342	0.9305	0.6389	0.5367	0.8256	0.5736	0.5666	0.5366	0.2718	0.5827	0.4268	0.598	0.3554	0.6207	0.704	0.6609	0.5235	0.288	0.6329	0.3809	0.7439	0.1787	0.7423
[truncated: 5,000 more columns]
