# Supplementary material for: Mapping of Genetic Loci Conferring Resistance to Leaf Rust From Three Globally Resistant Durum Wheat Sources
Source: Front Plant Sci. 2019 Oct 8;10:1247. doi: 10.3389/fpls.2019.01247 (PMC6792298; doi:10.3389/fpls.2019.01247)
Supplement: Supplementary file 11 [file DataSheet_3.zip › Saragolla X ATRED#2 90K.csv]

OPA	LinkedGentrainFilePath
Wheat90K_ConsAkhunovKSU_15033654_A	Wheat90k_ConsAkhunovKSU_15033654_A.bpm
0	ProjectId	SARAGOLLA_JUNE2015_LocusXDNA	Project Name
GenomeStudio Genotyping Module	GenCall Software Version
204	Number DNAs
13068	Number Loci
oligoPoolId	recordType	data
Wheat90K_ConsAkhunovKSU_15033654_A	Gentrain Scores		0.4170678	0.682715	0.7558507	0.8535054	0.7194068	0.7236234	0.8023399	0.8882548	0.6954894	0.7746049	0.8257915	0.9124151	0.3690263	0.7710841	0.9091682	0.7056784	0.8055524	0.6640876	0.9127174	0.4380988	0.5270131	0.7192265	0.5923267	0.5952912	0.9484149	0.627449	0.5279956	0.889842	0.5465518	0.6150596	0.7175273	0.8818582	0.66925	0.8209091	0.7625018	0.7513107	0.509486	0.663563	0.9288309	0.6895382	0.7300696	0.7210851	0.5588319	0.7915198	0.7693437	0.6447988	0.5327243
Wheat90K_ConsAkhunovKSU_15033654_A	ilmnIds		BobWhite_c10015_641-0_T_F_2063662228	BobWhite_c10017_644-0_T_R_2063559513	BobWhite_c10140_297-0_T_R_2063630509	BobWhite_c10229_415-0_T_F_2063559530	BobWhite_c10453_396-0_T_F_2063630513	BobWhite_c10476_790-0_T_F_2063559553	BobWhite_c10520_1517-0_T_F_2063612836	BobWhite_c10529_1331-0_T_F_2063630514	BobWhite_c10539_201-0_T_F_2063653516	BobWhite_c10574_193-0_T_F_2063559568	BobWhite_c10578_272-0_T_F_2063559570	BobWhite_c10614_157-0_B_F_2063684964	BobWhite_c10644_85-0_T_R_2063684965	BobWhite_c1072_100-0_B_R_2063559593	BobWhite_c10740_179-0_B_F_2063680384	BobWhite_c1085_412-0_T_F_2063559610	BobWhite_c10921_1183-0_B_F_2063624884	BobWhite_c10954_467-0_B_F_2063559617	BobWhite_c11000_1049-0_B_F_2063559626	BobWhite_c11038_605-0_T_R_2063559637	BobWhite_c11044_322-0_T_R_2063559641	BobWhite_c1105_299-0_B_F_2063673472	BobWhite_c11201_410-0_T_R_2063682517	BobWhite_c11231_615-0_B_F_2063685921	BobWhite_c11301_226-0_B_F_2063673478	BobWhite_c11309_738-0_T_F_2063559656	BobWhite_c1131_328-0_T_R_2063653535	BobWhite_c11312_346-0_T_F_2063677355	BobWhite_c11327_248-0_T_F_2063653536	BobWhite_c11327_491-0_T_F_2063630532	BobWhite_c11354_376-0_T_F_2063653540	BobWhite_c11397_231-0_B_F_2063559665	BobWhite_c11460_291-0_T_F_2063559669	BobWhite_c11479_157-0_T_F_2063559673	BobWhite_c11480_1370-0_T_R_2063668288	BobWhite_c11512_157-0_T_R_2063662244	BobWhite_c11540_60-0_T_R_2063612862	BobWhite_c11615_191-0_T_F_2063630539	BobWhite_c11621_123-0_T_F_2063559687	BobWhite_c11652_421-0_T_F_2063559689	BobWhite_c11800_96-0_B_F_2063624897	BobWhite_c11861_557-0_B_F_2063559702	BobWhite_c11949_788-0_B_F_2063680387	BobWhite_c1196_297-0_T_R_2063643799	BobWhite_c11997_246-0_T_R_2063630542	BobWhite_c12016_88-0_T_R_2063643803	BobWhite_c12078_316-0_T_F_2063612875
Wheat90K_ConsAkhunovKSU_15033654_A	ilmnStrand		T	T	T	T	T	T	T	T	T	T	T	B	T	B	B	T	B	B	B	T	T	B	T	B	B	T	T	T	T	T	T	B	T	T	T	T	T	T	T	T	B	B	B	T	T	T	T
Wheat90K_ConsAkhunovKSU_15033654_A	locusIds		1	2	3	4	5	6	7	8	9	10	11	12	13	14	15	16	17	18	19	20	21	22	23	24	25	26	27	28	29	30	31	32	33	34	35	36	37	38	39	40	41	42	43	44	45	46	47
Wheat90K_ConsAkhunovKSU_15033654_A	locusNames		BobWhite_c10015_641	BobWhite_c10017_644	BobWhite_c10140_297	BobWhite_c10229_415	BobWhite_c10453_396	BobWhite_c10476_790	BobWhite_c10520_1517	BobWhite_c10529_1331	BobWhite_c10539_201	BobWhite_c10574_193	BobWhite_c10578_272	BobWhite_c10614_157	BobWhite_c10644_85	BobWhite_c1072_100	BobWhite_c10740_179	BobWhite_c1085_412	BobWhite_c10921_1183	BobWhite_c10954_467	BobWhite_c11000_1049	BobWhite_c11038_605	BobWhite_c11044_322	BobWhite_c1105_299	BobWhite_c11201_410	BobWhite_c11231_615	BobWhite_c11301_226	BobWhite_c11309_738	BobWhite_c1131_328	BobWhite_c11312_346	BobWhite_c11327_248	BobWhite_c11327_491	BobWhite_c11354_376	BobWhite_c11397_231	BobWhite_c11460_291	BobWhite_c11479_157	BobWhite_c11480_1370	BobWhite_c11512_157	BobWhite_c11540_60	BobWhite_c11615_191	BobWhite_c11621_123	BobWhite_c11652_421	BobWhite_c11800_96	BobWhite_c11861_557	BobWhite_c11949_788	BobWhite_c1196_297	BobWhite_c11997_246	BobWhite_c12016_88	BobWhite_c12078_316
Wheat90K_ConsAkhunovKSU_15033654_A	olicodeNames		49691331	32728355	20706459	27712364	37694429	13628482	50606481	30709497	13768488	28601354	40683451	30721428	37781459	10786343	60707487	29662469	51648431	12603491	27730316	50649435	26697311	15689405	54682419	49622345	69658310	11648334	23754396	14662411	10754342	44657311	13786383	41745453	10706499	57771316	58777482	37655450	32722360	52652392	50789408	14792486	46708327	34742405	28713352	43604471	47775460	25790495	45727406
Wheat90K_ConsAkhunovKSU_15033654_A	snps		A/G	A/G	A/G	A/G	A/G	A/G	A/G	A/G	A/G	A/C	A/G	T/C	A/G	T/C	T/C	A/G	T/C	T/G	T/G	A/G	A/G	T/C	A/G	T/C	T/C	A/G	A/C	A/G	A/G	A/G	A/G	T/G	A/G	A/G	A/G	A/G	A/G	A/G	A/G	A/G	T/C	T/C	T/C	A/G	A/C	A/G	A/G
Wheat90K_ConsAkhunovKSU_15033654_A	plusMinusStrand		TOP	TOP	TOP	TOP	TOP	TOP	TOP	TOP	TOP	TOP	TOP	TOP	TOP	TOP	TOP	TOP	TOP	TOP	TOP	TOP	TOP	TOP	TOP	TOP	TOP	TOP	TOP	TOP	TOP	TOP	TOP	TOP	TOP	TOP	TOP	TOP	TOP	TOP	TOP	TOP	TOP	TOP	TOP	TOP	TOP	TOP	TOP
oligoPoolId	GTS LocusId	data
Wheat90K_ConsAkhunovKSU_15033654_A	locus		1	2	3	4	5	6	7	8	9	10	11	12	13	14	15	16	17	18	19	20	21	22	23	24	25	26	27	28	29	30	31	32	33	34	35	36	37	38	39	40	41	42	43	44	45	46	47
instituteLabel	plateWell	imageDate	oligoPoolId	bundleId	status	recordType	data
SARAGOLLA		Apr 27 2015	Wheat90K_ConsAkhunovKSU_15033654_A	9268444011_R10C01	0	calls		A	B	A	B	B	A	B	A	A	H	A	A	A	B	B	B	B	B	A	A	A	B	B	H	A	B	A	B	A	B	H	B	H	A	B	A	A	B	B	H	H	H
SARAGOLLA		Apr 27 2015	Wheat90K_ConsAkhunovKSU_15033654_A	9268444011_R10C01	0	Score_Call		0.1884	0.5413	0.6735	0.8319	0.6076	0.6153	0.8192	0.8767	0.5643	0.7066	0.7911	0.9465	0.1526	0.7689	0.9001	0.5827	0.7590	0.5084	0.9468	0.2064	0.3007	0.6073	0.3907	0.3952	0.9370	0.4461	0.3019	0.8786	0.3655	0.4261	0.6042	0.8690	0.5174	0.7836	0.6853	0.6654	0.3124	0.5697	0.9197	0.5535	0.6270	0.6107
ALRED		Apr 20 2015	Wheat90K_ConsAkhunovKSU_15033654_A	9258108003_R07C01	0	calls		A	U	A	B	H	H	B	A	H	B	H	B	A	A	B	H	H	H	B	A	A	B	H	A	A	H	A	B	B	H	B	B	A	A	B	H	A	A	B	B	A	A
ALRED		Apr 20 2015	Wheat90K_ConsAkhunovKSU_15033654_A	9258108003_R07C01	0	Score_Call		0.1884	0.0153	0.6735	0.8319	0.6076	0.3426	0.8192	0.8767	0.5643	0.7066	0.7911	0.9465	0.1526	0.7689	0.9001	0.5827	0.7590	0.5084	0.9468	0.2064	0.3007	0.6073	0.3907	0.3952	0.9370	0.4461	0.3019	0.8786	0.3655	0.4261	0.6042	0.8690	0.5174	0.7836	0.6853	0.6654	0.3124	0.5697	0.9197	0.5535	0.6270	0.6107
2419		Apr 27 2015	Wheat90K_ConsAkhunovKSU_15033654_A	9268444011_R01C02	0	calls		B	H	A	H	B	A	B	H	A	H	A	B	B	B	A	H	B	B	A	A	A	B	H	H	B	B	B	H	A	B	B	B	A	A	B	A	A	H	B	H	H	H
2419		Apr 27 2015	Wheat90K_ConsAkhunovKSU_15033654_A	9268444011_R01C02	0	Score_Call		0.1884	0.5413	0.6735	0.8319	0.6076	0.6153	0.8192	0.8767	0.5643	0.7066	0.7911	0.9465	0.1526	0.7689	0.9001	0.5827	0.7590	0.5084	0.9468	0.2064	0.3007	0.6073	0.3907	0.3435	0.9370	0.4461	0.3019	0.8786	0.3655	0.4261	0.6042	0.8690	0.5174	0.7836	0.6853	0.6654	0.3124	0.5697	0.9197	0.5535	0.6270	0.6107
2420		Apr 27 2015	Wheat90K_ConsAkhunovKSU_15033654_A	9268444011_R03C02	0	calls		A	B	A	B	B	A	B	A	A	B	A	B	A	B	B	H	B	B	A	A	A	B	H	A	A	B	A	B	B	H	B	B	H	A	B	A	B	A	B	H	H	H
2420		Apr 27 2015	Wheat90K_ConsAkhunovKSU_15033654_A	9268444011_R03C02	0	Score_Call		0.1884	0.5413	0.6735	0.8319	0.6076	0.6153	0.8192	0.8767	0.5643	0.7066	0.7911	0.9465	0.1526	0.7689	0.9001	0.5827	0.7590	0.5084	0.9468	0.2064	0.3007	0.6073	0.3907	0.3073	0.9370	0.4461	0.3019	0.8786	0.3655	0.4261	0.6042	0.8690	0.5174	0.7836	0.6853	0.6654	0.3124	0.5697	0.9197	0.5535	0.6270	0.6107
2421		Apr 27 2015	Wheat90K_ConsAkhunovKSU_15033654_A	9268444011_R05C02	0	calls		A	B	A	B	B	A	B	A	H	H	A	B	A	A	B	B	B	B	B	A	A	B	H	A	A	H	A	B	B	H	H	B	A	A	B	A	A	A	B	B	H	H
2421		Apr 27 2015	Wheat90K_ConsAkhunovKSU_15033654_A	9268444011_R05C02	0	Score_Call		0.1884	0.5413	0.6735	0.8319	0.6076	0.6153	0.8192	0.8767	0.5643	0.7066	0.7911	0.9465	0.1526	0.7689	0.9001	0.5827	0.7590	0.5084	0.9468	0.2064	0.3007	0.6073	0.3907	0.3952	0.9370	0.4461	0.3019	0.8786	0.3655	0.4261	0.6042	0.8690	0.5174	0.7836	0.6853	0.6654	0.3124	0.5697	0.9197	0.5535	0.6270	0.6107
2422		Apr 27 2015	Wheat90K_ConsAkhunovKSU_15033654_A	9268444011_R07C02	0	calls		A	B	A	B	B	H	B	A	H	B	A	B	A	A	B	B	H	H	B	A	A	B	H	A	A	H	A	B	A	B	H	B	H	A	B	A	A	A	B	B	H	A
2422		Apr 27 2015	Wheat90K_ConsAkhunovKSU_15033654_A	9268444011_R07C02	0	Score_Call		0.1884	0.5413	0.6735	0.8319	0.6076	0.6153	0.8192	0.8767	0.5643	0.7066	0.7911	0.9465	0.1526	0.7689	0.9001	0.5827	0.7590	0.5084	0.9468	0.2064	0.3007	0.6073	0.3907	0.3952	0.9370	0.4461	0.3019	0.8786	0.3655	0.4261	0.6042	0.8690	0.5174	0.7836	0.6853	0.6654	0.3124	0.5697	0.9197	0.5535	0.6270	0.6107
2423		Apr 27 2015	Wheat90K_ConsAkhunovKSU_15033654_A	9268444011_R09C02	0	calls		A	B	A	B	B	H	B	A	H	H	A	B	A	A	B	H	H	H	A	A	A	B	B	A	A	H	A	B	B	H	H	B	H	A	B	H	B	B	B	H	H	A
2423		Apr 27 2015	Wheat90K_ConsAkhunovKSU_15033654_A	9268444011_R09C02	0	Score_Call		0.1884	0.5413	0.6735	0.8319	0.6076	0.6153	0.8192	0.8767	0.5643	0.7066	0.7911	0.9465	0.1526	0.7689	0.9001	0.5827	0.7590	0.5084	0.9468	0.2064	0.3007	0.6073	0.3907	0.3952	0.9370	0.4461	0.3019	0.8786	0.3655	0.4261	0.6042	0.8690	0.5174	0.7836	0.6853	0.6654	0.3124	0.5697	0.9197	0.5535	0.6270	0.6107
2424		Apr 27 2015	Wheat90K_ConsAkhunovKSU_15033654_A	9268444011_R11C02	0	calls		A	B	A	B	B	H	B	A	H	H	A	A	A	A	B	B	H	B	A	A	A	B	B	H	A	H	A	B	A	B	B	B	A	A	B	A	B	B	B	H	H	H
2424		Apr 27 2015	Wheat90K_ConsAkhunovKSU_15033654_A	9268444011_R11C02	0	Score_Call		0.1884	0.5413	0.6735	0.8319	0.6076	0.6153	0.8192	0.8767	0.5643	0.7066	0.7911	0.9465	0.1526	0.7689	0.9001	0.5827	0.7590	0.5084	0.9468	0.2064	0.3007	0.6073	0.3907	0.2649	0.9370	0.4461	0.3019	0.8786	0.3655	0.4261	0.6042	0.8690	0.5174	0.7836	0.6853	0.6654	0.3124	0.5697	0.9197	0.5535	0.6270	0.6107
2425		Apr 27 2015	Wheat90K_ConsAkhunovKSU_15033654_A	9268444011_R02C02	0	calls		A	B	A	B	B	A	B	A	H	H	A	B	A	B	B	B	B	H	B	A	A	B	B	A	A	H	A	B	B	H	B	B	A	A	B	A	A	B	B	H	H	A
2425		Apr 27 2015	Wheat90K_ConsAkhunovKSU_15033654_A	9268444011_R02C02	0	Score_Call		0.1884	0.5413	0.6735	0.8319	0.6076	0.6153	0.8192	0.8767	0.5643	0.7066	0.7911	0.9465	0.1526	0.7689	0.9001	0.5827	0.7590	0.5084	0.9468	0.2064	0.3007	0.6073	0.3907	0.3952	0.9370	0.4461	0.3019	0.8786	0.3655	0.4261	0.6042	0.8690	0.5174	0.7836	0.6853	0.6654	0.3124	0.5697	0.9197	0.5535	0.6270	0.6107
2426		Apr 27 2015	Wheat90K_ConsAkhunovKSU_15033654_A	9268444011_R04C02	0	calls		A	B	A	B	B	H	B	A	U	B	H	A	A	H	B	B	B	H	A	A	A	B	H	A	A	H	A	B	H	U	H	B	H	A	B	H	A	A	B	B	H	A
2426		Apr 27 2015	Wheat90K_ConsAkhunovKSU_15033654_A	9268444011_R04C02	0	Score_Call		0.1884	0.5413	0.6735	0.8319	0.6076	0.6153	0.8192	0.8767	0.0493	0.7066	0.7911	0.9465	0.1526	0.7689	0.9001	0.5827	0.7590	0.5084	0.9468	0.2064	0.3007	0.6073	0.3907	0.3952	0.9370	0.4461	0.3019	0.8786	0.3655	0.0000	0.6042	0.8690	0.5174	0.7836	0.6853	0.6654	0.3124	0.5697	0.9197	0.5535	0.6270	0.6107
2427		Apr 27 2015	Wheat90K_ConsAkhunovKSU_15033654_A	9268444011_R06C02	0	calls		A	B	A	B	B	H	B	A	A	B	A	B	A	B	B	B	B	B	A	A	A	B	H	A	A	B	A	B	B	H	H	B	H	A	B	A	A	A	B	B	H	H
2427		Apr 27 2015	Wheat90K_ConsAkhunovKSU_15033654_A	9268444011_R06C02	0	Score_Call		0.1884	0.5413	0.6735	0.8319	0.6076	0.6153	0.8192	0.8767	0.5643	0.7066	0.7911	0.9465	0.1526	0.7689	0.9001	0.5827	0.7590	0.5084	0.9468	0.2064	0.3007	0.6073	0.3907	0.3952	0.9370	0.4461	0.3019	0.8786	0.3655	0.4261	0.6042	0.8690	0.5174	0.7836	0.6853	0.6654	0.3124	0.5697	0.9197	0.5535	0.6270	0.6107
2428		Apr 27 2015	Wheat90K_ConsAkhunovKSU_15033654_A	9268444011_R08C02	0	calls		A	B	A	B	B	A	B	A	H	H	H	B	A	A	B	B	B	H	A	A	A	B	B	A	A	B	A	B	A	B	H	B	H	A	B	A	A	A	B	B	H	A
2428		Apr 27 2015	Wheat90K_ConsAkhunovKSU_15033654_A	9268444011_R08C02	0	Score_Call		0.1884	0.5413	0.6735	0.8319	0.6076	0.6153	0.8192	0.8767	0.5643	0.7066	0.7911	0.9465	0.1526	0.7689	0.9001	0.5827	0.7590	0.5084	0.9468	0.2064	0.3007	0.6073	0.3907	0.3893	0.9370	0.4461	0.3019	0.8786	0.3655	0.4261	0.6042	0.8690	0.5174	0.7836	0.6853	0.6654	0.3124	0.5697	0.9197	0.5535	0.6270	0.6107
2429		Apr 27 2015	Wheat90K_ConsAkhunovKSU_15033654_A	9268444011_R10C02	0	calls		A	B	A	B	B	A	B	A	A	B	A	B	A	B	B	H	H	B	B	A	A	B	H	A	A	H	A	B	A	B	B	B	H	A	B	H	B	B	B	H	H	H
2429		Apr 27 2015	Wheat90K_ConsAkhunovKSU_15033654_A	9268444011_R10C02	0	Score_Call		0.1884	0.5413	0.6735	0.8319	0.6076	0.6153	0.8192	0.8767	0.5643	0.7066	0.7911	0.9465	0.1526	0.7689	0.9001	0.5827	0.7590	0.5084	0.9468	0.2064	0.3007	0.6073	0.3907	0.3290	0.9370	0.4461	0.3019	0.8786	0.3655	0.4261	0.6042	0.8690	0.5174	0.7836	0.6853	0.6654	0.3124	0.5697	0.9197	0.5535	0.6270	0.6107
2430		Apr 27 2015	Wheat90K_ConsAkhunovKSU_15033654_A	9268444011_R12C02	0	calls		A	B	A	B	B	A	B	A	H	H	H	B	A	A	B	H	B	H	A	A	A	B	H	U	A	H	A	B	B	H	B	B	H	A	B	A	B	A	B	B	H	A
2430		Apr 27 2015	Wheat90K_ConsAkhunovKSU_15033654_A	9268444011_R12C02	0	Score_Call		0.1884	0.5413	0.6735	0.8319	0.6076	0.6153	0.8192	0.8767	0.5643	0.7066	0.7911	0.9465	0.1526	0.7689	0.9001	0.5827	0.7590	0.5084	0.9468	0.2055	0.3007	0.6073	0.3907	0.0024	0.9370	0.4424	0.3019	0.8786	0.3655	0.3466	0.6042	0.8690	0.5174	0.7836	0.6853	0.6654	0.3124	0.5697	0.9197	0.5535	0.6270	0.6107
2431		May 13 2015	Wheat90K_ConsAkhunovKSU_15033654_A	3998548001_R01C01	0	calls		A	B	A	B	B	H	B	A	H	H	A	B	A	A	B	B	B	H	A	A	A	B	H	A	A	H	A	B	B	H	H	B	H	A	B	A	A	A	B	H	H	H
2431		May 13 2015	Wheat90K_ConsAkhunovKSU_15033654_A	3998548001_R01C01	0	Score_Call		0.1884	0.5413	0.6735	0.8319	0.6076	0.6153	0.8192	0.8767	0.5643	0.7066	0.7911	0.9465	0.1526	0.7689	0.9001	0.5827	0.7590	0.5084	0.9468	0.2064	0.3007	0.6073	0.3907	0.3952	0.9370	0.4461	0.3019	0.8786	0.3655	0.4261	0.6042	0.8690	0.5174	0.7836	0.6853	0.6654	0.3124	0.5697	0.9197	0.5535	0.6270	0.6107
2432		May 13 2015	Wheat90K_ConsAkhunovKSU_15033654_A	3998548001_R03C01	0	calls		A	B	A	B	B	A	B	A	A	H	H	A	A	B	B	H	H	B	B	A	A	B	B	H	A	H	A	B	A	B	H	B	A	A	B	H	A	B	B	H	H	H
2432		May 13 2015	Wheat90K_ConsAkhunovKSU_15033654_A	3998548001_R03C01	0	Score_Call		0.1884	0.5413	0.6735	0.8319	0.6076	0.6153	0.8192	0.8767	0.5643	0.7066	0.7911	0.9465	0.1526	0.7689	0.9001	0.5827	0.7590	0.5084	0.9468	0.2064	0.3007	0.6073	0.3907	0.3952	0.9370	0.4455	0.3019	0.8786	0.3655	0.4261	0.6042	0.8690	0.5174	0.7836	0.6853	0.6654	0.3124	0.5697	0.9197	0.5535	0.6270	0.6107
2433		May 13 2015	Wheat90K_ConsAkhunovKSU_15033654_A	3998548001_R05C01	0	calls		A	B	A	B	B	A	B	A	A	H	A	B	A	B	B	H	B	H	B	A	A	B	B	A	A	H	A	B	A	B	H	B	H	A	B	A	A	B	B	H	H	A
2433		May 13 2015	Wheat90K_ConsAkhunovKSU_15033654_A	3998548001_R05C01	0	Score_Call		0.1884	0.5413	0.6735	0.8319	0.6076	0.6153	0.8192	0.8767	0.5643	0.7066	0.7911	0.9465	0.1526	0.7689	0.9001	0.5827	0.7590	0.5084	0.9468	0.2064	0.3007	0.6073	0.3907	0.3952	0.9370	0.4461	0.3019	0.8786	0.3655	0.4261	0.6042	0.8690	0.5174	0.7836	0.6853	0.6654	0.3124	0.5697	0.9197	0.5535	0.6270	0.6107
2434		May 13 2015	Wheat90K_ConsAkhunovKSU_15033654_A	3998548001_R07C01	0	calls		A	B	A	B	B	H	B	A	H	H	H	B	A	B	B	B	B	H	B	A	A	B	H	A	A	H	A	B	A	B	B	B	H	A	B	A	A	A	B	B	H	A
2434		May 13 2015	Wheat90K_ConsAkhunovKSU_15033654_A	3998548001_R07C01	0	Score_Call		0.1884	0.5413	0.6735	0.8319	0.6076	0.6153	0.8192	0.8767	0.5643	0.7066	0.7911	0.9465	0.1526	0.7689	0.9001	0.5827	0.7590	0.5084	0.9468	0.2064	0.3007	0.6073	0.3907	0.3952	0.9370	0.4461	0.3019	0.8786	0.3655	0.4261	0.6042	0.8690	0.5174	0.7836	0.6853	0.6654	0.3124	0.5697	0.9197	0.5535	0.6270	0.6107
2435		May 13 2015	Wheat90K_ConsAkhunovKSU_15033654_A	3998548001_R09C01	0	calls		A	B	A	B	B	H	B	A	H	B	A	B	A	B	B	B	B	B	B	A	A	B	H	A	A	H	A	B	B	H	H	B	H	A	B	A	B	A	B	B	H	A
2435		May 13 2015	Wheat90K_ConsAkhunovKSU_15033654_A	3998548001_R09C01	0	Score_Call		0.1884	0.5413	0.6735	0.8319	0.6076	0.6153	0.8192	0.8767	0.5643	0.7066	0.7911	0.9465	0.1526	0.7689	0.9001	0.5827	0.7590	0.5084	0.9468	0.2064	0.3007	0.6073	0.3907	0.3952	0.9370	0.4461	0.3019	0.8786	0.3655	0.4261	0.6042	0.8690	0.5174	0.7836	0.6853	0.6654	0.3124	0.5697	0.9197	0.5535	0.6270	0.6107
2436		May 13 2015	Wheat90K_ConsAkhunovKSU_15033654_A	3998548001_R11C01	0	calls		A	B	A	B	B	H	B	A	H	B	A	A	A	B	B	H	H	B	B	A	A	B	B	H	A	H	A	B	A	B	B	B	A	A	B	H	A	B	B	H	H	A
2436		May 13 2015	Wheat90K_ConsAkhunovKSU_15033654_A	3998548001_R11C01	0	Score_Call		0.1884	0.5413	0.6735	0.8319	0.6076	0.6153	0.8192	0.8767	0.5643	0.7066	0.7911	0.9465	0.1526	0.7689	0.9001	0.5827	0.7590	0.5084	0.9468	0.2064	0.3007	0.6073	0.3907	0.3952	0.9370	0.4461	0.3019	0.8786	0.3655	0.4261	0.6042	0.8690	0.5174	0.7836	0.6853	0.6654	0.3124	0.5697	0.9197	0.5535	0.6270	0.6107
2437		May 13 2015	Wheat90K_ConsAkhunovKSU_15033654_A	3998548001_R02C01	0	calls		A	B	A	B	B	H	B	A	A	H	A	A	A	A	B	H	B	H	B	A	A	B	H	H	A	B	A	B	B	H	B	B	H	A	B	A	B	A	B	H	H	A
2437		May 13 2015	Wheat90K_ConsAkhunovKSU_15033654_A	3998548001_R02C01	0	Score_Call		0.1884	0.5413	0.6735	0.8319	0.6076	0.6153	0.8192	0.8767	0.5643	0.7066	0.7911	0.9465	0.1526	0.7689	0.9001	0.5827	0.7590	0.5084	0.9468	0.2064	0.3007	0.6073	0.3907	0.3952	0.9370	0.4461	0.3019	0.8786	0.3655	0.4261	0.6042	0.8690	0.5174	0.7836	0.6853	0.6654	0.3124	0.5697	0.9197	0.5535	0.6270	0.6107
2438		May 13 2015	Wheat90K_ConsAkhunovKSU_15033654_A	3998548001_R04C01	0	calls		A	B	A	B	B	A	B	A	H	B	H	A	A	A	B	B	H	B	B	A	A	B	H	H	A	H	A	B	B	H	H	B	H	A	B	A	A	A	B	H	H	H
2438		May 13 2015	Wheat90K_ConsAkhunovKSU_15033654_A	3998548001_R04C01	0	Score_Call		0.1884	0.5413	0.6735	0.8319	0.6076	0.6153	0.8192	0.8767	0.5643	0.7066	0.7911	0.9465	0.1526	0.7689	0.9001	0.5827	0.7590	0.5084	0.9468	0.2064	0.3007	0.6073	0.3907	0.3952	0.9370	0.4461	0.3019	0.8786	0.3655	0.4261	0.6042	0.8690	0.5174	0.7836	0.6853	0.6654	0.3124	0.5697	0.9197	0.5535	0.6270	0.6107
2439		May 13 2015	Wheat90K_ConsAkhunovKSU_15033654_A	3998548001_R06C01	0	calls		A	B	A	B	B	H	B	A	A	H	A	B	A	B	B	H	B	B	B	A	A	B	B	H	A	H	A	B	B	H	H	B	A	A	B	H	B	B	B	B	H	A
2439		May 13 2015	Wheat90K_ConsAkhunovKSU_15033654_A	3998548001_R06C01	0	Score_Call		0.1884	0.5413	0.6735	0.8319	0.6076	0.6153	0.8192	0.8767	0.5643	0.7066	0.7911	0.9465	0.1526	0.7689	0.9001	0.5827	0.7590	0.5084	0.9468	0.2064	0.3007	0.6073	0.3907	0.3949	0.9370	0.4461	0.3019	0.8786	0.3655	0.4261	0.6042	0.8690	0.5174	0.7836	0.6853	0.6654	0.3124	0.5697	0.9197	0.5535	0.6270	0.6107
2440		May 13 2015	Wheat90K_ConsAkhunovKSU_15033654_A	3998548001_R08C01	0	calls		A	B	A	B	B	A	B	A	A	B	A	A	A	B	B	H	B	B	A	A	A	B	B	A	A	B	A	B	B	H	B	B	A	A	B	A	A	B	B	B	H	H
2440		May 13 2015	Wheat90K_ConsAkhunovKSU_15033654_A	3998548001_R08C01	0	Score_Call		0.1884	0.5413	0.6735	0.8319	0.6076	0.6153	0.8192	0.8767	0.5643	0.7066	0.7911	0.9465	0.1526	0.7689	0.9001	0.5827	0.7590	0.5084	0.9468	0.2064	0.3007	0.6073	0.3907	0.3952	0.9370	0.4461	0.3019	0.8786	0.3655	0.4261	0.6042	0.8690	0.5174	0.7836	0.6853	0.6654	0.3124	0.5697	0.9197	0.5535	0.6270	0.6107
2441		May 13 2015	Wheat90K_ConsAkhunovKSU_15033654_A	3998548001_R10C01	0	calls		A	B	A	B	B	H	B	A	H	B	A	B	A	A	B	B	H	H	B	A	A	B	H	A	A	H	A	B	B	H	H	B	H	A	B	A	B	A	B	B	H	A
2441		May 13 2015	Wheat90K_ConsAkhunovKSU_15033654_A	3998548001_R10C01	0	Score_Call		0.1884	0.5413	0.6735	0.8319	0.6076	0.6153	0.8192	0.8767	0.5643	0.7066	0.7911	0.9465	0.1526	0.7689	0.9001	0.5827	0.7590	0.5084	0.9468	0.2064	0.3007	0.6073	0.3907	0.3952	0.9370	0.4461	0.3019	0.8786	0.3655	0.4261	0.6042	0.8690	0.5174	0.7836	0.6853	0.6654	0.3124	0.5697	0.9197	0.5535	0.6270	0.6107
2442		May 13 2015	Wheat90K_ConsAkhunovKSU_15033654_A	3998548001_R12C01	0	calls		A	B	A	B	B	A	B	A	H	B	A	A	A	A	B	H	H	H	A	A	A	B	H	A	A	H	A	B	B	H	H	B	H	A	B	H	B	A	B	H	H	H
2442		May 13 2015	Wheat90K_ConsAkhunovKSU_15033654_A	3998548001_R12C01	0	Score_Call		0.1884	0.5413	0.6735	0.8319	0.6076	0.6153	0.8192	0.8767	0.5643	0.7066	0.7911	0.9465	0.1526	0.7689	0.9001	0.5827	0.7590	0.5084	0.9468	0.2064	0.3007	0.6073	0.3907	0.3952	0.9370	0.4461	0.3019	0.8786	0.3655	0.4261	0.6042	0.8690	0.5174	0.7836	0.6853	0.6654	0.3124	0.5697	0.9197	0.5535	0.6270	0.6107
2443		May 13 2015	Wheat90K_ConsAkhunovKSU_15033654_A	3998548001_R01C02	0	calls		A	B	A	B	B	H	B	A	H	H	A	A	A	B	B	B	H	B	A	A	A	B	B	H	A	B	A	B	B	H	H	B	A	A	B	H	A	B	B	H	H	H
2443		May 13 2015	Wheat90K_ConsAkhunovKSU_15033654_A	3998548001_R01C02	0	Score_Call		0.1884	0.5413	0.6735	0.8319	0.6076	0.6133	0.8192	0.8767	0.5643	0.7066	0.7911	0.9465	0.1526	0.7689	0.9001	0.5827	0.7590	0.5084	0.9468	0.2064	0.3007	0.6073	0.3907	0.3952	0.9370	0.4461	0.3019	0.8786	0.3655	0.4261	0.6042	0.8690	0.5174	0.7836	0.6853	0.6654	0.3124	0.5697	0.9197	0.5535	0.6270	0.6107
2444		May 13 2015	Wheat90K_ConsAkhunovKSU_15033654_A	3998548001_R03C02	0	calls		A	B	A	B	B	A	B	A	A	H	A	A	A	B	B	H	H	H	B	A	A	B	B	A	A	B	A	B	A	B	B	B	A	A	B	A	B	B	B	B	H	A
2444		May 13 2015	Wheat90K_ConsAkhunovKSU_15033654_A	3998548001_R03C02	0	Score_Call		0.1884	0.5413	0.6735	0.8319	0.6076	0.6153	0.8192	0.8767	0.5643	0.7066	0.7911	0.9465	0.1526	0.7689	0.9001	0.5827	0.7590	0.5084	0.9468	0.2064	0.3007	0.6073	0.3907	0.3952	0.9370	0.4461	0.3019	0.8786	0.3655	0.4261	0.6042	0.8690	0.5174	0.7836	0.6853	0.6654	0.3124	0.5697	0.9197	0.5535	0.6270	0.6107
2445		May 13 2015	Wheat90K_ConsAkhunovKSU_15033654_A	3998548001_R05C02	0	calls		A	B	A	B	B	H	B	A	A	B	A	A	A	B	B	H	B	B	B	A	A	B	B	H	A	B	A	B	A	B	B	B	U	A	B	A	A	B	B	H	H	H
2445		May 13 2015	Wheat90K_ConsAkhunovKSU_15033654_A	3998548001_R05C02	0	Score_Call		0.1884	0.5413	0.6735	0.8319	0.6076	0.6153	0.8192	0.8767	0.5643	0.7066	0.7911	0.9465	0.1526	0.7689	0.9001	0.5827	0.7590	0.5084	0.9468	0.2064	0.3007	0.6073	0.3907	0.3952	0.9370	0.4461	0.3019	0.8786	0.3655	0.4261	0.6042	0.8690	0.0000	0.7836	0.6853	0.6654	0.3124	0.5697	0.9197	0.5535	0.6270	0.6107
2446		May 13 2015	Wheat90K_ConsAkhunovKSU_15033654_A	3998548001_R07C02	0	calls		A	B	A	B	B	A	B	A	A	B	H	A	A	B	B	H	B	B	A	A	A	B	H	H	A	B	A	B	A	B	B	B	H	A	B	H	A	A	B	H	H	H
2446		May 13 2015	Wheat90K_ConsAkhunovKSU_15033654_A	3998548001_R07C02	0	Score_Call		0.1884	0.5413	0.6735	0.8319	0.6076	0.6153	0.8192	0.8767	0.5643	0.7066	0.7911	0.9465	0.1526	0.7689	0.9001	0.5827	0.7590	0.5084	0.9468	0.2064	0.3007	0.6073	0.3907	0.3952	0.9370	0.4461	0.3019	0.8786	0.3655	0.4261	0.6042	0.8690	0.5174	0.7836	0.6853	0.6654	0.3124	0.5697	0.9197	0.5535	0.6270	0.6107
2447		May 13 2015	Wheat90K_ConsAkhunovKSU_15033654_A	3998548001_R09C02	0	calls		A	B	A	B	B	H	B	A	A	H	A	B	A	B	B	B	H	B	A	A	A	B	H	A	A	B	A	B	A	B	H	B	H	A	B	H	B	A	B	B	H	A
2447		May 13 2015	Wheat90K_ConsAkhunovKSU_15033654_A	3998548001_R09C02	0	Score_Call		0.1884	0.5413	0.6735	0.8319	0.6076	0.6153	0.8192	0.8767	0.5643	0.7066	0.7911	0.9465	0.1526	0.7689	0.9001	0.5827	0.7590	0.5084	0.9468	0.2064	0.3007	0.6073	0.3907	0.3952	0.9370	0.4461	0.3019	0.8786	0.3655	0.4261	0.6042	0.8690	0.5174	0.7836	0.6853	0.6654	0.3124	0.5697	0.9197	0.5535	0.6270	0.6107
2448		May 13 2015	Wheat90K_ConsAkhunovKSU_15033654_A	3998548001_R11C02	0	calls		A	B	A	B	B	H	B	A	H	H	H	A	A	B	B	H	B	B	B	A	A	B	B	H	A	H	A	B	B	H	H	B	H	A	B	H	B	B	B	H	H	H
2448		May 13 2015	Wheat90K_ConsAkhunovKSU_15033654_A	3998548001_R11C02	0	Score_Call		0.1884	0.5413	0.6735	0.8319	0.6076	0.6153	0.8192	0.8767	0.5643	0.7066	0.7911	0.9465	0.1526	0.7689	0.9001	0.5827	0.7590	0.5084	0.9468	0.2064	0.3007	0.6073	0.3907	0.3952	0.9370	0.4461	0.3019	0.8786	0.3655	0.4261	0.6042	0.8690	0.5174	0.7836	0.6853	0.6654	0.3124	0.5697	0.9197	0.5535	0.6270	0.6107
2449		May 13 2015	Wheat90K_ConsAkhunovKSU_15033654_A	3998548001_R02C02	0	calls		A	B	A	B	B	A	B	A	A	H	A	B	A	B	B	B	B	H	B	A	A	B	H	H	A	H	A	B	A	B	H	B	A	A	B	A	B	A	B	H	H	A
2449		May 13 2015	Wheat90K_ConsAkhunovKSU_15033654_A	3998548001_R02C02	0	Score_Call		0.1884	0.5413	0.6735	0.8319	0.6076	0.6153	0.8192	0.8767	0.5643	0.7066	0.7911	0.9465	0.1526	0.7689	0.9001	0.5827	0.7590	0.5084	0.9468	0.2064	0.3007	0.6073	0.3907	0.3952	0.9370	0.4461	0.3019	0.8786	0.3655	0.4261	0.6042	0.8690	0.5174	0.7836	0.6853	0.6654	0.3124	0.5697	0.9197	0.5535	0.6270	0.6107
2450		May 13 2015	Wheat90K_ConsAkhunovKSU_15033654_A	3998548001_R04C02	0	calls		A	B	A	B	B	A	B	A	H	B	H	B	A	A	B	H	H	B	A	A	A	B	B	A	A	B	A	B	A	B	B	B	H	A	B	H	B	B	B	B	H	H
2450		May 13 2015	Wheat90K_ConsAkhunovKSU_15033654_A	3998548001_R04C02	0	Score_Call		0.1884	0.5413	0.6735	0.8319	0.6076	0.6153	0.8192	0.8767	0.5643	0.7066	0.7911	0.9465	0.1526	0.7689	0.9001	0.5827	0.7590	0.5084	0.9468	0.2064	0.3007	0.6073	0.3907	0.3952	0.9370	0.4461	0.3019	0.8786	0.3655	0.4261	0.6042	0.8690	0.5174	0.7836	0.6853	0.6654	0.3124	0.5697	0.9197	0.5535	0.6270	0.6107
2451		May 13 2015	Wheat90K_ConsAkhunovKSU_15033654_A	3998548001_R06C02	0	calls		A	B	A	B	B	A	B	A	H	H	H	B	A	A	B	H	H	B	A	A	A	B	H	A	A	H	A	B	B	H	B	B	A	A	B	A	A	A	B	H	H	H
2451		May 13 2015	Wheat90K_ConsAkhunovKSU_15033654_A	3998548001_R06C02	0	Score_Call		0.1884	0.5413	0.6735	0.8319	0.6076	0.6153	0.8192	0.8767	0.5643	0.7066	0.7911	0.9465	0.1526	0.7689	0.9001	0.5827	0.7590	0.5084	0.9468	0.2064	0.3007	0.6073	0.3907	0.3952	0.9370	0.4461	0.3019	0.8786	0.3655	0.4261	0.6042	0.8690	0.5174	0.7836	0.6853	0.6654	0.3124	0.5697	0.9197	0.5535	0.6270	0.6107
2452		May 13 2015	Wheat90K_ConsAkhunovKSU_15033654_A	3998548001_R08C02	0	calls		A	B	A	B	B	A	B	A	H	B	H	B	A	B	B	H	B	H	A	A	A	B	H	A	A	B	A	B	A	B	H	B	H	A	B	H	B	A	B	B	H	A
2452		May 13 2015	Wheat90K_ConsAkhunovKSU_15033654_A	3998548001_R08C02	0	Score_Call		0.1884	0.5413	0.6735	0.8319	0.6076	0.6153	0.8192	0.8767	0.5643	0.7066	0.7911	0.9465	0.1526	0.7689	0.9001	0.5827	0.7590	0.5084	0.9468	0.2064	0.3007	0.6073	0.3907	0.3952	0.9370	0.4461	0.3019	0.8786	0.3655	0.4261	0.6042	0.8690	0.5174	0.7836	0.6853	0.6654	0.3124	0.5697	0.9197	0.5535	0.6270	0.6107
2453		May 13 2015	Wheat90K_ConsAkhunovKSU_15033654_A	3998548001_R10C02	0	calls		A	B	A	B	B	A	B	A	H	B	A	A	A	B	B	H	H	B	A	A	A	B	B	H	A	H	A	B	B	H	B	B	H	A	B	A	A	B	B	U	H	H
2453		May 13 2015	Wheat90K_ConsAkhunovKSU_15033654_A	3998548001_R10C02	0	Score_Call		0.1884	0.5413	0.6735	0.8319	0.6076	0.6153	0.8192	0.8767	0.5643	0.7066	0.7911	0.9465	0.1526	0.7689	0.9001	0.5827	0.7590	0.5084	0.9468	0.2064	0.3007	0.6073	0.3907	0.3952	0.9370	0.4461	0.3019	0.8786	0.3655	0.4261	0.6042	0.8690	0.5174	0.7836	0.6853	0.6654	0.3124	0.5697	0.9197	0.0469	0.6270	0.6107
2454		May 13 2015	Wheat90K_ConsAkhunovKSU_15033654_A	3998548001_R12C02	0	calls		A	B	A	B	B	A	B	A	A	B	H	B	A	B	B	H	B	B	A	A	A	B	B	A	A	H	A	B	B	H	H	B	A	A	B	A	A	B	B	B	H	A
2454		May 13 2015	Wheat90K_ConsAkhunovKSU_15033654_A	3998548001_R12C02	0	Score_Call		0.1884	0.5413	0.6735	0.8319	0.6076	0.6153	0.8192	0.8767	0.5643	0.7066	0.7911	0.9465	0.1526	0.7689	0.9001	0.5827	0.7590	0.5084	0.9468	0.2064	0.3007	0.6073	0.3907	0.3952	0.9370	0.4461	0.3019	0.8786	0.3655	0.4256	0.6042	0.8690	0.5174	0.7836	0.6853	0.6654	0.3124	0.5697	0.9197	0.5535	0.6270	0.6107
2455		May 13 2015	Wheat90K_ConsAkhunovKSU_15033654_A	3998548005_R01C01	0	calls		A	B	A	B	B	A	B	A	A	B	H	A	A	B	B	B	H	B	B	A	A	B	B	H	A	B	A	B	B	H	H	B	A	A	B	H	A	A	B	H	H	H
2455		May 13 2015	Wheat90K_ConsAkhunovKSU_15033654_A	3998548005_R01C01	0	Score_Call		0.1884	0.5413	0.6735	0.8319	0.6076	0.6153	0.8192	0.8767	0.5643	0.7066	0.7911	0.9465	0.1526	0.7689	0.9001	0.5827	0.7590	0.5084	0.9468	0.2064	0.3007	0.6073	0.3907	0.3952	0.9370	0.4461	0.3019	0.8786	0.3655	0.4261	0.6042	0.8690	0.5174	0.7836	0.6853	0.6654	0.3124	0.5697	0.9197	0.5535	0.6270	0.6107
2456		May 13 2015	Wheat90K_ConsAkhunovKSU_15033654_A	3998548005_R03C01	0	calls		A	B	A	B	B	A	B	A	H	B	H	A	A	A	B	B	B	B	A	A	A	B	B	H	A	B	A	B	A	B	H	B	H	A	B	A	A	B	B	H	H	H
2456		May 13 2015	Wheat90K_ConsAkhunovKSU_15033654_A	3998548005_R03C01	0	Score_Call		0.1884	0.5413	0.6735	0.8319	0.6076	0.6153	0.8192	0.8767	0.5643	0.7066	0.7911	0.9465	0.1526	0.7689	0.9001	0.5827	0.7590	0.5084	0.9468	0.2064	0.3007	0.6073	0.3907	0.3952	0.9370	0.4461	0.3019	0.8786	0.3655	0.4261	0.6042	0.8690	0.5174	0.7836	0.6853	0.6654	0.3124	0.5697	0.9197	0.5535	0.6270	0.6107
2457		May 13 2015	Wheat90K_ConsAkhunovKSU_15033654_A	3998548005_R05C01	0	calls		A	B	A	B	B	H	B	A	H	B	A	A	A	A	B	H	B	B	A	A	A	B	H	H	A	H	A	B	A	B	B	B	H	A	B	A	A	A	B	H	H	H
2457		May 13 2015	Wheat90K_ConsAkhunovKSU_15033654_A	3998548005_R05C01	0	Score_Call		0.1884	0.5413	0.6735	0.8319	0.6076	0.6153	0.8192	0.8767	0.5643	0.7066	0.7911	0.9465	0.1526	0.7689	0.9001	0.5827	0.7590	0.5084	0.9468	0.2064	0.3007	0.6073	0.3907	0.3952	0.9370	0.4461	0.3019	0.8786	0.3655	0.4261	0.6042	0.8690	0.5174	0.7836	0.6853	0.6654	0.3124	0.5697	0.9197	0.5535	0.6270	0.6107
2458		May 13 2015	Wheat90K_ConsAkhunovKSU_15033654_A	3998548005_R07C01	0	calls		A	B	A	B	B	A	B	A	H	B	A	B	A	A	B	B	B	H	B	A	A	B	B	A	A	B	A	B	B	H	H	B	H	A	B	H	B	B	B	H	H	H
2458		May 13 2015	Wheat90K_ConsAkhunovKSU_15033654_A	3998548005_R07C01	0	Score_Call		0.1884	0.5413	0.6735	0.8319	0.6076	0.6153	0.8192	0.8767	0.5643	0.7066	0.7911	0.9465	0.1526	0.7689	0.9001	0.5827	0.7590	0.5084	0.9468	0.2064	0.3007	0.6073	0.3907	0.3952	0.9370	0.4461	0.3019	0.8786	0.3655	0.4261	0.6042	0.8690	0.5174	0.7836	0.6853	0.6654	0.3124	0.5697	0.9197	0.5535	0.6270	0.6107
2459		May 13 2015	Wheat90K_ConsAkhunovKSU_15033654_A	3998548005_R09C01	0	calls		A	B	A	B	B	A	B	A	A	H	A	A	A	A	B	H	H	H	B	A	A	B	B	H	A	H	A	B	B	H	B	B	A	A	B	H	A	B	B	H	H	A
2459		May 13 2015	Wheat90K_ConsAkhunovKSU_15033654_A	3998548005_R09C01	0	Score_Call		0.1884	0.5413	0.6735	0.8319	0.6076	0.6153	0.8192	0.8767	0.5643	0.7066	0.7911	0.9465	0.1526	0.7689	0.9001	0.5827	0.7590	0.5084	0.9468	0.2064	0.3007	0.6073	0.3907	0.3952	0.9370	0.4461	0.3019	0.8786	0.3655	0.4261	0.6042	0.8690	0.5174	0.7836	0.6853	0.6654	0.3124	0.5697	0.9197	0.5535	0.6270	0.6107
2460		May 13 2015	Wheat90K_ConsAkhunovKSU_15033654_A	3998548005_R11C01	0	calls		A	B	A	B	B	A	B	A	H	B	H	A	A	B	B	H	B	B	A	A	A	B	H	H	A	B	A	B	B	H	B	B	H	A	B	H	A	A	B	H	H	H
2460		May 13 2015	Wheat90K_ConsAkhunovKSU_15033654_A	3998548005_R11C01	0	Score_Call		0.1884	0.5413	0.6735	0.8319	0.6076	0.6153	0.8192	0.8767	0.5643	0.7066	0.7911	0.9021	0.1526	0.7689	0.9001	0.5827	0.7590	0.5084	0.9468	0.2064	0.3007	0.6073	0.3907	0.3952	0.9370	0.4461	0.3019	0.8786	0.3655	0.4261	0.6042	0.8690	0.5174	0.7836	0.6853	0.6654	0.3124	0.5697	0.9197	0.5535	0.6270	0.6107
2461		May 13 2015	Wheat90K_ConsAkhunovKSU_15033654_A	3998548005_R02C01	0	calls		A	B	A	B	B	A	B	A	H	H	A	B	A	A	B	B	H	H	A	A	A	B	B	A	A	B	A	B	B	H	H	B	A	A	B	A	A	B	B	B	H	A
2461		May 13 2015	Wheat90K_ConsAkhunovKSU_15033654_A	3998548005_R02C01	0	Score_Call		0.1884	0.5413	0.6735	0.8319	0.6076	0.6153	0.8192	0.8767	0.5643	0.7066	0.7911	0.9465	0.1526	0.7689	0.9001	0.5827	0.7590	0.5084	0.9468	0.2064	0.3007	0.6073	0.3907	0.3952	0.9370	0.4461	0.3019	0.8786	0.3655	0.4261	0.6042	0.8690	0.5174	0.7836	0.6853	0.6654	0.3124	0.5697	0.9197	0.5535	0.6270	0.6107
2462		May 13 2015	Wheat90K_ConsAkhunovKSU_15033654_A	3998548005_R04C01	0	calls		A	B	A	B	B	H	B	A	H	B	H	B	A	A	B	B	H	B	A	A	A	B	H	A	A	H	A	B	A	B	B	B	H	A	B	A	A	A	B	B	H	H
2462		May 13 2015	Wheat90K_ConsAkhunovKSU_15033654_A	3998548005_R04C01	0	Score_Call		0.1884	0.5413	0.6735	0.8319	0.6076	0.6153	0.8192	0.8767	0.5643	0.7066	0.7911	0.9465	0.1526	0.7689	0.9001	0.5827	0.7590	0.5084	0.9468	0.2064	0.3007	0.6073	0.3907	0.3952	0.9370	0.4461	0.3019	0.8786	0.3655	0.4261	0.6042	0.8690	0.5174	0.7836	0.6853	0.6654	0.3124	0.5697	0.9197	0.5535	0.6270	0.6107
2463		May 13 2015	Wheat90K_ConsAkhunovKSU_15033654_A	3998548005_R06C01	0	calls		A	B	A	B	B	H	B	A	H	H	A	A	A	A	B	B	B	B	A	A	A	B	B	H	A	H	A	B	A	B	H	B	H	A	B	A	B	B	B	B	H	H
2463		May 13 2015	Wheat90K_ConsAkhunovKSU_15033654_A	3998548005_R06C01	0	Score_Call		0.1884	0.5413	0.6735	0.8319	0.6076	0.6153	0.8192	0.8767	0.5643	0.7066	0.7911	0.9465	0.1526	0.7689	0.9001	0.5827	0.7590	0.5084	0.9468	0.2064	0.3007	0.6073	0.3907	0.3952	0.9370	0.4461	0.3019	0.8786	0.3655	0.4261	0.6042	0.8690	0.5174	0.7836	0.6853	0.6654	0.3124	0.5697	0.9197	0.5535	0.6270	0.6107
2464		May 13 2015	Wheat90K_ConsAkhunovKSU_15033654_A	3998548005_R08C01	0	calls		A	B	A	B	B	A	B	A	A	B	A	A	A	B	B	B	B	B	B	A	A	B	H	A	A	B	A	B	A	B	H	B	H	A	B	H	A	B	B	B	H	H
2464		May 13 2015	Wheat90K_ConsAkhunovKSU_15033654_A	3998548005_R08C01	0	Score_Call		0.1884	0.5413	0.6735	0.8319	0.6076	0.6153	0.8192	0.8767	0.5643	0.7066	0.7911	0.9465	0.1526	0.7689	0.9001	0.5827	0.7590	0.5084	0.9468	0.2064	0.3007	0.6073	0.3907	0.3952	0.9370	0.4461	0.3019	0.8786	0.3655	0.4261	0.6042	0.8690	0.5174	0.7836	0.6853	0.6654	0.3124	0.5697	0.9197	0.5535	0.6270	0.6107
2465		May 13 2015	Wheat90K_ConsAkhunovKSU_15033654_A	3998548005_R10C01	0	calls		A	B	A	B	B	H	B	A	A	H	H	A	A	B	B	H	B	H	A	A	A	B	B	A	A	B	A	B	A	B	H	B	A	A	B	U	B	B	B	B	H	A
2465		May 13 2015	Wheat90K_ConsAkhunovKSU_15033654_A	3998548005_R10C01	0	Score_Call		0.1884	0.5413	0.6735	0.8319	0.6076	0.6153	0.8192	0.8767	0.5643	0.7066	0.7911	0.9465	0.1526	0.7689	0.9001	0.5827	0.7590	0.5084	0.9468	0.2064	0.3007	0.6073	0.3907	0.3952	0.9370	0.4461	0.3019	0.8786	0.3655	0.4261	0.6042	0.8690	0.5174	0.7836	0.6853	0.0000	0.3124	0.5697	0.9197	0.5535	0.6270	0.6107
2466		May 13 2015	Wheat90K_ConsAkhunovKSU_15033654_A	3998548005_R12C01	0	calls		A	B	A	B	B	H	B	A	A	B	A	B	A	B	B	B	H	H	B	A	A	B	H	A	A	U	A	B	A	B	H	B	H	A	B	H	B	B	B	B	H	A
2466		May 13 2015	Wheat90K_ConsAkhunovKSU_15033654_A	3998548005_R12C01	0	Score_Call		0.1884	0.5413	0.6735	0.8319	0.6076	0.5977	0.8192	0.8767	0.5643	0.7066	0.7911	0.9465	0.1526	0.7689	0.9001	0.5827	0.7590	0.5084	0.9468	0.2064	0.3007	0.6073	0.3907	0.3952	0.9370	0.1462	0.3019	0.8786	0.3655	0.4261	0.6042	0.8690	0.5174	0.7836	0.6853	0.6654	0.3124	0.5697	0.9197	0.5535	0.6270	0.6107
2467		May 13 2015	Wheat90K_ConsAkhunovKSU_15033654_A	3998548005_R01C02	0	calls		A	B	A	B	B	A	B	A	A	B	A	A	A	B	B	B	B	H	A	A	A	B	H	H	A	B	A	B	A	B	H	B	H	A	B	H	B	A	B	H	H	H
2467		May 13 2015	Wheat90K_ConsAkhunovKSU_15033654_A	3998548005_R01C02	0	Score_Call		0.1884	0.5413	0.6735	0.8319	0.6076	0.6153	0.8192	0.8767	0.5643	0.7066	0.7911	0.9465	0.1526	0.7689	0.9001	0.5827	0.7590	0.5084	0.9468	0.2064	0.3007	0.6073	0.3907	0.3952	0.9370	0.4461	0.3019	0.8786	0.3655	0.4261	0.6042	0.8690	0.5174	0.7836	0.6853	0.6654	0.3124	0.5697	0.9197	0.5535	0.6270	0.6107
2468		May 13 2015	Wheat90K_ConsAkhunovKSU_15033654_A	3998548005_R03C02	0	calls		A	B	A	B	B	A	B	A	H	B	H	B	A	A	B	B	H	H	B	A	A	B	H	A	A	B	A	B	B	H	H	B	A	A	B	A	B	A	B	H	H	A
2468		May 13 2015	Wheat90K_ConsAkhunovKSU_15033654_A	3998548005_R03C02	0	Score_Call		0.1884	0.5413	0.6735	0.8319	0.6076	0.6153	0.8192	0.8767	0.5643	0.7066	0.7911	0.9465	0.1526	0.7689	0.9001	0.5827	0.7590	0.5084	0.9468	0.2064	0.3007	0.6073	0.3907	0.3952	0.9370	0.4461	0.3019	0.8786	0.3655	0.4261	0.6042	0.8690	0.5174	0.7836	0.6853	0.6654	0.3124	0.5697	0.9197	0.5535	0.6270	0.6107
2469		May 13 2015	Wheat90K_ConsAkhunovKSU_15033654_A	3998548005_R05C02	0	calls		A	B	A	B	B	A	B	A	A	B	A	A	A	B	B	B	H	H	H	A	A	B	H	H	A	H	A	B	B	H	H	B	A	A	B	U	A	A	B	H	H	A
2469		May 13 2015	Wheat90K_ConsAkhunovKSU_15033654_A	3998548005_R05C02	0	Score_Call		0.1884	0.5413	0.6735	0.8319	0.6076	0.6153	0.8192	0.8767	0.5643	0.7066	0.7911	0.9465	0.1526	0.7689	0.9001	0.5827	0.7590	0.5084	0.9468	0.2064	0.3007	0.6073	0.3907	0.3952	0.9370	0.4461	0.3019	0.8786	0.3655	0.4261	0.6042	0.8690	0.5174	0.7836	0.6853	0.0000	0.3124	0.5697	0.9197	0.5535	0.6270	0.6107
2470		May 13 2015	Wheat90K_ConsAkhunovKSU_15033654_A	3998548005_R07C02	0	calls		A	B	A	B	B	A	B	A	A	B	H	B	A	B	B	H	B	H	B	A	A	B	B	A	A	H	A	B	B	H	B	B	A	A	B	H	A	B	B	B	H	A
2470		May 13 2015	Wheat90K_ConsAkhunovKSU_15033654_A	3998548005_R07C02	0	Score_Call		0.1884	0.5413	0.6735	0.8319	0.6076	0.6153	0.8192	0.8767	0.5643	0.7066	0.7911	0.9465	0.1526	0.7689	0.9001	0.5827	0.7590	0.5084	0.9468	0.2064	0.3007	0.6073	0.3907	0.3952	0.9370	0.4461	0.3019	0.8786	0.3655	0.4261	0.6042	0.8690	0.5174	0.7836	0.6853	0.6654	0.3124	0.5697	0.9197	0.5535	0.6270	0.6107
2471		May 13 2015	Wheat90K_ConsAkhunovKSU_15033654_A	3998548005_R09C02	0	calls		A	B	A	B	B	A	B	A	H	B	A	B	A	A	B	H	H	B	A	A	A	B	H	A	A	H	A	B	A	B	B	B	A	A	B	H	A	A	B	H	H	A
2471		May 13 2015	Wheat90K_ConsAkhunovKSU_15033654_A	3998548005_R09C02	0	Score_Call		0.1884	0.5413	0.6735	0.8319	0.6076	0.6153	0.8192	0.8767	0.5643	0.7066	0.7911	0.9465	0.1526	0.7689	0.9001	0.5827	0.7590	0.5084	0.9468	0.2064	0.3007	0.6073	0.3907	0.3952	0.9370	0.4461	0.3019	0.8786	0.3655	0.4261	0.6042	0.8690	0.5174	0.7836	0.6853	0.6654	0.3124	0.5697	0.9197	0.5535	0.6270	0.6107
2472		May 13 2015	Wheat90K_ConsAkhunovKSU_15033654_A	3998548005_R11C02	0	calls		A	B	A	B	B	A	B	A	A	H	A	A	A	B	B	H	H	B	A	A	A	B	H	H	A	B	A	B	B	H	B	B	A	A	B	H	A	A	B	B	H	A
2472		May 13 2015	Wheat90K_ConsAkhunovKSU_15033654_A	3998548005_R11C02	0	Score_Call		0.1884	0.5413	0.6735	0.8319	0.6076	0.6153	0.8192	0.8767	0.5643	0.7066	0.7911	0.9465	0.1526	0.7689	0.9001	0.5827	0.7590	0.5084	0.9468	0.2064	0.3007	0.6073	0.3907	0.3952	0.9370	0.4461	0.3019	0.8786	0.3655	0.4261	0.6042	0.8690	0.5174	0.7836	0.6853	0.6654	0.3124	0.5697	0.9197	0.5535	0.6270	0.6107
2473		May 13 2015	Wheat90K_ConsAkhunovKSU_15033654_A	3998548005_R02C02	0	calls		A	B	A	B	B	A	B	A	H	H	A	A	A	A	B	H	H	H	A	A	A	B	B	H	A	H	A	B	B	H	H	B	A	A	B	H	A	B	B	H	H	A
2473		May 13 2015	Wheat90K_ConsAkhunovKSU_15033654_A	3998548005_R02C02	0	Score_Call		0.1884	0.5413	0.6735	0.8319	0.6076	0.6153	0.8192	0.8767	0.5643	0.7066	0.7911	0.9465	0.1526	0.7689	0.9001	0.5827	0.7590	0.5084	0.9468	0.2064	0.3007	0.6073	0.3907	0.3952	0.9370	0.4461	0.3019	0.8786	0.3655	0.4261	0.6042	0.8690	0.5174	0.7836	0.6853	0.6654	0.3124	0.5697	0.9197	0.5535	0.6270	0.6107
2474		May 13 2015	Wheat90K_ConsAkhunovKSU_15033654_A	3998548005_R04C02	0	calls		A	B	A	B	B	A	B	A	H	H	A	A	A	A	B	H	H	H	A	A	A	B	B	H	A	B	A	B	B	H	B	B	A	A	B	A	A	B	B	H	H	A
2474		May 13 2015	Wheat90K_ConsAkhunovKSU_15033654_A	3998548005_R04C02	0	Score_Call		0.1884	0.5413	0.6735	0.8319	0.6076	0.6153	0.8192	0.8767	0.5643	0.7066	0.7911	0.9465	0.1526	0.7689	0.9001	0.5827	0.7590	0.5084	0.9468	0.2064	0.3007	0.6073	0.3907	0.3952	0.9370	0.4461	0.3019	0.8786	0.3655	0.4261	0.6042	0.8690	0.5174	0.7836	0.6853	0.6654	0.3124	0.5697	0.9197	0.5535	0.6270	0.6107
2475		May 13 2015	Wheat90K_ConsAkhunovKSU_15033654_A	3998548005_R06C02	0	calls		A	B	A	B	B	A	B	A	A	B	H	B	A	B	B	H	H	H	A	A	A	B	H	A	A	B	A	B	B	H	B	B	A	A	B	A	A	A	B	B	H	H
2475		May 13 2015	Wheat90K_ConsAkhunovKSU_15033654_A	3998548005_R06C02	0	Score_Call		0.1884	0.5413	0.6735	0.8319	0.6076	0.6153	0.8192	0.8767	0.5643	0.7066	0.7911	0.9465	0.1526	0.7689	0.9001	0.5827	0.7590	0.5084	0.9468	0.2064	0.3007	0.6073	0.3907	0.3952	0.9370	0.4461	0.3019	0.8786	0.3655	0.4261	0.6042	0.8690	0.5174	0.7836	0.6853	0.6654	0.3124	0.5697	0.9197	0.5535	0.6270	0.6107
2476		May 13 2015	Wheat90K_ConsAkhunovKSU_15033654_A	3998548005_R08C02	0	calls		A	B	A	B	B	H	B	A	H	H	H	B	A	A	B	B	H	B	B	A	A	B	B	A	A	H	A	B	B	H	H	B	A	A	B	H	B	B	B	B	H	H
2476		May 13 2015	Wheat90K_ConsAkhunovKSU_15033654_A	3998548005_R08C02	0	Score_Call		0.1884	0.5413	0.6735	0.8319	0.6076	0.6153	0.8192	0.8767	0.5643	0.7066	0.7911	0.9465	0.1526	0.7689	0.9001	0.5827	0.7590	0.5084	0.9468	0.2064	0.3007	0.6073	0.3907	0.3952	0.9370	0.4461	0.3019	0.8786	0.3655	0.4261	0.6042	0.8690	0.5174	0.7836	0.6853	0.6654	0.3124	0.5697	0.9197	0.5535	0.6270	0.6107
2477		May 13 2015	Wheat90K_ConsAkhunovKSU_15033654_A	3998548005_R10C02	0	calls		A	B	A	B	B	A	B	A	A	B	A	A	A	B	B	H	B	H	H	A	A	B	H	H	A	B	A	B	B	H	B	B	H	A	B	A	A	A	B	H	H	A
2477		May 13 2015	Wheat90K_ConsAkhunovKSU_15033654_A	3998548005_R10C02	0	Score_Call		0.1884	0.5413	0.6735	0.8319	0.6076	0.6153	0.8192	0.8767	0.5643	0.7066	0.7911	0.9465	0.1526	0.7689	0.9001	0.5827	0.7590	0.5084	0.9468	0.2064	0.3007	0.6073	0.3907	0.3952	0.9370	0.4461	0.3019	0.8786	0.3655	0.4261	0.6042	0.8690	0.5174	0.7836	0.6853	0.6654	0.3124	0.5697	0.9197	0.5535	0.6270	0.6107
2478		May 13 2015	Wheat90K_ConsAkhunovKSU_15033654_A	3998548005_R12C02	0	calls		A	B	A	B	B	A	B	A	A	B	H	B	A	A	B	H	B	B	A	A	A	B	B	H	A	B	A	B	B	H	B	B	A	A	B	H	A	B	B	B	H	A
2478		May 13 2015	Wheat90K_ConsAkhunovKSU_15033654_A	3998548005_R12C02	0	Score_Call		0.1884	0.5413	0.6735	0.8319	0.6076	0.6153	0.8192	0.8767	0.5643	0.7066	0.7911	0.9465	0.1526	0.7689	0.9001	0.5827	0.7590	0.5084	0.9468	0.2064	0.3007	0.6073	0.3907	0.2257	0.9370	0.4461	0.3019	0.8786	0.3655	0.4261	0.6042	0.8690	0.5174	0.7836	0.6853	0.6654	0.3124	0.5697	0.9197	0.5535	0.6270	0.6107
2479		May 13 2015	Wheat90K_ConsAkhunovKSU_15033654_A	3998548006_R01C01	0	calls		A	B	A	B	B	A	B	A	H	B	H	B	A	B	B	H	H	B	B	A	A	B	H	A	A	B	A	B	B	H	B	B	A	A	B	H	A	A	B	B	H	U
2479		May 13 2015	Wheat90K_ConsAkhunovKSU_15033654_A	3998548006_R01C01	0	Score_Call		0.1884	0.5413	0.6735	0.8319	0.6076	0.6153	0.8192	0.8767	0.5643	0.7066	0.7911	0.9465	0.1526	0.7689	0.9001	0.5827	0.7590	0.5084	0.9468	0.2064	0.3007	0.6073	0.3907	0.3593	0.9370	0.4461	0.3019	0.8786	0.3655	0.4261	0.6042	0.8690	0.5174	0.7836	0.6853	0.6654	0.3124	0.5697	0.9197	0.5535	0.6270	0.0127
2480		May 13 2015	Wheat90K_ConsAkhunovKSU_15033654_A	3998548006_R03C01	0	calls		A	B	A	B	B	A	B	A	A	B	H	A	A	B	B	B	B	B	A	A	A	B	H	H	A	H	A	B	A	B	H	B	H	A	B	A	A	A	B	H	H	H
2480		May 13 2015	Wheat90K_ConsAkhunovKSU_15033654_A	3998548006_R03C01	0	Score_Call		0.1884	0.5413	0.6735	0.8319	0.6076	0.6153	0.8192	0.8767	0.5643	0.7066	0.7911	0.9465	0.1526	0.7689	0.9001	0.5827	0.7590	0.5084	0.9468	0.2064	0.3007	0.6073	0.3907	0.3952	0.9370	0.4461	0.3019	0.8786	0.3655	0.4261	0.6042	0.8690	0.5174	0.7836	0.6853	0.6654	0.3124	0.5697	0.9197	0.5535	0.6270	0.6107
2482		May 13 2015	Wheat90K_ConsAkhunovKSU_15033654_A	3998548006_R05C01	0	calls		A	B	A	B	B	A	B	A	A	B	A	A	A	B	B	B	H	B	B	A	A	B	B	H	A	H	A	B	B	H	H	B	H	A	B	A	B	B	B	B	H	H
2482		May 13 2015	Wheat90K_ConsAkhunovKSU_15033654_A	3998548006_R05C01	0	Score_Call		0.1884	0.5413	0.6735	0.8319	0.6076	0.6153	0.8192	0.8767	0.5643	0.7066	0.7911	0.9465	0.1526	0.7689	0.9001	0.5827	0.7590	0.5084	0.9468	0.2064	0.3007	0.6073	0.3907	0.3952	0.9370	0.4461	0.3019	0.8786	0.3655	0.4261	0.6042	0.8690	0.5174	0.7836	0.6853	0.6654	0.3124	0.5697	0.9197	0.5535	0.6270	0.6107
2483		May 13 2015	Wheat90K_ConsAkhunovKSU_15033654_A	3998548006_R07C01	0	calls		A	B	A	B	B	A	B	A	H	B	A	B	A	B	B	H	H	B	B	A	A	B	H	A	A	B	A	B	B	H	B	B	H	A	B	H	A	A	B	B	H	H
2483		May 13 2015	Wheat90K_ConsAkhunovKSU_15033654_A	3998548006_R07C01	0	Score_Call		0.1884	0.5413	0.6735	0.8319	0.6076	0.6153	0.8192	0.8767	0.5643	0.7066	0.7911	0.9465	0.1526	0.7689	0.9001	0.5827	0.7590	0.5084	0.9468	0.2064	0.3007	0.6073	0.3907	0.3952	0.9370	0.4461	0.3019	0.8786	0.3655	0.4261	0.6042	0.8690	0.5174	0.7836	0.6853	0.6654	0.3124	0.5697	0.9197	0.5535	0.6270	0.6107
2484		May 13 2015	Wheat90K_ConsAkhunovKSU_15033654_A	3998548006_R09C01	0	calls		A	B	A	B	B	A	B	A	H	B	H	B	A	B	B	H	H	B	B	A	A	B	H	A	A	B	A	B	B	H	B	B	A	A	B	H	A	A	B	B	H	A
2484		May 13 2015	Wheat90K_ConsAkhunovKSU_15033654_A	3998548006_R09C01	0	Score_Call		0.1884	0.5413	0.6735	0.8319	0.6076	0.6153	0.8192	0.8767	0.5643	0.7066	0.7911	0.9465	0.1526	0.7689	0.9001	0.5827	0.7590	0.5084	0.9468	0.2064	0.3007	0.6073	0.3907	0.3952	0.9370	0.4461	0.3019	0.8786	0.3655	0.4261	0.6042	0.8690	0.5174	0.7836	0.6853	0.6654	0.3124	0.5697	0.9197	0.5535	0.6270	0.6107
2485		May 13 2015	Wheat90K_ConsAkhunovKSU_15033654_A	3998548006_R11C01	0	calls		A	B	A	B	B	A	B	A	H	H	H	A	A	A	B	H	H	H	B	A	A	B	H	H	A	H	A	B	B	H	H	B	H	A	B	A	A	A	B	B	H	A
2485		May 13 2015	Wheat90K_ConsAkhunovKSU_15033654_A	3998548006_R11C01	0	Score_Call		0.1884	0.5413	0.6735	0.8319	0.6076	0.6153	0.8192	0.8767	0.5643	0.7066	0.7911	0.9465	0.1526	0.7689	0.9001	0.5827	0.7590	0.5084	0.9468	0.2064	0.3007	0.6073	0.3907	0.3952	0.9370	0.4461	0.3019	0.8786	0.3655	0.4261	0.6042	0.8690	0.5174	0.7836	0.6853	0.6654	0.3124	0.5697	0.9197	0.5535	0.6270	0.6107
2486		May 13 2015	Wheat90K_ConsAkhunovKSU_15033654_A	3998548006_R02C01	0	calls		A	B	A	B	B	A	B	A	H	H	H	B	A	B	B	H	H	H	B	A	A	B	B	A	A	H	A	B	B	H	B	B	A	A	B	H	A	B	B	B	H	A
2486		May 13 2015	Wheat90K_ConsAkhunovKSU_15033654_A	3998548006_R02C01	0	Score_Call		0.1884	0.5413	0.6735	0.8319	0.6076	0.6153	0.8192	0.8767	0.5643	0.7066	0.7911	0.9465	0.1526	0.7689	0.9001	0.5827	0.7590	0.5084	0.9468	0.2064	0.3007	0.6073	0.3907	0.3952	0.9370	0.4461	0.3019	0.8786	0.3655	0.4261	0.6042	0.8690	0.5174	0.7836	0.6853	0.6654	0.3124	0.5697	0.9197	0.5535	0.6270	0.6107
2487		May 13 2015	Wheat90K_ConsAkhunovKSU_15033654_A	3998548006_R04C01	0	calls		A	B	A	B	B	A	B	A	H	B	A	A	A	B	B	H	B	H	A	A	A	B	B	A	A	H	A	B	A	B	B	B	A	A	B	H	B	B	B	B	H	A
2487		May 13 2015	Wheat90K_ConsAkhunovKSU_15033654_A	3998548006_R04C01	0	Score_Call		0.1884	0.5413	0.6735	0.8319	0.6076	0.6153	0.8192	0.8767	0.5643	0.7066	0.7911	0.9465	0.1526	0.7689	0.9001	0.5827	0.7590	0.5084	0.9468	0.2064	0.3007	0.6073	0.3907	0.3952	0.9370	0.4461	0.3019	0.8786	0.3655	0.4261	0.6042	0.8690	0.5174	0.7836	0.6853	0.6654	0.3124	0.5697	0.9197	0.5535	0.6270	0.6107
2488		May 13 2015	Wheat90K_ConsAkhunovKSU_15033654_A	3998548006_R06C01	0	calls		A	B	A	B	B	H	B	A	H	H	A	B	A	A	B	H	H	B	A	A	A	B	B	A	A	H	A	B	B	H	B	B	H	A	B	A	B	B	B	B	H	H
2488		May 13 2015	Wheat90K_ConsAkhunovKSU_15033654_A	3998548006_R06C01	0	Score_Call		0.1884	0.5413	0.6735	0.8319	0.6076	0.6153	0.8192	0.8767	0.5643	0.7066	0.7911	0.9465	0.1526	0.7689	0.9001	0.5827	0.7590	0.5084	0.9468	0.2064	0.3007	0.6073	0.3907	0.3952	0.9370	0.4461	0.3019	0.8786	0.3655	0.4261	0.6042	0.8690	0.5174	0.7836	0.6853	0.6654	0.3124	0.5697	0.9197	0.5535	0.6270	0.6107
2489		May 13 2015	Wheat90K_ConsAkhunovKSU_15033654_A	3998548006_R08C01	0	calls		A	B	A	B	B	H	B	A	A	B	A	A	A	B	B	H	H	B	B	A	A	B	B	A	A	B	A	B	B	H	B	B	A	A	B	A	A	B	B	H	H	A
2489		May 13 2015	Wheat90K_ConsAkhunovKSU_15033654_A	3998548006_R08C01	0	Score_Call		0.1884	0.5413	0.6735	0.8319	0.6076	0.6153	0.8192	0.8767	0.1540	0.7066	0.7911	0.9465	0.1526	0.6220	0.9001	0.5827	0.7590	0.5084	0.9468	0.2064	0.3007	0.6073	0.3907	0.3952	0.9370	0.4461	0.3019	0.8786	0.3655	0.4261	0.6042	0.8690	0.5174	0.7836	0.6853	0.6654	0.3124	0.5697	0.9197	0.5535	0.6270	0.6107
2490		May 13 2015	Wheat90K_ConsAkhunovKSU_15033654_A	3998548006_R10C01	0	calls		A	B	A	B	B	A	B	A	A	H	A	B	A	B	B	B	H	B	B	A	A	B	H	A	A	B	A	B	A	B	H	B	A	A	B	H	A	A	B	H	H	H
2490		May 13 2015	Wheat90K_ConsAkhunovKSU_15033654_A	3998548006_R10C01	0	Score_Call		0.1884	0.5413	0.6735	0.8319	0.6076	0.6153	0.8192	0.8767	0.5643	0.7066	0.7911	0.9465	0.1526	0.7689	0.9001	0.5827	0.7590	0.5084	0.9468	0.2064	0.3007	0.6073	0.3907	0.3952	0.9370	0.4461	0.3019	0.8786	0.3655	0.4261	0.6042	0.8690	0.5174	0.7836	0.6853	0.6654	0.3124	0.5697	0.9197	0.5535	0.6270	0.6107
2491		May 13 2015	Wheat90K_ConsAkhunovKSU_15033654_A	3998548006_R12C01	0	calls		A	B	A	B	B	A	B	A	A	B	H	B	A	B	B	B	B	H	A	A	A	B	H	A	A	B	A	B	B	H	B	B	H	A	B	A	A	A	B	B	H	H
2491		May 13 2015	Wheat90K_ConsAkhunovKSU_15033654_A	3998548006_R12C01	0	Score_Call		0.1884	0.5413	0.6735	0.8319	0.6076	0.6153	0.8192	0.8767	0.5643	0.7066	0.7911	0.9465	0.1526	0.7689	0.9001	0.5827	0.7590	0.5084	0.9468	0.2064	0.3007	0.6073	0.3907	0.3952	0.9370	0.4461	0.3019	0.8786	0.3655	0.4261	0.6042	0.8690	0.5174	0.7836	0.6853	0.6654	0.3124	0.5697	0.9197	0.5535	0.6270	0.6107
2492		May 13 2015	Wheat90K_ConsAkhunovKSU_15033654_A	3998548006_R01C02	0	calls		A	B	A	B	B	H	B	A	H	B	H	A	A	A	B	H	H	H	A	A	A	B	H	H	A	B	A	B	B	H	B	B	H	A	B	A	B	B	B	H	H	A
2492		May 13 2015	Wheat90K_ConsAkhunovKSU_15033654_A	3998548006_R01C02	0	Score_Call		0.1884	0.5413	0.6735	0.8319	0.6076	0.6062	0.8192	0.8767	0.5643	0.7066	0.7911	0.9465	0.1526	0.7689	0.9001	0.5827	0.7590	0.5084	0.9468	0.2064	0.3007	0.6073	0.3907	0.3952	0.9370	0.4461	0.3019	0.8786	0.3655	0.4261	0.6042	0.8690	0.5174	0.7836	0.6853	0.6654	0.3124	0.5697	0.9197	0.5535	0.6270	0.6107
2493		May 13 2015	Wheat90K_ConsAkhunovKSU_15033654_A	3998548006_R03C02	0	calls		A	B	A	B	B	A	B	A	A	H	U	B	A	B	B	B	B	H	A	A	A	B	B	A	A	H	A	B	B	H	H	B	A	A	B	A	B	B	B	B	H	A
2493		May 13 2015	Wheat90K_ConsAkhunovKSU_15033654_A	3998548006_R03C02	0	Score_Call		0.1884	0.5413	0.6735	0.8319	0.6076	0.6153	0.8192	0.8767	0.5643	0.7066	0.0741	0.9465	0.1526	0.7689	0.9001	0.5827	0.7590	0.5084	0.9468	0.2064	0.3007	0.6073	0.3907	0.3952	0.9370	0.4461	0.3019	0.8786	0.3655	0.4261	0.6042	0.8690	0.5174	0.7836	0.6853	0.6654	0.3124	0.5697	0.9197	0.5535	0.6270	0.6107
2494		May 13 2015	Wheat90K_ConsAkhunovKSU_15033654_A	3998548006_R05C02	0	calls		A	B	A	B	B	H	B	A	H	H	A	A	A	B	B	H	H	B	B	A	A	B	H	H	A	H	A	B	A	B	B	B	H	A	B	A	B	A	B	B	H	A
2494		May 13 2015	Wheat90K_ConsAkhunovKSU_15033654_A	3998548006_R05C02	0	Score_Call		0.1884	0.5413	0.6735	0.8319	0.6076	0.6153	0.8192	0.8767	0.5643	0.7066	0.7911	0.9465	0.1526	0.7689	0.9001	0.5827	0.7590	0.5084	0.9468	0.2064	0.3007	0.6073	0.3907	0.3952	0.9370	0.4461	0.3019	0.8786	0.3655	0.4261	0.6042	0.8690	0.5174	0.7836	0.6853	0.6654	0.3124	0.5697	0.9197	0.5535	0.6270	0.6107
2495		May 13 2015	Wheat90K_ConsAkhunovKSU_15033654_A	3998548006_R07C02	0	calls		A	B	A	B	B	H	B	A	A	H	A	B	A	A	B	B	B	B	B	A	A	B	H	A	A	B	A	B	H	U	H	B	A	A	B	H	B	A	B	B	H	H
2495		May 13 2015	Wheat90K_ConsAkhunovKSU_15033654_A	3998548006_R07C02	0	Score_Call		0.1884	0.5413	0.6735	0.8319	0.6076	0.5704	0.8192	0.8767	0.5643	0.7066	0.7911	0.9465	0.1526	0.7689	0.9001	0.5827	0.7590	0.5084	0.9468	0.1928	0.3007	0.6073	0.3907	0.3952	0.9370	0.4461	0.3019	0.8786	0.3655	0.0000	0.6042	0.8690	0.5174	0.7836	0.6853	0.6654	0.3124	0.5697	0.9197	0.5535	0.6270	0.6107
2496		May 13 2015	Wheat90K_ConsAkhunovKSU_15033654_A	3998548006_R09C02	0	calls		A	B	A	B	B	A	B	A	A	B	A	A	A	B	B	B	H	B	B	A	B	B	B	H	B	B	A	B	B	H	B	H	H	A	B	A	A	B	B	H	H	H
2496		May 13 2015	Wheat90K_ConsAkhunovKSU_15033654_A	3998548006_R09C02	0	Score_Call		0.1884	0.5413	0.6735	0.8319	0.6076	0.6153	0.8192	0.8767	0.5643	0.7066	0.7911	0.9465	0.1526	0.7689	0.9001	0.5827	0.7590	0.5084	0.9468	0.2064	0.3007	0.6073	0.3907	0.3952	0.9370	0.4461	0.3019	0.8786	0.3655	0.4261	0.6042	0.8690	0.5174	0.7836	0.6853	0.6654	0.3124	0.5697	0.9197	0.5535	0.6270	0.6107
2497		May 13 2015	Wheat90K_ConsAkhunovKSU_15033654_A	3998548006_R11C02	0	calls		A	H	A	B	B	A	A	A	H	H	H	A	A	A	B	H	H	H	A	A	A	B	B	H	A	H	A	B	A	B	B	B	A	A	B	H	A	B	B	B	H	A
2497		May 13 2015	Wheat90K_ConsAkhunovKSU_15033654_A	3998548006_R11C02	0	Score_Call		0.1884	0.5413	0.6735	0.8319	0.6076	0.6153	0.8192	0.8767	0.5643	0.7066	0.7911	0.9465	0.1526	0.7689	0.9001	0.5827	0.7590	0.5084	0.9468	0.2064	0.3007	0.6073	0.3907	0.2284	0.9370	0.4461	0.3019	0.8786	0.3655	0.4261	0.6042	0.8690	0.5174	0.7836	0.6853	0.6654	0.3124	0.5697	0.9197	0.5535	0.6270	0.6107
2498		May 13 2015	Wheat90K_ConsAkhunovKSU_15033654_A	3998548006_R02C02	0	calls		A	B	A	B	B	A	B	A	A	B	A	B	A	B	B	B	B	B	A	A	A	B	H	A	A	H	A	B	B	H	H	B	H	A	B	A	A	B	B	B	H	H
2498		May 13 2015	Wheat90K_ConsAkhunovKSU_15033654_A	3998548006_R02C02	0	Score_Call		0.1884	0.5413	0.6735	0.8319	0.6076	0.6153	0.8192	0.8767	0.5643	0.7066	0.7911	0.9465	0.1526	0.7689	0.9001	0.5827	0.7590	0.5084	0.9468	0.2064	0.3007	0.6073	0.3907	0.3952	0.9370	0.4461	0.3019	0.8786	0.3655	0.4261	0.6042	0.8690	0.5174	0.7836	0.6853	0.6654	0.3124	0.5697	0.9197	0.5535	0.6270	0.6107
2499		May 13 2015	Wheat90K_ConsAkhunovKSU_15033654_A	3998548006_R04C02	0	calls		A	H	A	B	H	A	B	A	A	H	A	A	A	B	B	B	H	B	A	A	A	B	B	H	A	H	A	B	A	B	H	B	H	A	B	A	A	B	B	H	A	H
2499		May 13 2015	Wheat90K_ConsAkhunovKSU_15033654_A	3998548006_R04C02	0	Score_Call		0.1884	0.5413	0.6735	0.8319	0.6076	0.6153	0.8192	0.8767	0.5643	0.7066	0.7911	0.9465	0.1526	0.7689	0.9001	0.5827	0.7590	0.5084	0.9468	0.2064	0.3007	0.6073	0.3907	0.3952	0.9370	0.4461	0.3019	0.8786	0.3655	0.4261	0.6042	0.8690	0.5174	0.7836	0.6853	0.6654	0.3124	0.5697	0.9197	0.5535	0.6270	0.6107
2500		May 13 2015	Wheat90K_ConsAkhunovKSU_15033654_A	3998548006_R06C02	0	calls		A	B	A	B	H	A	A	A	H	H	A	A	A	A	B	B	B	H	A	A	A	B	H	H	A	H	A	B	B	H	H	B	H	A	B	A	A	A	B	H	A	H
2500		May 13 2015	Wheat90K_ConsAkhunovKSU_15033654_A	3998548006_R06C02	0	Score_Call		0.1884	0.5413	0.6735	0.8319	0.6076	0.6153	0.8192	0.8767	0.5643	0.7066	0.7911	0.9465	0.1526	0.7689	0.9001	0.5827	0.7590	0.5084	0.9468	0.2064	0.3007	0.6073	0.3907	0.3952	0.9370	0.4461	0.3019	0.8786	0.3655	0.4261	0.6042	0.8690	0.5174	0.7836	0.6853	0.6654	0.3124	0.5697	0.9197	0.5535	0.6270	0.6107
2501		May 13 2015	Wheat90K_ConsAkhunovKSU_15033654_A	3998548006_R08C02	0	calls		A	H	A	B	H	A	A	A	H	B	H	B	A	A	B	H	H	H	B	A	A	B	B	A	A	B	A	B	B	H	H	B	A	A	B	A	A	B	B	H	A	A
2501		May 13 2015	Wheat90K_ConsAkhunovKSU_15033654_A	3998548006_R08C02	0	Score_Call		0.1884	0.5413	0.6735	0.8319	0.6076	0.6153	0.8192	0.8767	0.5643	0.7066	0.7911	0.9465	0.1526	0.7689	0.9001	0.5827	0.7590	0.5084	0.9468	0.2064	0.3007	0.6073	0.3907	0.3952	0.9370	0.4461	0.3019	0.8786	0.3655	0.4261	0.6042	0.8690	0.5174	0.7836	0.6853	0.6654	0.3124	0.5697	0.9197	0.5535	0.6270	0.6107
2502		May 13 2015	Wheat90K_ConsAkhunovKSU_15033654_A	3998548006_R10C02	0	calls		A	H	A	B	H	A	A	A	H	H	H	B	A	A	B	H	H	H	B	A	A	B	B	A	A	B	A	B	B	H	B	B	A	A	B	H	A	B	B	B	A	H
2502		May 13 2015	Wheat90K_ConsAkhunovKSU_15033654_A	3998548006_R10C02	0	Score_Call		0.1884	0.5413	0.6735	0.8319	0.6076	0.6153	0.8192	0.8767	0.5643	0.7066	0.7911	0.9465	0.1526	0.7689	0.9001	0.5827	0.7590	0.5084	0.9468	0.2064	0.3007	0.6073	0.3907	0.3952	0.9370	0.4461	0.3019	0.8786	0.3655	0.4261	0.6042	0.8690	0.5174	0.7836	0.6853	0.6654	0.3124	0.5697	0.9197	0.5535	0.6270	0.6107
2503		May 13 2015	Wheat90K_ConsAkhunovKSU_15033654_A	3998548006_R12C02	0	calls		A	B	A	B	H	A	B	A	H	B	H	A	A	B	B	H	B	H	A	A	A	B	B	A	A	H	A	B	B	H	B	B	A	A	B	A	A	B	B	H	A	H
2503		May 13 2015	Wheat90K_ConsAkhunovKSU_15033654_A	3998548006_R12C02	0	Score_Call		0.1884	0.5413	0.6735	0.8319	0.6076	0.6153	0.8192	0.8767	0.5643	0.7066	0.7911	0.9465	0.1526	0.7689	0.9001	0.5827	0.7590	0.5084	0.9468	0.2064	0.3007	0.6073	0.3907	0.3952	0.9370	0.4461	0.3019	0.8786	0.3655	0.4261	0.6042	0.8690	0.5174	0.7836	0.6853	0.6654	0.3124	0.5697	0.9197	0.5535	0.6270	0.6107
2504		May 13 2015	Wheat90K_ConsAkhunovKSU_15033654_A	3998548009_R01C01	0	calls		A	B	B	B	B	H	A	A	H	H	A	A	A	B	B	H	B	H	B	B	A	B	H	H	A	H	A	H	B	H	B	B	H	A	H	A	B	A	B	H	H	H
2504		May 13 2015	Wheat90K_ConsAkhunovKSU_15033654_A	3998548009_R01C01	0	Score_Call		0.1884	0.5413	0.6735	0.8319	0.6076	0.6153	0.8192	0.8767	0.5643	0.7066	0.7911	0.9465	0.1526	0.7689	0.9001	0.5827	0.7590	0.5084	0.9468	0.2064	0.3007	0.6073	0.3901	0.3952	0.9370	0.4461	0.3019	0.8786	0.3655	0.4261	0.6042	0.8690	0.5174	0.7836	0.6853	0.6654	0.3124	0.5697	0.9197	0.5535	0.6270	0.6107
2505		May 13 2015	Wheat90K_ConsAkhunovKSU_15033654_A	3998548009_R03C01	0	calls		A	B	A	B	H	A	H	A	H	B	A	A	A	A	B	B	H	B	A	A	A	B	H	H	A	B	A	B	A	B	H	B	H	A	B	H	A	A	B	H	A	H
2505		May 13 2015	Wheat90K_ConsAkhunovKSU_15033654_A	3998548009_R03C01	0	Score_Call		0.1884	0.5413	0.6735	0.8319	0.6076	0.6153	0.8192	0.8767	0.5643	0.7066	0.7911	0.9465	0.1526	0.7689	0.9001	0.5827	0.7590	0.5084	0.9468	0.2064	0.3007	0.6073	0.3907	0.3952	0.9370	0.4461	0.3019	0.8786	0.3655	0.4261	0.6042	0.8690	0.5174	0.7836	0.6853	0.6654	0.3124	0.5697	0.9197	0.5535	0.6270	0.6107
2506		May 13 2015	Wheat90K_ConsAkhunovKSU_15033654_A	3998548009_R05C01	0	calls		A	B	A	B	H	A	H	A	H	B	A	A	A	A	B	H	B	B	B	A	A	B	H	H	A	B	A	B	A	B	B	B	A	A	B	A	A	A	B	B	A	H
2506		May 13 2015	Wheat90K_ConsAkhunovKSU_15033654_A	3998548009_R05C01	0	Score_Call		0.1884	0.5413	0.6735	0.8319	0.6076	0.6153	0.8192	0.8767	0.5643	0.7066	0.7911	0.9465	0.1526	0.7689	0.9001	0.5827	0.7590	0.5084	0.9468	0.2064	0.3007	0.6073	0.3907	0.3952	0.9370	0.4461	0.3019	0.8786	0.3655	0.4261	0.6042	0.8690	0.5174	0.7836	0.6853	0.6654	0.3124	0.5697	0.9197	0.5535	0.6270	0.6107
2507		May 13 2015	Wheat90K_ConsAkhunovKSU_15033654_A	3998548009_R07C01	0	calls		A	B	A	B	H	A	H	A	H	B	A	B	A	A	B	H	H	B	A	A	A	B	H	A	A	H	A	B	A	B	B	B	A	A	B	A	A	A	B	B	A	H
2507		May 13 2015	Wheat90K_ConsAkhunovKSU_15033654_A	3998548009_R07C01	0	Score_Call		0.1884	0.5413	0.6735	0.8319	0.6076	0.6153	0.8192	0.8767	0.5643	0.7066	0.7911	0.9465	0.1526	0.7689	0.9001	0.5827	0.7590	0.5084	0.9468	0.2064	0.3007	0.6073	0.3907	0.3952	0.9370	0.4461	0.3019	0.8786	0.3655	0.4261	0.6042	0.8690	0.5174	0.7836	0.6853	0.6654	0.3124	0.5697	0.9197	0.5535	0.6270	0.6107
2508		May 13 2015	Wheat90K_ConsAkhunovKSU_15033654_A	3998548009_R09C01	0	calls		A	B	A	B	B	A	A	A	A	B	H	B	A	B	B	H	B	B	B	A	A	B	B	A	A	H	A	B	B	H	B	B	A	A	B	A	A	B	B	B	H	H
2508		May 13 2015	Wheat90K_ConsAkhunovKSU_15033654_A	3998548009_R09C01	0	Score_Call		0.1884	0.5413	0.6735	0.8319	0.6076	0.6153	0.8192	0.8767	0.5643	0.7066	0.7911	0.9465	0.1526	0.7689	0.9001	0.5827	0.7590	0.5084	0.9468	0.2064	0.3007	0.6073	0.3907	0.3952	0.9370	0.4461	0.3019	0.8786	0.3655	0.4261	0.6042	0.8690	0.5174	0.7836	0.6853	0.6654	0.3124	0.5697	0.9197	0.5535	0.6270	0.6107
2509		May 13 2015	Wheat90K_ConsAkhunovKSU_15033654_A	3998548009_R11C01	0	calls		A	H	A	B	H	A	A	A	H	H	H	B	A	A	B	H	H	B	A	A	A	B	H	A	A	H	A	B	B	H	B	B	A	A	B	H	A	A	B	B	A	H
2509		May 13 2015	Wheat90K_ConsAkhunovKSU_15033654_A	3998548009_R11C01	0	Score_Call		0.1884	0.5413	0.6735	0.8319	0.6076	0.6153	0.8192	0.8767	0.5643	0.7066	0.7911	0.9465	0.1526	0.7689	0.9001	0.5827	0.7590	0.5084	0.9468	0.2064	0.3007	0.6073	0.3907	0.3952	0.9370	0.4450	0.3019	0.8786	0.3655	0.4260	0.6042	0.8690	0.5174	0.7836	0.6853	0.6654	0.3124	0.5697	0.9197	0.5535	0.6270	0.6107
2510		May 13 2015	Wheat90K_ConsAkhunovKSU_15033654_A	3998548009_R02C01	0	calls		A	B	A	B	B	A	A	A	H	H	H	B	A	A	B	H	H	B	B	A	A	B	B	A	A	H	A	B	A	B	H	B	A	A	B	H	A	H	B	B	H	H
2510		May 13 2015	Wheat90K_ConsAkhunovKSU_15033654_A	3998548009_R02C01	0	Score_Call		0.1884	0.5413	0.6735	0.8319	0.6076	0.6153	0.8192	0.8767	0.5643	0.7066	0.7911	0.9465	0.1526	0.7689	0.9001	0.5827	0.7590	0.5084	0.9468	0.2064	0.3007	0.6073	0.3907	0.3952	0.9370	0.4461	0.3019	0.8786	0.3655	0.4261	0.6042	0.8690	0.5174	0.7836	0.6853	0.6654	0.3124	0.5697	0.9197	0.5535	0.6270	0.6107
2511		May 13 2015	Wheat90K_ConsAkhunovKSU_15033654_A	3998548009_R04C01	0	calls		A	B	A	B	H	A	B	A	H	H	H	B	A	A	B	H	H	B	B	A	A	B	H	A	A	B	A	B	B	H	B	B	A	A	B	H	A	A	B	B	A	H
2511		May 13 2015	Wheat90K_ConsAkhunovKSU_15033654_A	3998548009_R04C01	0	Score_Call		0.1884	0.5413	0.6735	0.8319	0.6076	0.6153	0.8192	0.8767	0.5643	0.7066	0.7911	0.9465	0.1526	0.7689	0.9001	0.5827	0.7590	0.5084	0.9468	0.2064	0.3007	0.6073	0.3907	0.3952	0.9370	0.4461	0.3019	0.8786	0.3655	0.4261	0.6042	0.8690	0.5174	0.7836	0.6853	0.6654	0.3124	0.5697	0.9197	0.5535	0.6270	0.6107
2512		May 13 2015	Wheat90K_ConsAkhunovKSU_15033654_A	3998548009_R06C01	0	calls		A	H	A	B	H	A	A	A	H	H	H	A	A	A	B	H	B	H	A	A	A	B	H	H	A	B	A	B	A	B	B	B	A	A	B	H	A	A	B	H	A	A
2512		May 13 2015	Wheat90K_ConsAkhunovKSU_15033654_A	3998548009_R06C01	0	Score_Call		0.1884	0.4308	0.6735	0.8319	0.6076	0.6153	0.8192	0.8767	0.5643	0.7066	0.7911	0.9465	0.1526	0.7689	0.9001	0.5827	0.7590	0.5084	0.9468	0.2064	0.3007	0.6073	0.3907	0.3952	0.9370	0.4461	0.3019	0.8786	0.3655	0.4261	0.6042	0.8690	0.5174	0.7836	0.6853	0.6654	0.3124	0.5697	0.9197	0.5535	0.6270	0.6107
2513		May 13 2015	Wheat90K_ConsAkhunovKSU_15033654_A	3998548009_R08C01	0	calls		A	B	A	B	B	A	B	A	A	B	H	B	A	A	B	B	B	B	A	A	A	B	H	A	A	H	A	B	B	H	H	B	A	A	B	A	A	A	B	H	H	U
2513		May 13 2015	Wheat90K_ConsAkhunovKSU_15033654_A	3998548009_R08C01	0	Score_Call		0.1884	0.5413	0.6735	0.8319	0.6076	0.6153	0.8192	0.8767	0.5643	0.7066	0.7911	0.9465	0.1526	0.7689	0.9001	0.5827	0.7590	0.5084	0.9468	0.2064	0.3007	0.6073	0.3907	0.3952	0.9370	0.4461	0.3019	0.8786	0.3655	0.4261	0.6042	0.8690	0.5174	0.7836	0.6853	0.6654	0.3124	0.5697	0.9197	0.5535	0.6270	0.0002
2514		May 13 2015	Wheat90K_ConsAkhunovKSU_15033654_A	3998548009_R10C01	0	calls		A	H	A	B	H	A	A	A	H	H	A	A	A	A	B	B	H	H	A	A	A	B	H	H	A	H	A	B	A	B	H	B	U	A	B	H	A	A	B	B	A	A
2514		May 13 2015	Wheat90K_ConsAkhunovKSU_15033654_A	3998548009_R10C01	0	Score_Call		0.1884	0.4856	0.6735	0.8319	0.6076	0.6153	0.8192	0.8767	0.5643	0.7066	0.7911	0.9465	0.1526	0.7689	0.9001	0.5827	0.7590	0.5084	0.9468	0.2064	0.3007	0.6073	0.3907	0.3952	0.9370	0.4446	0.3019	0.8786	0.3655	0.4261	0.6042	0.8690	0.0000	0.7836	0.6853	0.6654	0.3124	0.5697	0.9197	0.5535	0.6270	0.6107
2515		May 13 2015	Wheat90K_ConsAkhunovKSU_15033654_A	3998548009_R12C01	0	calls		A	H	A	B	B	A	B	A	A	H	A	B	A	A	B	B	B	H	A	A	A	B	H	A	A	B	A	B	B	H	B	B	H	A	B	A	A	A	B	B	H	H
2515		May 13 2015	Wheat90K_ConsAkhunovKSU_15033654_A	3998548009_R12C01	0	Score_Call		0.1872	0.5413	0.6735	0.8319	0.6076	0.6153	0.8192	0.8767	0.5643	0.7066	0.7911	0.9465	0.1526	0.7689	0.9001	0.5827	0.7590	0.1847	0.9468	0.2064	0.3007	0.6073	0.3907	0.3952	0.9370	0.4461	0.3019	0.8786	0.3655	0.4075	0.6042	0.8690	0.5174	0.7836	0.6853	0.6654	0.3124	0.5697	0.9197	0.5535	0.6270	0.6107
2516		May 13 2015	Wheat90K_ConsAkhunovKSU_15033654_A	3998548009_R01C02	0	calls		A	H	A	B	B	A	B	A	A	H	A	B	A	B	B	B	H	B	B	A	A	B	H	A	A	H	A	B	B	H	H	B	A	A	B	A	A	A	B	H	H	H
2516		May 13 2015	Wheat90K_ConsAkhunovKSU_15033654_A	3998548009_R01C02	0	Score_Call		0.1884	0.5413	0.6735	0.8319	0.6076	0.6153	0.8192	0.8767	0.5643	0.7066	0.7911	0.9465	0.1526	0.7689	0.9001	0.5827	0.7590	0.5084	0.9468	0.2064	0.3007	0.6073	0.3907	0.3952	0.9370	0.4461	0.3019	0.8786	0.3655	0.4261	0.6042	0.8690	0.5174	0.7836	0.6853	0.6654	0.3124	0.5697	0.9197	0.5535	0.6270	0.6107
2517		May 13 2015	Wheat90K_ConsAkhunovKSU_15033654_A	3998548009_R03C02	0	calls		A	B	A	B	B	A	B	A	A	B	A	A	A	B	B	B	H	H	B	A	A	B	B	H	A	H	A	B	A	B	H	B	H	A	B	A	A	B	B	H	H	H
2517		May 13 2015	Wheat90K_ConsAkhunovKSU_15033654_A	3998548009_R03C02	0	Score_Call		0.1884	0.5413	0.6735	0.8319	0.6076	0.6153	0.8192	0.8767	0.5643	0.7066	0.7911	0.9465	0.1526	0.7689	0.9001	0.5827	0.7590	0.5084	0.9468	0.2064	0.3007	0.6073	0.3907	0.3952	0.9370	0.4461	0.3019	0.8786	0.3655	0.4261	0.6042	0.8690	0.5174	0.7836	0.6853	0.6654	0.3124	0.5697	0.9197	0.5535	0.6270	0.6107
2518		May 13 2015	Wheat90K_ConsAkhunovKSU_15033654_A	3998548009_R05C02	0	calls		A	H	A	B	H	A	H	A	A	B	A	B	A	B	B	H	B	H	B	A	A	B	H	A	A	B	A	B	A	B	B	B	A	A	B	A	A	A	B	B	A	A
2518		May 13 2015	Wheat90K_ConsAkhunovKSU_15033654_A	3998548009_R05C02	0	Score_Call		0.1884	0.3302	0.6735	0.8319	0.6076	0.6153	0.8192	0.8767	0.5643	0.7066	0.7911	0.9465	0.1526	0.7689	0.9001	0.5827	0.7590	0.3928	0.9468	0.2064	0.3007	0.6073	0.3907	0.3952	0.9370	0.4461	0.3019	0.8786	0.3655	0.4261	0.6042	0.8690	0.5174	0.7836	0.6853	0.6654	0.3124	0.5697	0.9197	0.5535	0.6270	0.6107
2519		May 13 2015	Wheat90K_ConsAkhunovKSU_15033654_A	3998548009_R07C02	0	calls		A	H	A	B	H	A	B	A	H	H	H	B	A	A	B	B	B	B	A	A	A	B	H	A	A	H	A	B	B	H	H	B	U	A	B	H	A	A	B	B	A	H
2519		May 13 2015	Wheat90K_ConsAkhunovKSU_15033654_A	3998548009_R07C02	0	Score_Call		0.1884	0.3410	0.6735	0.8319	0.6076	0.6153	0.8192	0.8767	0.5643	0.7066	0.7911	0.9465	0.1526	0.7689	0.9001	0.5827	0.7590	0.5084	0.9468	0.2064	0.3007	0.6073	0.3907	0.3952	0.9370	0.4461	0.3019	0.8786	0.3655	0.4261	0.6042	0.8690	0.0000	0.7836	0.6853	0.6654	0.3124	0.5697	0.9197	0.5535	0.6270	0.6107
2520		May 13 2015	Wheat90K_ConsAkhunovKSU_15033654_A	3998548009_R09C02	0	calls		A	B	A	B	B	A	B	A	A	H	A	B	A	B	B	H	H	B	B	A	A	B	H	A	A	B	A	B	B	H	B	B	A	A	B	A	A	A	B	B	H	H
2520		May 13 2015	Wheat90K_ConsAkhunovKSU_15033654_A	3998548009_R09C02	0	Score_Call		0.1884	0.5413	0.6735	0.8319	0.6076	0.6153	0.8192	0.8767	0.5643	0.7066	0.7911	0.9465	0.1526	0.7689	0.9001	0.5827	0.7590	0.5084	0.9468	0.2064	0.3007	0.6073	0.3907	0.3952	0.9370	0.4461	0.3019	0.8786	0.3655	0.4261	0.6042	0.8690	0.5174	0.7836	0.6853	0.6654	0.3124	0.5697	0.9197	0.5535	0.6270	0.6107
2521		May 13 2015	Wheat90K_ConsAkhunovKSU_15033654_A	3998548009_R11C02	0	calls		A	B	A	B	H	A	B	A	A	B	H	B	A	B	B	B	B	H	B	A	A	B	B	A	A	B	A	B	A	B	H	B	H	A	B	H	A	B	B	H	A	H
2521		May 13 2015	Wheat90K_ConsAkhunovKSU_15033654_A	3998548009_R11C02	0	Score_Call		0.1884	0.5413	0.6735	0.8319	0.6076	0.6153	0.8192	0.8767	0.5643	0.7066	0.7911	0.9465	0.1526	0.7689	0.9001	0.5827	0.7590	0.5084	0.9468	0.2064	0.3007	0.6073	0.3907	0.3952	0.9370	0.4461	0.3019	0.8786	0.3655	0.4261	0.6042	0.8690	0.5174	0.7836	0.6853	0.6654	0.3124	0.5697	0.9197	0.5535	0.6270	0.6107
2522		May 13 2015	Wheat90K_ConsAkhunovKSU_15033654_A	3998548009_R02C02	0	calls		A	B	A	B	B	A	A	A	A	B	A	A	A	B	B	H	H	H	B	A	A	B	H	H	A	H	A	B	B	H	B	B	H	A	B	H	A	A	B	H	H	A
2522		May 13 2015	Wheat90K_ConsAkhunovKSU_15033654_A	3998548009_R02C02	0	Score_Call		0.1884	0.5413	0.6735	0.8319	0.6076	0.6153	0.8192	0.8767	0.5643	0.7066	0.7911	0.9465	0.1526	0.7689	0.9001	0.5827	0.7590	0.5084	0.9468	0.2064	0.3007	0.6073	0.3907	0.3952	0.9370	0.4461	0.3019	0.8786	0.3655	0.4261	0.6042	0.8690	0.5174	0.7836	0.6853	0.6654	0.3124	0.5697	0.9197	0.5535	0.6270	0.6107
2523		May 13 2015	Wheat90K_ConsAkhunovKSU_15033654_A	3998548009_R04C02	0	calls		A	B	A	B	B	A	B	A	H	H	A	B	A	A	B	H	B	H	B	A	A	B	B	A	A	B	A	B	B	H	B	B	A	A	B	H	A	B	B	B	H	A
2523		May 13 2015	Wheat90K_ConsAkhunovKSU_15033654_A	3998548009_R04C02	0	Score_Call		0.1884	0.5413	0.6735	0.8319	0.6076	0.6153	0.8192	0.8767	0.5643	0.7066	0.7911	0.9465	0.1526	0.7689	0.9001	0.5827	0.7590	0.5084	0.9468	0.2064	0.3007	0.6073	0.3907	0.3952	0.9370	0.4461	0.3019	0.8786	0.3655	0.4261	0.6042	0.8690	0.5174	0.7836	0.6853	0.6654	0.3124	0.5697	0.9197	0.5535	0.6270	0.6107
2524		May 13 2015	Wheat90K_ConsAkhunovKSU_15033654_A	3998548009_R06C02	0	calls		A	H	A	B	B	A	B	A	H	B	A	B	A	A	B	B	B	H	B	A	A	B	B	H	A	H	A	B	A	B	H	B	H	A	B	H	A	B	B	B	H	A
2524		May 13 2015	Wheat90K_ConsAkhunovKSU_15033654_A	3998548009_R06C02	0	Score_Call		0.1884	0.3144	0.6735	0.8319	0.6076	0.6153	0.8192	0.8767	0.5643	0.7066	0.7911	0.9465	0.1526	0.7689	0.9001	0.5827	0.7590	0.5084	0.9468	0.2064	0.3007	0.6073	0.3907	0.3952	0.9370	0.4461	0.3019	0.8786	0.3655	0.4261	0.6042	0.8690	0.5174	0.7836	0.6853	0.6654	0.3124	0.5697	0.9197	0.5535	0.6270	0.6107
2525		May 13 2015	Wheat90K_ConsAkhunovKSU_15033654_A	3998548009_R08C02	0	calls		A	B	A	B	H	A	A	A	H	B	H	A	A	A	B	B	H	B	A	A	A	B	B	A	A	H	A	B	B	H	H	B	A	A	B	A	A	B	B	H	A	A
2525		May 13 2015	Wheat90K_ConsAkhunovKSU_15033654_A	3998548009_R08C02	0	Score_Call		0.1884	0.5413	0.6735	0.8319	0.6076	0.6153	0.8192	0.8767	0.5643	0.7066	0.7911	0.9465	0.1526	0.7689	0.9001	0.5827	0.7590	0.5084	0.9468	0.2064	0.3007	0.6073	0.3907	0.3952	0.9370	0.4461	0.3019	0.8786	0.3655	0.4261	0.6042	0.8690	0.5174	0.7836	0.6853	0.6654	0.3124	0.5697	0.9197	0.5535	0.6270	0.6107
2526		May 13 2015	Wheat90K_ConsAkhunovKSU_15033654_A	3998548009_R10C02	0	calls		A	B	A	B	H	A	B	A	A	B	A	B	A	B	B	H	H	H	B	A	A	B	B	A	A	B	A	B	A	B	B	B	H	A	B	H	A	B	B	B	A	U
2526		May 13 2015	Wheat90K_ConsAkhunovKSU_15033654_A	3998548009_R10C02	0	Score_Call		0.1884	0.5413	0.6735	0.8319	0.6076	0.6153	0.8192	0.8767	0.5643	0.7066	0.7911	0.9465	0.1526	0.7689	0.9001	0.5827	0.7590	0.1555	0.9468	0.2064	0.3007	0.6073	0.3907	0.3952	0.9370	0.4461	0.3019	0.8786	0.3655	0.4261	0.6042	0.8690	0.5174	0.7836	0.6853	0.6654	0.3124	0.5697	0.9197	0.5535	0.6270	0.0086
2527		May 13 2015	Wheat90K_ConsAkhunovKSU_15033654_A	3998548009_R12C02	0	calls		A	H	A	B	H	A	A	A	H	H	H	A	A	A	B	B	B	B	A	A	A	B	H	H	A	B	A	B	A	B	H	B	A	A	B	A	A	B	B	H	A	H
2527		May 13 2015	Wheat90K_ConsAkhunovKSU_15033654_A	3998548009_R12C02	0	Score_Call		0.1884	0.5413	0.6735	0.8319	0.6076	0.6153	0.8192	0.8767	0.5643	0.7066	0.7911	0.9465	0.1526	0.7689	0.9001	0.5827	0.7590	0.5084	0.9468	0.2064	0.3007	0.6073	0.3907	0.3587	0.9370	0.4461	0.3019	0.8786	0.3655	0.4261	0.6042	0.8690	0.5174	0.7836	0.6853	0.6654	0.3124	0.5697	0.9197	0.5535	0.6270	0.6107
2528		May 13 2015	Wheat90K_ConsAkhunovKSU_15033654_A	3998548016_R01C01	0	calls		A	B	A	B	H	A	H	A	H	H	A	A	A	A	B	H	B	B	B	A	A	B	B	A	A	H	A	B	A	B	B	B	H	A	B	A	A	B	B	H	A	H
2528		May 13 2015	Wheat90K_ConsAkhunovKSU_15033654_A	3998548016_R01C01	0	Score_Call		0.1884	0.5413	0.6735	0.8319	0.6076	0.6153	0.8192	0.8767	0.5643	0.7066	0.7911	0.9465	0.1526	0.7689	0.9001	0.5827	0.7590	0.5084	0.9468	0.2064	0.3007	0.6073	0.3907	0.3952	0.9370	0.4461	0.3019	0.8786	0.3655	0.4261	0.6042	0.8690	0.5174	0.7836	0.6853	0.6654	0.3124	0.5697	0.9197	0.5535	0.6270	0.6107
2529		May 13 2015	Wheat90K_ConsAkhunovKSU_15033654_A	3998548016_R03C01	0	calls		A	B	A	B	H	A	A	A	H	B	H	A	A	B	B	B	B	B	B	A	A	B	H	A	A	B	A	B	A	B	H	B	A	A	B	H	A	A	B	B	A	H
2529		May 13 2015	Wheat90K_ConsAkhunovKSU_15033654_A	3998548016_R03C01	0	Score_Call		0.1884	0.5413	0.6735	0.8319	0.6076	0.6153	0.8192	0.8767	0.5643	0.7066	0.7911	0.9465	0.1526	0.7689	0.9001	0.5827	0.7590	0.5084	0.9468	0.2064	0.3007	0.6073	0.3907	0.3952	0.9370	0.4461	0.3019	0.8786	0.3655	0.4261	0.6042	0.8690	0.5174	0.7836	0.6853	0.6654	0.3124	0.5697	0.9197	0.5535	0.6270	0.6107
2530		May 13 2015	Wheat90K_ConsAkhunovKSU_15033654_A	3998548016_R05C01	0	calls		A	B	A	B	H	A	B	A	A	B	H	B	A	A	B	H	H	B	B	A	A	B	H	A	A	B	A	B	A	B	B	B	A	A	B	A	A	A	B	H	A	H
2530		May 13 2015	Wheat90K_ConsAkhunovKSU_15033654_A	3998548016_R05C01	0	Score_Call		0.1884	0.5413	0.6735	0.8319	0.6076	0.6153	0.8192	0.8767	0.5643	0.7066	0.7911	0.9465	0.1526	0.7689	0.9001	0.5827	0.7590	0.5084	0.9468	0.2064	0.3007	0.6073	0.3907	0.3952	0.9370	0.4461	0.3019	0.8786	0.3655	0.4261	0.6042	0.8690	0.5174	0.7836	0.6853	0.6654	0.3124	0.5697	0.9197	0.5535	0.6270	0.6107
2531		May 13 2015	Wheat90K_ConsAkhunovKSU_15033654_A	3998548016_R07C01	0	calls		A	B	A	B	H	A	B	A	H	B	H	A	A	A	B	H	H	H	A	A	A	H	H	H	A	H	A	B	B	H	H	H	U	H	B	A	A	B	A	H	A	H
2531		May 13 2015	Wheat90K_ConsAkhunovKSU_15033654_A	3998548016_R07C01	0	Score_Call		0.1884	0.5413	0.6735	0.8319	0.6076	0.6153	0.8192	0.8767	0.5643	0.7066	0.7911	0.9465	0.1526	0.7689	0.9001	0.5827	0.2343	0.5084	0.9468	0.2064	0.3007	0.5539	0.3777	0.3952	0.9370	0.4461	0.3019	0.8786	0.3655	0.4261	0.6042	0.8690	0.0000	0.7677	0.6853	0.6654	0.3124	0.5697	0.9197	0.5535	0.6270	0.6107
2532		May 13 2015	Wheat90K_ConsAkhunovKSU_15033654_A	3998548016_R09C01	0	calls		A	B	A	B	H	A	B	A	H	B	H	A	A	A	B	H	H	H	A	A	A	H	H	H	A	H	A	B	B	H	H	H	A	H	B	A	A	B	A	H	A	H
2532		May 13 2015	Wheat90K_ConsAkhunovKSU_15033654_A	3998548016_R09C01	0	Score_Call		0.1884	0.5413	0.6735	0.8319	0.6076	0.6153	0.8192	0.8767	0.5643	0.7066	0.7911	0.9465	0.1526	0.7689	0.9001	0.5827	0.7590	0.5084	0.9468	0.2064	0.3007	0.5539	0.3907	0.3952	0.9370	0.4461	0.3019	0.8786	0.3655	0.4261	0.6042	0.7972	0.5174	0.7677	0.6853	0.6654	0.3124	0.5697	0.9197	0.5535	0.6270	0.6107
2533		May 13 2015	Wheat90K_ConsAkhunovKSU_15033654_A	3998548016_R11C01	0	calls		A	B	A	B	B	A	B	A	A	B	A	B	A	A	B	H	B	H	A	A	A	B	H	A	A	B	A	B	B	H	B	B	A	A	B	H	A	A	B	B	H	A
2533		May 13 2015	Wheat90K_ConsAkhunovKSU_15033654_A	3998548016_R11C01	0	Score_Call		0.1884	0.5413	0.6735	0.8319	0.6076	0.6153	0.8192	0.8767	0.5643	0.7066	0.7911	0.9465	0.1526	0.7689	0.9001	0.5827	0.7590	0.5084	0.9468	0.2064	0.3007	0.6073	0.3907	0.3952	0.9370	0.4461	0.3019	0.8786	0.3655	0.4261	0.6042	0.8690	0.5174	0.7836	0.6853	0.6654	0.3124	0.5697	0.9197	0.5535	0.6270	0.6107
2534		May 13 2015	Wheat90K_ConsAkhunovKSU_15033654_A	3998548016_R02C01	0	calls		A	H	A	B	B	A	A	A	H	H	A	B	A	A	B	B	H	H	A	A	A	B	B	A	A	H	A	B	B	H	H	B	H	A	B	H	A	B	B	B	H	A
2534		May 13 2015	Wheat90K_ConsAkhunovKSU_15033654_A	3998548016_R02C01	0	Score_Call		0.1884	0.4942	0.6735	0.8319	0.6076	0.6153	0.8192	0.8767	0.5643	0.7066	0.7911	0.9465	0.1526	0.7689	0.9001	0.5827	0.7590	0.5084	0.9468	0.2064	0.3007	0.6073	0.3907	0.3952	0.9370	0.4461	0.3019	0.8786	0.3655	0.4261	0.6042	0.8690	0.5174	0.7836	0.6853	0.6654	0.3124	0.5697	0.9197	0.5535	0.6270	0.6107
2535		May 13 2015	Wheat90K_ConsAkhunovKSU_15033654_A	3998548016_R04C01	0	calls		A	B	A	B	H	A	H	A	H	H	H	A	A	A	B	B	H	B	A	A	A	B	B	H	A	B	A	B	A	B	H	B	H	A	B	A	A	B	B	H	A	H
2535		May 13 2015	Wheat90K_ConsAkhunovKSU_15033654_A	3998548016_R04C01	0	Score_Call		0.1884	0.5413	0.6735	0.8319	0.6076	0.6153	0.8192	0.8767	0.5643	0.7066	0.7911	0.9465	0.1526	0.7689	0.9001	0.5827	0.7590	0.5084	0.9468	0.2064	0.3007	0.6073	0.3907	0.3952	0.9370	0.4461	0.3019	0.8786	0.3655	0.4261	0.6042	0.8690	0.5174	0.7836	0.6853	0.6654	0.3124	0.5697	0.9197	0.5535	0.6270	0.6107
2536		May 13 2015	Wheat90K_ConsAkhunovKSU_15033654_A	3998548016_R06C01	0	calls		A	B	A	B	H	A	B	A	A	H	H	B	A	B	B	B	H	H	A	A	A	B	B	A	A	H	A	B	A	B	H	B	A	A	B	A	A	B	B	B	A	H
2536		May 13 2015	Wheat90K_ConsAkhunovKSU_15033654_A	3998548016_R06C01	0	Score_Call		0.1884	0.5413	0.6735	0.8319	0.6076	0.6153	0.8192	0.8767	0.5643	0.7066	0.7911	0.9465	0.1526	0.7689	0.9001	0.5827	0.7590	0.5084	0.9468	0.2064	0.3007	0.6073	0.3907	0.3952	0.9370	0.4461	0.3019	0.8786	0.3655	0.4261	0.6042	0.8690	0.5174	0.7836	0.6853	0.6654	0.3124	0.5697	0.9197	0.5535	0.6270	0.6107
2537		May 13 2015	Wheat90K_ConsAkhunovKSU_15033654_A	3998548016_R08C01	0	calls		A	H	A	B	H	A	B	A	H	H	H	B	A	B	B	B	B	B	A	A	A	B	B	H	A	B	A	B	B	H	B	B	H	A	B	A	A	B	B	B	A	H
2537		May 13 2015	Wheat90K_ConsAkhunovKSU_15033654_A	3998548016_R08C01	0	Score_Call		0.1884	0.5411	0.6735	0.8319	0.6076	0.6153	0.8192	0.8767	0.5643	0.7066	0.7911	0.9465	0.1526	0.7689	0.9001	0.5827	0.7590	0.5084	0.9468	0.2064	0.3007	0.6073	0.3907	0.3952	0.9370	0.4461	0.3019	0.8786	0.3655	0.4261	0.6042	0.8690	0.5174	0.7836	0.6853	0.6654	0.3124	0.5697	0.9197	0.5535	0.6270	0.6107
2538		May 13 2015	Wheat90K_ConsAkhunovKSU_15033654_A	3998548016_R10C01	0	calls		A	B	A	B	H	A	H	A	A	B	A	H	A	A	B	H	B	B	A	A	A	B	H	A	A	B	A	B	B	H	B	B	A	A	B	A	A	A	B	U	A	H
2538		May 13 2015	Wheat90K_ConsAkhunovKSU_15033654_A	3998548016_R10C01	0	Score_Call		0.1884	0.5413	0.6735	0.8319	0.6076	0.6153	0.8192	0.8767	0.5643	0.7066	0.7911	0.9465	0.1526	0.7689	0.9001	0.5827	0.7590	0.5084	0.9468	0.2064	0.3007	0.6073	0.3907	0.3952	0.9370	0.4461	0.3019	0.8786	0.3655	0.4261	0.6042	0.8690	0.5174	0.7836	0.6853	0.6654	0.3124	0.5697	0.9197	0.0208	0.6270	0.6107
2539		May 13 2015	Wheat90K_ConsAkhunovKSU_15033654_A	3998548016_R12C01	0	calls		A	B	A	B	H	A	B	A	H	H	A	B	A	A	B	B	B	B	A	A	A	B	B	A	A	H	A	B	A	B	H	B	A	A	B	A	A	B	B	B	A	A
2539		May 13 2015	Wheat90K_ConsAkhunovKSU_15033654_A	3998548016_R12C01	0	Score_Call		0.1884	0.5413	0.6735	0.8319	0.6076	0.6153	0.8192	0.8767	0.5643	0.7066	0.7911	0.9465	0.1526	0.7689	0.9001	0.5827	0.7590	0.5084	0.9468	0.2064	0.3007	0.6073	0.3907	0.3952	0.9370	0.4461	0.3019	0.8786	0.3655	0.4261	0.6042	0.8690	0.5174	0.7836	0.6853	0.6654	0.3124	0.5697	0.9197	0.5535	0.6270	0.6107
2540		May 13 2015	Wheat90K_ConsAkhunovKSU_15033654_A	3998548016_R01C02	0	calls		A	B	A	B	B	A	H	A	H	H	A	B	A	A	B	B	B	H	B	A	A	B	H	A	A	H	A	B	A	B	H	B	A	A	B	H	A	A	B	B	H	H
2540		May 13 2015	Wheat90K_ConsAkhunovKSU_15033654_A	3998548016_R01C02	0	Score_Call		0.1884	0.5413	0.6735	0.8319	0.6076	0.6153	0.8192	0.8767	0.5643	0.7066	0.7911	0.9465	0.1526	0.7689	0.9001	0.5827	0.7590	0.5084	0.9468	0.2064	0.3007	0.6073	0.3907	0.3952	0.9370	0.4461	0.3019	0.8786	0.3655	0.4261	0.6042	0.8690	0.5174	0.7836	0.6853	0.6654	0.3124	0.5697	0.9197	0.5535	0.6270	0.6107
2541		May 13 2015	Wheat90K_ConsAkhunovKSU_15033654_A	3998548016_R03C02	0	calls		A	H	A	B	B	A	B	A	H	B	H	B	A	A	B	H	H	B	B	A	A	B	H	A	A	H	A	B	A	B	H	B	A	A	B	A	A	A	B	B	H	H
2541		May 13 2015	Wheat90K_ConsAkhunovKSU_15033654_A	3998548016_R03C02	0	Score_Call		0.1884	0.5413	0.6735	0.8319	0.6076	0.6153	0.8192	0.8767	0.5643	0.7066	0.7911	0.9465	0.1526	0.7689	0.9001	0.5827	0.7590	0.5084	0.9468	0.2064	0.3007	0.6073	0.3907	0.3952	0.9370	0.4461	0.3019	0.8786	0.3655	0.4261	0.6042	0.8690	0.5174	0.7836	0.6853	0.6654	0.3124	0.5697	0.9197	0.5535	0.6270	0.6107
2542		May 13 2015	Wheat90K_ConsAkhunovKSU_15033654_A	3998548016_R05C02	0	calls		A	B	A	B	H	A	B	A	H	B	A	A	A	A	B	H	B	B	B	A	A	B	H	H	A	H	A	B	B	H	B	B	H	A	B	A	A	A	B	H	A	H
2542		May 13 2015	Wheat90K_ConsAkhunovKSU_15033654_A	3998548016_R05C02	0	Score_Call		0.1884	0.5413	0.6735	0.8319	0.6076	0.6153	0.8192	0.8767	0.5643	0.7066	0.7911	0.9465	0.1526	0.7689	0.9001	0.5827	0.7590	0.5084	0.9468	0.2064	0.3007	0.6073	0.3907	0.3952	0.9370	0.4461	0.3019	0.8786	0.3655	0.4261	0.6042	0.8690	0.5174	0.7836	0.6853	0.6654	0.3124	0.5697	0.9197	0.5535	0.6270	0.6107
2543		May 13 2015	Wheat90K_ConsAkhunovKSU_15033654_A	3998548016_R07C02	0	calls		A	H	A	B	H	A	B	A	A	B	H	B	A	A	B	H	H	B	B	A	A	B	H	A	A	B	A	B	A	B	B	B	A	A	B	A	A	A	B	H	A	H
2543		May 13 2015	Wheat90K_ConsAkhunovKSU_15033654_A	3998548016_R07C02	0	Score_Call		0.1884	0.5413	0.6735	0.8319	0.6076	0.6153	0.8192	0.8767	0.5643	0.7066	0.7911	0.9465	0.1526	0.7689	0.9001	0.5827	0.7590	0.5084	0.9468	0.2064	0.3007	0.6073	0.3907	0.3952	0.9370	0.4461	0.3019	0.8786	0.3655	0.4261	0.6042	0.8690	0.5174	0.7836	0.6853	0.6654	0.3124	0.5697	0.9197	0.5535	0.6270	0.6107
2544		May 13 2015	Wheat90K_ConsAkhunovKSU_15033654_A	3998548016_R09C02	0	calls		A	B	A	B	H	A	A	A	H	B	H	A	A	B	B	B	B	B	B	A	A	B	H	A	A	B	A	B	A	B	H	B	A	A	B	H	A	A	B	B	A	H
2544		May 13 2015	Wheat90K_ConsAkhunovKSU_15033654_A	3998548016_R09C02	0	Score_Call		0.1884	0.5413	0.6735	0.8319	0.6076	0.6153	0.8192	0.8767	0.5643	0.7066	0.7911	0.9465	0.1526	0.7689	0.9001	0.5827	0.7590	0.5084	0.9468	0.2064	0.3007	0.6073	0.3907	0.3952	0.9370	0.4461	0.3019	0.8786	0.3655	0.4261	0.6042	0.8690	0.5174	0.7836	0.6853	0.6654	0.3124	0.5697	0.9197	0.5535	0.6270	0.6107
2545		May 13 2015	Wheat90K_ConsAkhunovKSU_15033654_A	3998548016_R11C02	0	calls		A	U	A	B	B	A	B	A	H	B	A	B	A	A	B	B	H	B	B	A	A	B	H	A	A	H	A	B	B	H	B	B	A	A	B	A	A	A	B	B	H	H
2545		May 13 2015	Wheat90K_ConsAkhunovKSU_15033654_A	3998548016_R11C02	0	Score_Call		0.1884	0.0226	0.6735	0.8319	0.6076	0.6153	0.8192	0.8767	0.5643	0.7066	0.7911	0.9465	0.1526	0.7689	0.9001	0.5827	0.7590	0.5084	0.9468	0.2064	0.3007	0.6073	0.3907	0.3952	0.9370	0.4461	0.3019	0.8786	0.3655	0.4261	0.6042	0.8690	0.5174	0.7836	0.6853	0.6654	0.3124	0.5697	0.9197	0.5535	0.6270	0.6107
2546		May 13 2015	Wheat90K_ConsAkhunovKSU_15033654_A	3998548016_R02C02	0	calls		A	H	A	B	B	A	H	A	H	B	A	A	A	B	B	H	H	H	B	A	A	B	H	H	A	H	A	B	B	H	B	B	A	A	B	A	A	A	B	H	H	A
2546		May 13 2015	Wheat90K_ConsAkhunovKSU_15033654_A	3998548016_R02C02	0	Score_Call		0.1884	0.4475	0.6735	0.8319	0.6076	0.6153	0.8192	0.8767	0.5643	0.7066	0.7911	0.9465	0.1526	0.7689	0.9001	0.5827	0.7590	0.5084	0.9468	0.2064	0.3007	0.6073	0.3907	0.3952	0.9370	0.4461	0.3019	0.8786	0.3655	0.4261	0.6042	0.8690	0.5174	0.7836	0.6853	0.6654	0.3124	0.5697	0.9197	0.5535	0.6270	0.6107
2547		May 13 2015	Wheat90K_ConsAkhunovKSU_15033654_A	3998548016_R04C02	0	calls		A	H	A	B	B	A	H	A	A	H	A	B	A	B	B	B	H	B	A	A	A	B	H	H	A	B	A	B	A	B	B	B	H	A	B	A	A	A	B	B	H	H
2547		May 13 2015	Wheat90K_ConsAkhunovKSU_15033654_A	3998548016_R04C02	0	Score_Call		0.1884	0.5397	0.6735	0.8319	0.6076	0.6153	0.8192	0.8767	0.5643	0.7066	0.7911	0.9465	0.1526	0.7689	0.9001	0.5827	0.7590	0.5084	0.9468	0.2064	0.3007	0.6073	0.3907	0.3952	0.9370	0.4461	0.3019	0.8786	0.3655	0.4261	0.6042	0.8690	0.5174	0.7836	0.6853	0.6654	0.3124	0.5697	0.9197	0.5535	0.6270	0.6107
2548		May 13 2015	Wheat90K_ConsAkhunovKSU_15033654_A	3998548016_R06C02	0	calls		A	H	A	B	B	A	A	A	A	H	H	A	A	B	B	B	B	B	A	A	A	B	H	A	A	H	A	B	B	H	H	B	A	A	B	H	A	A	B	H	H	H
2548		May 13 2015	Wheat90K_ConsAkhunovKSU_15033654_A	3998548016_R06C02	0	Score_Call		0.1884	0.5413	0.6735	0.8319	0.6076	0.6153	0.8192	0.8767	0.5643	0.7066	0.7911	0.9465	0.1526	0.7689	0.9001	0.5827	0.7590	0.5084	0.9468	0.2064	0.3007	0.6073	0.3907	0.3952	0.9370	0.4461	0.3019	0.8786	0.3655	0.4261	0.6042	0.8690	0.5174	0.7836	0.6853	0.6654	0.3124	0.5697	0.9197	0.5535	0.6270	0.6107
2549		May 13 2015	Wheat90K_ConsAkhunovKSU_15033654_A	3998548016_R08C02	0	calls		A	B	A	B	B	A	B	A	A	B	A	A	A	B	B	U	H	B	B	A	A	B	H	H	A	B	A	B	B	H	H	B	H	A	B	A	A	A	B	H	H	H
2549		May 13 2015	Wheat90K_ConsAkhunovKSU_15033654_A	3998548016_R08C02	0	Score_Call		0.1884	0.5413	0.6735	0.8319	0.6076	0.6153	0.8192	0.8767	0.5643	0.7066	0.7911	0.9465	0.1526	0.7689	0.9001	0.0000	0.7590	0.5084	0.9468	0.2064	0.3007	0.6073	0.3907	0.3952	0.9370	0.4461	0.3019	0.8786	0.3655	0.4261	0.6042	0.8690	0.5174	0.7836	0.6853	0.6654	0.3124	0.5697	0.9197	0.5535	0.6270	0.6107
2550		May 13 2015	Wheat90K_ConsAkhunovKSU_15033654_A	3998548016_R10C02	0	calls		A	B	A	B	B	A	B	A	A	B	H	B	A	A	B	H	B	B	A	A	A	B	B	A	A	H	A	B	A	B	B	B	H	A	B	A	A	B	B	B	H	H
2550		May 13 2015	Wheat90K_ConsAkhunovKSU_15033654_A	3998548016_R10C02	0	Score_Call		0.1884	0.5413	0.6735	0.8319	0.6076	0.6153	0.8192	0.8767	0.5643	0.7066	0.7911	0.9465	0.1526	0.7689	0.9001	0.5827	0.7590	0.5084	0.9468	0.2064	0.3007	0.6073	0.3907	0.3952	0.9370	0.4461	0.3019	0.8786	0.3655	0.4261	0.6042	0.8690	0.5174	0.7836	0.6853	0.6654	0.3124	0.5697	0.9197	0.5535	0.6270	0.6107
2551		May 13 2015	Wheat90K_ConsAkhunovKSU_15033654_A	3998548016_R12C02	0	calls		A	B	A	B	B	A	B	A	A	B	H	B	A	A	B	B	H	B	B	A	A	B	B	A	A	B	A	B	B	H	B	B	A	A	B	A	A	B	B	B	H	H
2551		May 13 2015	Wheat90K_ConsAkhunovKSU_15033654_A	3998548016_R12C02	0	Score_Call		0.1884	0.5413	0.6735	0.8319	0.6076	0.6153	0.8192	0.8767	0.5643	0.7066	0.7911	0.9465	0.1526	0.7689	0.9001	0.5827	0.7590	0.5084	0.9468	0.2064	0.3007	0.6073	0.3907	0.3952	0.9370	0.4461	0.3019	0.8786	0.3655	0.4261	0.6042	0.8690	0.5174	0.7836	0.6853	0.6654	0.3124	0.5697	0.9197	0.5535	0.6270	0.6101
2552		May 13 2015	Wheat90K_ConsAkhunovKSU_15033654_A	3998548037_R01C01	0	calls		A	B	A	B	H	A	H	A	H	H	A	B	A	A	B	H	B	H	A	A	A	B	B	H	A	H	A	B	A	B	B	B	A	A	B	A	A	B	B	B	A	A
2552		May 13 2015	Wheat90K_ConsAkhunovKSU_15033654_A	3998548037_R01C01	0	Score_Call		0.1884	0.5413	0.6735	0.8319	0.6076	0.6153	0.8192	0.8767	0.5643	0.7066	0.7911	0.9465	0.1526	0.7689	0.9001	0.5827	0.7590	0.5084	0.9468	0.2064	0.3007	0.6073	0.3907	0.3952	0.9370	0.4461	0.3019	0.8786	0.3655	0.4261	0.6042	0.8690	0.5174	0.7836	0.6853	0.6654	0.3124	0.5697	0.9197	0.5535	0.6270	0.6107
2553		May 13 2015	Wheat90K_ConsAkhunovKSU_15033654_A	3998548037_R03C01	0	calls		A	B	A	B	B	A	H	A	A	H	H	A	A	B	B	H	B	H	B	A	A	B	H	H	A	H	A	B	B	H	B	B	A	A	B	A	A	A	B	H	H	U
2553		May 13 2015	Wheat90K_ConsAkhunovKSU_15033654_A	3998548037_R03C01	0	Score_Call		0.1884	0.5413	0.6735	0.8319	0.6076	0.6153	0.8192	0.8767	0.5643	0.7066	0.7911	0.9465	0.1526	0.7689	0.9001	0.5827	0.7590	0.5084	0.9468	0.2064	0.3007	0.6073	0.3907	0.3952	0.9370	0.4408	0.3019	0.8786	0.3655	0.4261	0.6042	0.8690	0.5174	0.7836	0.6853	0.6654	0.3124	0.5697	0.9197	0.5535	0.6270	0.0171
2554		May 13 2015	Wheat90K_ConsAkhunovKSU_15033654_A	3998548037_R05C01	0	calls		A	H	A	B	B	A	B	A	A	B	A	B	A	B	B	H	B	B	B	A	A	B	B	A	A	H	A	B	B	H	B	B	A	A	B	H	A	B	B	B	H	H
2554		May 13 2015	Wheat90K_ConsAkhunovKSU_15033654_A	3998548037_R05C01	0	Score_Call		0.1884	0.5413	0.6735	0.8319	0.6076	0.6153	0.8192	0.8767	0.5643	0.7066	0.7911	0.9465	0.1526	0.7689	0.9001	0.5827	0.7590	0.5084	0.9468	0.2064	0.3007	0.6073	0.3907	0.3952	0.9370	0.4035	0.3019	0.8786	0.3655	0.4261	0.6042	0.8690	0.5174	0.7836	0.6853	0.6654	0.3124	0.5697	0.9197	0.5535	0.6270	0.6107
2555		May 13 2015	Wheat90K_ConsAkhunovKSU_15033654_A	3998548037_R07C01	0	calls		A	H	A	B	B	A	B	A	A	B	A	A	A	A	B	H	B	H	A	A	A	B	B	H	A	B	A	B	B	H	B	B	A	A	B	A	A	B	B	H	H	A
2555		May 13 2015	Wheat90K_ConsAkhunovKSU_15033654_A	3998548037_R07C01	0	Score_Call		0.1884	0.5413	0.6735	0.8319	0.6076	0.6153	0.8192	0.8767	0.5643	0.7066	0.7911	0.9465	0.1526	0.7689	0.9001	0.5827	0.7590	0.5084	0.9468	0.2064	0.3007	0.6073	0.3907	0.3952	0.9370	0.4461	0.3019	0.8786	0.3655	0.4261	0.6042	0.8690	0.5174	0.7836	0.6853	0.6654	0.3124	0.5697	0.9197	0.5535	0.6270	0.6107
2556		May 13 2015	Wheat90K_ConsAkhunovKSU_15033654_A	3998548037_R09C01	0	calls		A	B	A	B	H	A	H	A	H	B	H	A	A	A	B	H	H	B	B	A	A	B	B	H	A	B	A	B	B	H	B	B	A	A	B	A	A	B	B	H	A	A
2556		May 13 2015	Wheat90K_ConsAkhunovKSU_15033654_A	3998548037_R09C01	0	Score_Call		0.1884	0.5413	0.6735	0.8319	0.6076	0.6153	0.8192	0.8767	0.5643	0.7066	0.7911	0.9465	0.1526	0.7689	0.9001	0.5827	0.7590	0.5084	0.9468	0.2064	0.3007	0.6073	0.3907	0.3952	0.9370	0.4461	0.3019	0.8786	0.3655	0.4261	0.6042	0.8690	0.5174	0.7836	0.6853	0.6654	0.3124	0.5697	0.9197	0.5535	0.6270	0.6107
2557		May 13 2015	Wheat90K_ConsAkhunovKSU_15033654_A	3998548037_R11C01	0	calls		A	H	A	B	B	A	A	A	H	B	H	B	A	H	B	H	H	B	A	A	A	B	B	A	A	B	A	B	B	H	B	B	A	A	B	H	A	B	B	B	H	A
2557		May 13 2015	Wheat90K_ConsAkhunovKSU_15033654_A	3998548037_R11C01	0	Score_Call		0.1884	0.5413	0.6735	0.8319	0.6076	0.6153	0.8192	0.8767	0.1753	0.7066	0.7911	0.9465	0.1526	0.7689	0.9001	0.5827	0.7590	0.5084	0.9468	0.2064	0.3007	0.6073	0.3907	0.3952	0.9370	0.4461	0.3019	0.8786	0.3655	0.4261	0.6042	0.8690	0.5174	0.7836	0.6853	0.6654	0.3124	0.5697	0.9197	0.5535	0.6270	0.6107
2559		May 13 2015	Wheat90K_ConsAkhunovKSU_15033654_A	3998548037_R04C01	0	calls		A	H	A	B	U	A	H	A	H	B	A	B	A	B	B	B	H	B	B	A	A	B	H	H	A	H	A	B	H	U	B	B	A	A	B	A	A	A	B	B	U	H
2559		May 13 2015	Wheat90K_ConsAkhunovKSU_15033654_A	3998548037_R04C01	0	Score_Call		0.1884	0.5413	0.6735	0.8319	0.0000	0.6153	0.8192	0.8767	0.5643	0.7066	0.7911	0.9465	0.1526	0.7689	0.9001	0.5827	0.7590	0.5084	0.9468	0.2064	0.3007	0.6073	0.3907	0.3952	0.9370	0.4461	0.3019	0.8786	0.3655	0.0279	0.6042	0.8690	0.5174	0.7836	0.6853	0.6654	0.3124	0.5697	0.9197	0.5535	0.0000	0.6107
2560		May 13 2015	Wheat90K_ConsAkhunovKSU_15033654_A	3998548037_R06C01	0	calls		A	H	A	B	B	A	A	A	H	B	H	A	A	B	B	B	H	B	B	A	A	B	H	H	A	H	A	B	B	H	H	B	A	A	B	A	A	A	B	H	H	H
2560		May 13 2015	Wheat90K_ConsAkhunovKSU_15033654_A	3998548037_R06C01	0	Score_Call		0.1884	0.5413	0.6735	0.8319	0.6076	0.6153	0.8192	0.8767	0.5643	0.7066	0.7911	0.9465	0.1526	0.7689	0.9001	0.5827	0.7590	0.5084	0.9468	0.2064	0.3007	0.6073	0.3907	0.3952	0.9370	0.4461	0.3019	0.8786	0.3655	0.4261	0.6042	0.8690	0.5174	0.7836	0.6853	0.6654	0.3124	0.5697	0.9197	0.5535	0.6270	0.6107
2561		May 13 2015	Wheat90K_ConsAkhunovKSU_15033654_A	3998548037_R08C01	0	calls		A	B	A	B	H	A	B	A	H	H	H	A	A	A	B	B	B	B	B	A	A	B	B	H	A	H	A	B	B	H	H	B	A	A	B	H	A	B	B	H	A	H
2561		May 13 2015	Wheat90K_ConsAkhunovKSU_15033654_A	3998548037_R08C01	0	Score_Call		0.1884	0.5413	0.6735	0.8319	0.6076	0.6153	0.8192	0.8767	0.5643	0.7066	0.7911	0.9465	0.1526	0.7689	0.9001	0.5827	0.7590	0.5084	0.9468	0.2064	0.3007	0.6073	0.3907	0.3952	0.9370	0.4461	0.3019	0.8786	0.3655	0.4261	0.6042	0.8690	0.5174	0.7836	0.6853	0.6654	0.3124	0.5697	0.9197	0.5535	0.6270	0.6107
2562		May 13 2015	Wheat90K_ConsAkhunovKSU_15033654_A	3998548037_R10C01	0	calls		A	B	A	B	H	A	H	A	H	B	A	B	A	B	B	H	H	B	B	A	A	B	H	A	A	B	A	B	B	H	B	B	A	A	B	A	A	A	B	B	A	H
2562		May 13 2015	Wheat90K_ConsAkhunovKSU_15033654_A	3998548037_R10C01	0	Score_Call		0.1884	0.5413	0.6735	0.8319	0.6076	0.6153	0.8192	0.8767	0.5643	0.7066	0.7911	0.9465	0.1526	0.7689	0.9001	0.5827	0.7590	0.5084	0.9468	0.2064	0.3007	0.6073	0.3907	0.3952	0.9370	0.4461	0.3019	0.8786	0.3655	0.4261	0.6042	0.8690	0.5174	0.7836	0.6853	0.6654	0.3124	0.5697	0.9197	0.5535	0.6270	0.6107
2563		May 13 2015	Wheat90K_ConsAkhunovKSU_15033654_A	3998548037_R12C01	0	calls		A	B	A	B	B	A	B	A	A	B	A	B	A	B	B	B	B	B	B	A	A	B	B	U	A	B	A	B	B	H	H	B	A	A	B	A	A	B	B	B	H	A
2563		May 13 2015	Wheat90K_ConsAkhunovKSU_15033654_A	3998548037_R12C01	0	Score_Call		0.1884	0.5413	0.6735	0.8319	0.6076	0.6153	0.8192	0.8767	0.5643	0.7066	0.7911	0.9465	0.1526	0.7689	0.9001	0.5827	0.7590	0.5084	0.9468	0.2064	0.3007	0.6073	0.3907	0.0000	0.9370	0.4461	0.3019	0.8786	0.3655	0.4261	0.6042	0.8690	0.5174	0.7836	0.6853	0.6654	0.3124	0.5697	0.9197	0.5535	0.6270	0.6107
2564		May 13 2015	Wheat90K_ConsAkhunovKSU_15033654_A	3998548037_R01C02	0	calls		A	B	A	B	B	A	B	A	A	B	A	B	A	B	B	B	B	B	B	A	A	B	B	A	A	B	A	B	B	H	H	B	A	A	B	A	A	B	B	B	H	H
2564		May 13 2015	Wheat90K_ConsAkhunovKSU_15033654_A	3998548037_R01C02	0	Score_Call		0.1884	0.5413	0.6735	0.8319	0.6076	0.6153	0.8192	0.8767	0.5643	0.7066	0.7911	0.9465	0.1526	0.7689	0.9001	0.5827	0.7590	0.5084	0.9468	0.2064	0.3007	0.6073	0.3907	0.3952	0.9370	0.4461	0.3019	0.8786	0.3655	0.4261	0.6042	0.8690	0.5174	0.7836	0.6853	0.6654	0.3124	0.5697	0.9197	0.5535	0.6270	0.6107
2565		May 13 2015	Wheat90K_ConsAkhunovKSU_15033654_A	3998548037_R03C02	0	calls		A	B	A	B	B	A	B	A	A	H	A	A	A	B	B	B	H	B	B	A	A	B	H	H	A	H	A	B	B	H	B	B	H	A	B	A	A	A	B	B	H	H
2565		May 13 2015	Wheat90K_ConsAkhunovKSU_15033654_A	3998548037_R03C02	0	Score_Call		0.1884	0.5413	0.6735	0.8319	0.6076	0.6153	0.8192	0.8767	0.5643	0.7066	0.7911	0.9465	0.1526	0.7689	0.9001	0.5827	0.7590	0.5084	0.9468	0.2064	0.3007	0.6073	0.3907	0.3952	0.9370	0.4461	0.3019	0.8786	0.3655	0.4261	0.6042	0.8690	0.5174	0.7836	0.6853	0.6654	0.3124	0.5697	0.9197	0.5535	0.6270	0.6107
2566		May 13 2015	Wheat90K_ConsAkhunovKSU_15033654_A	3998548037_R05C02	0	calls		A	B	A	B	B	A	B	A	A	H	H	A	A	B	B	H	B	B	B	A	A	B	B	A	A	B	A	B	B	H	B	B	A	A	B	A	A	B	B	H	H	A
2566		May 13 2015	Wheat90K_ConsAkhunovKSU_15033654_A	3998548037_R05C02	0	Score_Call		0.1884	0.5413	0.6735	0.8319	0.6076	0.6153	0.8192	0.8767	0.5643	0.7066	0.7911	0.9465	0.1526	0.7689	0.9001	0.5827	0.7590	0.5084	0.9468	0.2064	0.3007	0.6073	0.3907	0.3952	0.9370	0.4461	0.3019	0.8786	0.3655	0.4261	0.6042	0.8690	0.5174	0.7836	0.6853	0.6654	0.3124	0.5697	0.9197	0.5535	0.6270	0.6107
2567		May 13 2015	Wheat90K_ConsAkhunovKSU_15033654_A	3998548037_R07C02	0	calls		A	B	A	B	B	A	B	A	A	B	H	A	A	B	B	B	H	H	B	A	A	B	H	H	A	H	A	B	A	B	H	B	H	A	B	A	A	A	B	B	H	A
2567		May 13 2015	Wheat90K_ConsAkhunovKSU_15033654_A	3998548037_R07C02	0	Score_Call		0.1884	0.5413	0.6735	0.8319	0.6076	0.6153	0.8192	0.8767	0.5643	0.7066	0.7911	0.9465	0.1526	0.7689	0.9001	0.5827	0.7590	0.5084	0.9468	0.2064	0.3007	0.6073	0.3907	0.3952	0.9370	0.4461	0.3019	0.8786	0.3655	0.4261	0.6042	0.8690	0.5174	0.7836	0.6853	0.6654	0.3124	0.5697	0.9197	0.5535	0.6270	0.6107
2568		May 13 2015	Wheat90K_ConsAkhunovKSU_15033654_A	3998548037_R09C02	0	calls		A	B	A	B	H	A	B	A	A	B	H	B	A	A	B	B	B	H	A	A	A	B	H	A	A	H	A	B	B	H	H	B	A	A	B	A	A	A	B	H	A	A
2568		May 13 2015	Wheat90K_ConsAkhunovKSU_15033654_A	3998548037_R09C02	0	Score_Call		0.1884	0.5413	0.6735	0.8319	0.6076	0.6153	0.8192	0.8767	0.5643	0.7066	0.7911	0.9465	0.1526	0.7689	0.9001	0.5827	0.7590	0.5084	0.9468	0.2064	0.3007	0.6073	0.3907	0.3952	0.9370	0.4461	0.3019	0.8786	0.3655	0.4261	0.6042	0.8690	0.5174	0.7836	0.6853	0.6654	0.3124	0.5697	0.9197	0.5535	0.6270	0.6107
2569		May 13 2015	Wheat90K_ConsAkhunovKSU_15033654_A	3998548037_R11C02	0	calls		A	B	A	B	B	A	B	A	A	B	H	B	A	B	B	H	H	B	B	A	A	B	H	A	A	H	A	B	A	B	B	B	A	A	B	A	A	A	B	B	H	H
2569		May 13 2015	Wheat90K_ConsAkhunovKSU_15033654_A	3998548037_R11C02	0	Score_Call		0.1884	0.5413	0.6735	0.8319	0.6076	0.6153	0.8192	0.8767	0.5643	0.7066	0.7911	0.9465	0.1526	0.7689	0.9001	0.5827	0.7590	0.5084	0.9468	0.2064	0.3007	0.6073	0.3907	0.3952	0.9370	0.4461	0.3019	0.8786	0.3655	0.4261	0.6042	0.8690	0.5174	0.7836	0.6853	0.6654	0.3124	0.5697	0.9197	0.5535	0.6270	0.6107
2570		May 13 2015	Wheat90K_ConsAkhunovKSU_15033654_A	3998548037_R02C02	0	calls		A	B	A	B	H	A	B	A	A	H	H	A	A	A	B	H	B	H	A	A	A	B	H	H	A	B	A	B	A	B	B	B	A	A	B	A	A	A	B	H	A	A
2570		May 13 2015	Wheat90K_ConsAkhunovKSU_15033654_A	3998548037_R02C02	0	Score_Call		0.1884	0.5413	0.6735	0.8319	0.6076	0.6153	0.8192	0.8767	0.5643	0.7066	0.7911	0.9465	0.1526	0.7689	0.9001	0.5827	0.7590	0.4397	0.9468	0.2064	0.3007	0.6073	0.3907	0.3952	0.9370	0.4461	0.3019	0.8786	0.3655	0.4261	0.6042	0.8690	0.5174	0.7836	0.6853	0.6654	0.3124	0.5697	0.9197	0.5535	0.6270	0.6107
2571		May 13 2015	Wheat90K_ConsAkhunovKSU_15033654_A	3998548037_R04C02	0	calls		A	B	A	B	H	A	B	A	H	B	A	B	A	A	B	H	B	H	B	A	A	B	H	A	A	H	A	B	A	B	B	B	A	A	B	A	A	A	B	H	A	A
2571		May 13 2015	Wheat90K_ConsAkhunovKSU_15033654_A	3998548037_R04C02	0	Score_Call		0.1884	0.5413	0.6735	0.8319	0.6076	0.6153	0.8192	0.8767	0.5643	0.7066	0.7911	0.9465	0.1526	0.7689	0.9001	0.5827	0.7590	0.5084	0.9468	0.2064	0.3007	0.6073	0.3907	0.3952	0.9370	0.4461	0.3019	0.8786	0.3655	0.4261	0.6042	0.8690	0.5174	0.7836	0.6853	0.6654	0.3124	0.5697	0.9197	0.5535	0.6270	0.6107
2572		May 13 2015	Wheat90K_ConsAkhunovKSU_15033654_A	3998548037_R06C02	0	calls		A	B	A	B	B	H	B	A	H	H	A	A	A	A	B	B	H	H	A	A	A	B	H	H	A	B	A	B	B	H	H	B	A	A	B	H	A	A	B	B	H	H
2572		May 13 2015	Wheat90K_ConsAkhunovKSU_15033654_A	3998548037_R06C02	0	Score_Call		0.1884	0.5413	0.6735	0.8319	0.6076	0.6153	0.8192	0.8767	0.5643	0.7066	0.7911	0.9465	0.1526	0.7689	0.9001	0.5827	0.7590	0.5084	0.9468	0.2064	0.3007	0.6073	0.3907	0.3952	0.9370	0.4461	0.3019	0.8786	0.3655	0.4261	0.6042	0.8690	0.5174	0.7836	0.6853	0.6654	0.3124	0.5697	0.9197	0.5535	0.6270	0.6107
2573		May 13 2015	Wheat90K_ConsAkhunovKSU_15033654_A	3998548037_R08C02	0	calls		A	B	A	B	B	A	B	A	A	B	H	B	A	B	B	B	B	B	B	A	A	B	B	A	A	B	A	B	B	H	H	B	H	A	B	H	B	B	B	H	H	H
2573		May 13 2015	Wheat90K_ConsAkhunovKSU_15033654_A	3998548037_R08C02	0	Score_Call		0.1884	0.5413	0.6735	0.8319	0.6076	0.6153	0.8192	0.8767	0.5643	0.7066	0.7911	0.9465	0.1526	0.7689	0.9001	0.5827	0.7590	0.5084	0.9468	0.2064	0.3007	0.6073	0.3907	0.3952	0.9370	0.4461	0.3019	0.8786	0.3655	0.4261	0.6042	0.8690	0.5174	0.7836	0.6853	0.6654	0.3124	0.5697	0.9197	0.5535	0.6270	0.6107
2574		May 13 2015	Wheat90K_ConsAkhunovKSU_15033654_A	3998548037_R10C02	0	calls		A	B	A	B	H	A	B	A	H	B	H	B	A	A	B	H	H	B	A	A	A	B	H	A	A	H	A	B	A	B	B	B	A	A	B	H	B	A	B	B	A	H
2574		May 13 2015	Wheat90K_ConsAkhunovKSU_15033654_A	3998548037_R10C02	0	Score_Call		0.1884	0.5413	0.6735	0.8319	0.6076	0.6153	0.8192	0.8767	0.5643	0.7066	0.7911	0.9465	0.1524	0.7689	0.9001	0.5827	0.7590	0.5084	0.9468	0.2064	0.3007	0.6073	0.3907	0.3952	0.9370	0.4461	0.3019	0.8786	0.3655	0.4261	0.6042	0.8690	0.5174	0.7836	0.6853	0.6654	0.3124	0.5697	0.9197	0.5535	0.6270	0.6107
2575		May 13 2015	Wheat90K_ConsAkhunovKSU_15033654_A	3998548037_R12C02	0	calls		A	H	A	B	B	A	B	A	A	U	A	B	A	B	B	B	B	B	B	A	A	B	H	A	A	H	A	B	A	B	B	B	H	A	B	H	B	A	B	H	H	H
2575		May 13 2015	Wheat90K_ConsAkhunovKSU_15033654_A	3998548037_R12C02	0	Score_Call		0.1884	0.1797	0.6735	0.8319	0.6076	0.6153	0.8192	0.8767	0.5643	0.0869	0.7911	0.9465	0.1526	0.7689	0.9001	0.5827	0.7590	0.5084	0.9468	0.2064	0.3007	0.6073	0.3907	0.3952	0.9370	0.4461	0.3019	0.8786	0.3655	0.4261	0.6042	0.8690	0.5174	0.7836	0.6853	0.6654	0.3124	0.5697	0.9197	0.5535	0.6270	0.6107
2576		May 13 2015	Wheat90K_ConsAkhunovKSU_15033654_A	3998548038_R01C01	0	calls		A	B	A	B	H	A	B	A	H	H	H	A	A	A	B	H	H	H	B	A	A	B	B	A	A	H	A	B	A	B	B	B	A	A	B	H	B	B	B	H	A	H
2576		May 13 2015	Wheat90K_ConsAkhunovKSU_15033654_A	3998548038_R01C01	0	Score_Call		0.1884	0.5413	0.6735	0.8319	0.6076	0.6153	0.8192	0.8767	0.5643	0.7066	0.7911	0.9465	0.1526	0.7689	0.9001	0.5827	0.7590	0.5084	0.9468	0.2064	0.3007	0.6073	0.3907	0.3952	0.9370	0.4461	0.3019	0.8786	0.3655	0.4261	0.6042	0.8690	0.5174	0.7836	0.6853	0.6654	0.3124	0.5697	0.9197	0.5535	0.6270	0.6107
2577		May 13 2015	Wheat90K_ConsAkhunovKSU_15033654_A	3998548038_R03C01	0	calls		A	B	A	B	B	A	B	A	A	H	A	B	A	B	B	H	H	H	A	A	A	B	B	A	A	H	A	B	A	B	B	B	H	A	B	A	A	B	B	U	H	A
2577		May 13 2015	Wheat90K_ConsAkhunovKSU_15033654_A	3998548038_R03C01	0	Score_Call		0.1884	0.5413	0.6735	0.8319	0.6076	0.6153	0.8192	0.8767	0.5643	0.7066	0.7911	0.9465	0.1526	0.7689	0.9001	0.5827	0.7590	0.5084	0.9468	0.2064	0.3007	0.6073	0.3907	0.3952	0.9370	0.3715	0.3019	0.8786	0.3655	0.4261	0.6042	0.8690	0.5174	0.7836	0.6853	0.6654	0.3124	0.5697	0.9197	0.0459	0.6270	0.6107
2578		May 13 2015	Wheat90K_ConsAkhunovKSU_15033654_A	3998548038_R05C01	0	calls		A	B	A	B	B	A	B	A	H	B	A	A	A	A	B	H	B	B	A	A	A	B	H	H	A	H	A	B	B	H	B	B	A	A	B	H	B	A	B	B	H	A
2578		May 13 2015	Wheat90K_ConsAkhunovKSU_15033654_A	3998548038_R05C01	0	Score_Call		0.1884	0.5413	0.6735	0.8319	0.6076	0.6153	0.8192	0.8767	0.5643	0.7066	0.7911	0.9465	0.1526	0.7689	0.9001	0.5827	0.7590	0.5084	0.9468	0.2064	0.3007	0.6073	0.3907	0.3952	0.9370	0.4461	0.3019	0.8786	0.3655	0.4261	0.6042	0.8690	0.5174	0.7836	0.6853	0.6654	0.3124	0.5697	0.9197	0.5535	0.6270	0.6107
2579		May 13 2015	Wheat90K_ConsAkhunovKSU_15033654_A	3998548038_R07C01	0	calls		A	B	A	B	B	A	B	A	H	H	A	B	A	A	B	B	B	H	B	A	A	B	B	A	A	B	A	B	B	H	H	B	H	A	B	H	A	B	B	B	H	A
2579		May 13 2015	Wheat90K_ConsAkhunovKSU_15033654_A	3998548038_R07C01	0	Score_Call		0.1884	0.5413	0.6735	0.8319	0.6076	0.6153	0.8192	0.8767	0.5643	0.7066	0.7911	0.9465	0.1526	0.7689	0.9001	0.5827	0.7590	0.5084	0.9468	0.2064	0.3007	0.6073	0.3907	0.3952	0.9370	0.4461	0.3019	0.8786	0.3655	0.4261	0.6042	0.8690	0.5174	0.7836	0.6853	0.6654	0.3124	0.5697	0.9197	0.5535	0.6270	0.6107
2580		May 13 2015	Wheat90K_ConsAkhunovKSU_15033654_A	3998548038_R09C01	0	calls		A	B	A	B	H	A	B	A	H	B	H	B	A	A	B	H	H	H	B	A	A	B	H	A	A	H	A	B	A	B	B	B	A	A	B	A	B	A	B	B	A	H
2580		May 13 2015	Wheat90K_ConsAkhunovKSU_15033654_A	3998548038_R09C01	0	Score_Call		0.1884	0.5413	0.6735	0.8319	0.6076	0.6153	0.8192	0.8767	0.5643	0.7066	0.7911	0.9465	0.1526	0.7689	0.9001	0.5827	0.7590	0.4314	0.9468	0.2064	0.3007	0.6073	0.3907	0.3952	0.9370	0.4461	0.3019	0.8786	0.3655	0.4261	0.6042	0.8690	0.5174	0.7836	0.6853	0.6654	0.3124	0.5697	0.9197	0.5535	0.6270	0.6107
2581		May 13 2015	Wheat90K_ConsAkhunovKSU_15033654_A	3998548038_R11C01	0	calls		A	B	A	B	B	A	B	A	A	B	H	B	A	B	B	H	B	H	B	A	A	B	B	A	A	B	A	B	B	H	B	B	H	A	B	H	B	B	B	H	H	A
2581		May 13 2015	Wheat90K_ConsAkhunovKSU_15033654_A	3998548038_R11C01	0	Score_Call		0.1884	0.5413	0.6735	0.8319	0.6076	0.6153	0.8192	0.8767	0.5643	0.7066	0.7911	0.9465	0.1526	0.7689	0.9001	0.5827	0.7590	0.5084	0.9468	0.2064	0.3007	0.6073	0.3907	0.3952	0.9370	0.4461	0.3019	0.8786	0.3655	0.4261	0.6042	0.8690	0.5174	0.7836	0.6853	0.6654	0.3124	0.5697	0.9197	0.5535	0.6270	0.6107
2582		May 13 2015	Wheat90K_ConsAkhunovKSU_15033654_A	3998548038_R02C01	0	calls		A	H	A	B	B	A	B	A	A	B	A	A	A	B	B	B	B	B	A	A	A	B	H	H	A	H	A	B	B	H	H	B	A	A	B	H	A	A	B	H	H	H
2582		May 13 2015	Wheat90K_ConsAkhunovKSU_15033654_A	3998548038_R02C01	0	Score_Call		0.1884	0.5413	0.6735	0.8319	0.6076	0.6153	0.8192	0.8767	0.5643	0.7066	0.7911	0.9465	0.1526	0.7689	0.9001	0.5827	0.7590	0.5084	0.9468	0.2064	0.3007	0.6073	0.3907	0.3952	0.9370	0.4461	0.3019	0.8786	0.3655	0.4261	0.6042	0.8690	0.5174	0.7836	0.6853	0.6654	0.3124	0.5697	0.9197	0.5535	0.6270	0.6107
2583		May 13 2015	Wheat90K_ConsAkhunovKSU_15033654_A	3998548038_R04C01	0	calls		A	B	A	B	B	A	B	A	H	H	A	B	A	A	B	H	H	B	A	A	A	B	B	A	A	H	A	B	B	H	B	B	H	A	B	H	A	B	B	B	H	H
2583		May 13 2015	Wheat90K_ConsAkhunovKSU_15033654_A	3998548038_R04C01	0	Score_Call		0.1884	0.5413	0.6735	0.8319	0.6076	0.6153	0.8192	0.8767	0.5643	0.7066	0.7911	0.9465	0.1526	0.7689	0.9001	0.5827	0.7590	0.5084	0.9468	0.2064	0.3007	0.6073	0.3907	0.3952	0.9370	0.3940	0.3019	0.8786	0.3655	0.4261	0.6042	0.8690	0.5174	0.7836	0.6853	0.6654	0.3124	0.5697	0.9197	0.5535	0.6270	0.6107
2584		May 13 2015	Wheat90K_ConsAkhunovKSU_15033654_A	3998548038_R06C01	0	calls		A	B	A	B	B	H	B	A	A	B	H	A	A	B	B	B	B	H	A	A	A	B	H	H	A	H	A	B	B	H	H	B	H	A	B	H	B	A	B	H	H	A
2584		May 13 2015	Wheat90K_ConsAkhunovKSU_15033654_A	3998548038_R06C01	0	Score_Call		0.1884	0.5413	0.6735	0.8319	0.6076	0.6153	0.8192	0.8767	0.5643	0.7066	0.7911	0.9465	0.1526	0.7689	0.9001	0.5827	0.7590	0.5084	0.9468	0.2064	0.3007	0.6073	0.3907	0.3952	0.9370	0.4181	0.3019	0.8786	0.3655	0.4261	0.6042	0.8690	0.5174	0.7836	0.6853	0.6654	0.3124	0.5697	0.9197	0.5535	0.6270	0.6107
2585		May 13 2015	Wheat90K_ConsAkhunovKSU_15033654_A	3998548038_R08C01	0	calls		A	B	A	B	B	A	B	A	H	H	H	B	A	B	B	H	B	H	A	A	A	B	B	A	A	H	A	B	A	B	B	B	A	A	B	A	A	B	B	H	H	A
2585		May 13 2015	Wheat90K_ConsAkhunovKSU_15033654_A	3998548038_R08C01	0	Score_Call		0.1884	0.5413	0.6735	0.8319	0.6076	0.6153	0.8192	0.8767	0.5643	0.7066	0.7911	0.9465	0.1526	0.7689	0.9001	0.5827	0.7590	0.5084	0.9468	0.2064	0.3007	0.6073	0.3907	0.3952	0.9370	0.4461	0.3019	0.8786	0.3655	0.4261	0.6042	0.8690	0.5174	0.7836	0.6853	0.6654	0.3124	0.5697	0.9197	0.5535	0.6270	0.6107
2586		May 13 2015	Wheat90K_ConsAkhunovKSU_15033654_A	3998548038_R10C01	0	calls		A	H	A	B	H	A	B	A	H	H	A	A	A	A	B	H	B	B	B	A	A	B	H	H	A	B	A	B	A	B	B	B	A	A	B	H	A	A	B	H	A	A
2586		May 13 2015	Wheat90K_ConsAkhunovKSU_15033654_A	3998548038_R10C01	0	Score_Call		0.1884	0.5413	0.6735	0.8319	0.6076	0.6153	0.8192	0.8767	0.5643	0.7066	0.7911	0.9465	0.1526	0.7689	0.9001	0.5827	0.7590	0.5084	0.9468	0.2064	0.3007	0.6073	0.3907	0.3952	0.9370	0.4461	0.3019	0.8786	0.3655	0.4261	0.6042	0.8690	0.5174	0.7836	0.6853	0.6654	0.3124	0.5697	0.9197	0.5535	0.6270	0.6107
2587		May 13 2015	Wheat90K_ConsAkhunovKSU_15033654_A	3998548038_R12C01	0	calls		A	B	A	B	B	A	B	A	H	H	U	B	A	A	B	B	B	H	A	A	A	B	H	A	A	H	A	B	A	B	H	B	H	A	B	A	A	A	B	H	H	A
2587		May 13 2015	Wheat90K_ConsAkhunovKSU_15033654_A	3998548038_R12C01	0	Score_Call		0.1884	0.5413	0.6735	0.8319	0.6076	0.6153	0.8192	0.8767	0.5643	0.7066	0.0105	0.9465	0.1526	0.7689	0.9001	0.5827	0.7590	0.5084	0.9468	0.2064	0.3007	0.6073	0.3907	0.3952	0.9370	0.4439	0.3019	0.8786	0.3655	0.4261	0.6042	0.8690	0.5174	0.7836	0.6853	0.6654	0.3124	0.5697	0.9197	0.5535	0.6270	0.6107
2588		May 13 2015	Wheat90K_ConsAkhunovKSU_15033654_A	3998548038_R01C02	0	calls		A	B	A	B	H	A	B	A	H	B	A	B	A	A	B	B	H	B	A	A	A	B	H	A	A	B	A	B	B	H	B	B	A	A	B	H	B	A	B	B	A	H
2588		May 13 2015	Wheat90K_ConsAkhunovKSU_15033654_A	3998548038_R01C02	0	Score_Call		0.1884	0.5413	0.6735	0.8319	0.6076	0.6153	0.8192	0.8767	0.5643	0.7066	0.7911	0.9465	0.1526	0.7689	0.9001	0.5827	0.7590	0.5084	0.9468	0.2064	0.3007	0.6073	0.3907	0.3952	0.9370	0.4461	0.3019	0.8786	0.3655	0.4261	0.6042	0.8690	0.5174	0.7836	0.6853	0.6654	0.3124	0.5697	0.9197	0.5535	0.6270	0.6107
2589		May 13 2015	Wheat90K_ConsAkhunovKSU_15033654_A	3998548038_R03C02	0	calls		A	B	A	B	B	A	B	A	A	H	A	B	A	B	B	B	B	B	A	A	A	B	B	A	A	B	A	B	A	B	H	B	H	A	B	H	A	B	B	B	H	H
2589		May 13 2015	Wheat90K_ConsAkhunovKSU_15033654_A	3998548038_R03C02	0	Score_Call		0.1884	0.5413	0.6735	0.8319	0.6076	0.6153	0.8192	0.8767	0.5643	0.7066	0.7911	0.9465	0.1526	0.7689	0.9001	0.5827	0.7590	0.5084	0.9468	0.2064	0.3007	0.6073	0.3907	0.3952	0.9370	0.4461	0.3019	0.8786	0.3655	0.4261	0.6042	0.8690	0.5174	0.7836	0.6853	0.6654	0.3124	0.5697	0.9197	0.5535	0.6270	0.6107
2590		May 13 2015	Wheat90K_ConsAkhunovKSU_15033654_A	3998548038_R05C02	0	calls		A	B	A	B	B	A	B	A	H	B	H	B	A	A	B	B	H	H	A	A	A	B	B	A	A	B	A	B	A	B	H	B	A	A	B	H	A	B	B	H	H	H
2590		May 13 2015	Wheat90K_ConsAkhunovKSU_15033654_A	3998548038_R05C02	0	Score_Call		0.1884	0.5413	0.6735	0.8319	0.6076	0.6153	0.8192	0.8767	0.5643	0.7066	0.7911	0.9465	0.1526	0.7689	0.9001	0.5827	0.7590	0.5084	0.9468	0.2064	0.3007	0.6073	0.3907	0.3952	0.9370	0.4461	0.3019	0.8786	0.3655	0.4261	0.6042	0.8690	0.5174	0.7836	0.6853	0.6654	0.3124	0.5697	0.9197	0.5535	0.6270	0.6107
2591		May 13 2015	Wheat90K_ConsAkhunovKSU_15033654_A	3998548038_R07C02	0	calls		A	B	A	B	B	A	B	A	H	B	A	A	A	A	B	B	B	H	B	A	A	B	H	H	A	B	A	B	B	H	H	B	H	A	B	H	A	A	B	H	H	A
2591		May 13 2015	Wheat90K_ConsAkhunovKSU_15033654_A	3998548038_R07C02	0	Score_Call		0.1884	0.5413	0.6735	0.8319	0.6076	0.6153	0.8192	0.8767	0.5643	0.7066	0.7911	0.9465	0.1526	0.7689	0.9001	0.5827	0.7590	0.5084	0.9468	0.2064	0.3007	0.6073	0.3907	0.3952	0.9370	0.4461	0.3019	0.8786	0.3655	0.4261	0.6042	0.8690	0.5174	0.7836	0.6853	0.6654	0.3124	0.5697	0.9197	0.5535	0.6270	0.6107
2592		May 13 2015	Wheat90K_ConsAkhunovKSU_15033654_A	3998548038_R09C02	0	calls		A	H	A	B	B	A	B	A	H	B	A	A	A	A	B	H	B	B	B	A	A	B	H	H	A	H	A	B	A	B	B	B	A	A	B	A	B	A	B	H	H	H
2592		May 13 2015	Wheat90K_ConsAkhunovKSU_15033654_A	3998548038_R09C02	0	Score_Call		0.1884	0.5413	0.6735	0.8319	0.6076	0.6153	0.8192	0.8767	0.5643	0.7066	0.7911	0.9465	0.1526	0.7689	0.9001	0.5827	0.7590	0.5084	0.9468	0.2064	0.3007	0.6073	0.3907	0.3952	0.9370	0.4461	0.3019	0.8786	0.3655	0.4261	0.6042	0.8690	0.5174	0.7836	0.6853	0.6654	0.3124	0.5697	0.9197	0.5535	0.6270	0.6107
2593		May 13 2015	Wheat90K_ConsAkhunovKSU_15033654_A	3998548038_R11C02	0	calls		A	B	A	B	B	A	B	A	A	H	A	B	A	A	B	H	H	B	B	A	A	B	H	A	A	H	A	B	A	B	B	B	A	A	B	A	A	A	B	H	H	H
2593		May 13 2015	Wheat90K_ConsAkhunovKSU_15033654_A	3998548038_R11C02	0	Score_Call		0.1884	0.5413	0.6735	0.8319	0.6076	0.6153	0.8192	0.8767	0.5643	0.7066	0.7911	0.9465	0.1526	0.7689	0.9001	0.5827	0.7590	0.5084	0.9468	0.2064	0.3007	0.6073	0.3907	0.3952	0.9370	0.4461	0.3019	0.8786	0.3655	0.4261	0.6042	0.8690	0.5174	0.7836	0.6853	0.6654	0.3124	0.5697	0.9197	0.5535	0.6270	0.6107
2594		May 13 2015	Wheat90K_ConsAkhunovKSU_15033654_A	3998548038_R02C02	0	calls		A	B	A	B	B	H	B	A	A	B	A	B	A	B	B	B	B	H	B	A	A	B	B	A	A	B	A	B	A	B	H	B	A	A	B	H	B	B	B	B	H	A
2594		May 13 2015	Wheat90K_ConsAkhunovKSU_15033654_A	3998548038_R02C02	0	Score_Call		0.1884	0.5413	0.6735	0.8319	0.6076	0.6153	0.8192	0.8767	0.5643	0.7066	0.7911	0.9465	0.1526	0.7689	0.9001	0.5827	0.7590	0.5084	0.9468	0.2064	0.3007	0.6073	0.3907	0.3952	0.9370	0.4461	0.3019	0.8786	0.3655	0.4261	0.6042	0.8690	0.5174	0.7836	0.6853	0.6654	0.3124	0.5697	0.9197	0.5535	0.6270	0.6107
2595		May 13 2015	Wheat90K_ConsAkhunovKSU_15033654_A	3998548038_R04C02	0	calls		A	H	A	B	H	A	B	A	A	H	H	B	A	A	B	H	B	H	B	A	A	B	B	A	A	B	A	B	B	H	B	B	H	A	B	A	A	B	B	B	A	H
2595		May 13 2015	Wheat90K_ConsAkhunovKSU_15033654_A	3998548038_R04C02	0	Score_Call		0.1884	0.5413	0.6735	0.8319	0.6076	0.6153	0.8192	0.8767	0.5643	0.7066	0.7911	0.9465	0.1526	0.7689	0.9001	0.5827	0.7590	0.5084	0.9468	0.2064	0.3007	0.6073	0.3907	0.3952	0.9370	0.4461	0.3019	0.8786	0.3655	0.4261	0.6042	0.8690	0.5174	0.7836	0.6853	0.6654	0.3124	0.5697	0.9197	0.5535	0.6270	0.6107
2596		May 13 2015	Wheat90K_ConsAkhunovKSU_15033654_A	3998548038_R06C02	0	calls		A	B	A	B	B	A	B	A	A	B	A	B	A	B	B	H	B	H	B	A	A	B	B	A	A	B	A	B	B	H	B	B	A	A	B	H	H	B	B	B	H	A
2596		May 13 2015	Wheat90K_ConsAkhunovKSU_15033654_A	3998548038_R06C02	0	Score_Call		0.1884	0.5413	0.6735	0.8319	0.6076	0.6153	0.8192	0.8767	0.5643	0.7066	0.7911	0.9465	0.1526	0.7689	0.9001	0.5827	0.7590	0.5084	0.9468	0.2064	0.3007	0.6073	0.3907	0.3952	0.9370	0.4461	0.3019	0.8786	0.3655	0.4261	0.6042	0.8690	0.5174	0.7836	0.6853	0.6654	0.3124	0.5697	0.9197	0.5535	0.6270	0.6107
2597		May 13 2015	Wheat90K_ConsAkhunovKSU_15033654_A	3998548038_R08C02	0	calls		A	H	A	B	B	A	B	A	H	B	H	B	A	B	B	B	B	B	B	A	A	B	H	A	A	H	A	B	B	H	B	B	H	A	B	H	A	B	B	B	H	A
2597		May 13 2015	Wheat90K_ConsAkhunovKSU_15033654_A	3998548038_R08C02	0	Score_Call		0.1884	0.5413	0.6735	0.8319	0.6076	0.6153	0.8192	0.8767	0.5643	0.7066	0.7911	0.9465	0.1526	0.7689	0.9001	0.5827	0.7590	0.5084	0.9468	0.2064	0.3007	0.6073	0.3907	0.3952	0.9370	0.4461	0.3019	0.8786	0.3655	0.4261	0.6042	0.8690	0.5174	0.7836	0.6853	0.6654	0.3124	0.5697	0.9197	0.5535	0.6270	0.6107
2598		May 13 2015	Wheat90K_ConsAkhunovKSU_15033654_A	3998548038_R10C02	0	calls		A	B	A	B	B	A	B	A	A	H	A	A	A	A	B	H	B	B	B	A	A	B	H	H	A	H	A	B	B	H	B	B	A	A	B	H	B	A	B	H	H	H
2598		May 13 2015	Wheat90K_ConsAkhunovKSU_15033654_A	3998548038_R10C02	0	Score_Call		0.1884	0.5413	0.6735	0.8319	0.6076	0.6153	0.8192	0.8767	0.5643	0.7066	0.7911	0.9465	0.1526	0.7689	0.9001	0.5827	0.7590	0.5084	0.9468	0.2064	0.3007	0.6073	0.3907	0.3952	0.9370	0.4461	0.3019	0.8786	0.3655	0.4261	0.6042	0.8690	0.5174	0.7836	0.6853	0.6654	0.3124	0.5697	0.9197	0.5535	0.6270	0.6107
2599		May 13 2015	Wheat90K_ConsAkhunovKSU_15033654_A	3998548038_R12C02	0	calls		A	B	A	B	B	A	B	A	A	B	A	A	A	B	B	B	H	H	A	A	A	B	B	H	A	H	A	B	A	B	B	B	H	A	B	A	B	B	B	H	H	H
2599		May 13 2015	Wheat90K_ConsAkhunovKSU_15033654_A	3998548038_R12C02	0	Score_Call		0.1884	0.5413	0.6735	0.8319	0.6076	0.6153	0.8192	0.8767	0.5643	0.7066	0.7911	0.9465	0.1526	0.7689	0.9001	0.5827	0.7590	0.5084	0.9468	0.2064	0.3007	0.6073	0.3907	0.3921	0.9370	0.4461	0.3019	0.8786	0.3655	0.4261	0.6042	0.8690	0.5174	0.7836	0.6853	0.6654	0.3124	0.5697	0.9197	0.5535	0.6270	0.6107
2600		May 13 2015	Wheat90K_ConsAkhunovKSU_15033654_A	3998548039_R01C01	0	calls		A	H	A	B	B	A	B	A	A	H	A	B	A	B	B	B	B	H	A	A	A	B	H	A	A	B	A	B	B	H	B	B	H	A	B	A	A	A	B	B	H	A
2600		May 13 2015	Wheat90K_ConsAkhunovKSU_15033654_A	3998548039_R01C01	0	Score_Call		0.1884	0.5413	0.6735	0.8319	0.6076	0.6153	0.8192	0.8767	0.5643	0.7066	0.7911	0.9465	0.1526	0.7689	0.9001	0.5827	0.7590	0.5084	0.9468	0.2064	0.3007	0.6073	0.3907	0.3952	0.9370	0.4461	0.3019	0.8786	0.3655	0.4261	0.6042	0.8690	0.5174	0.7836	0.6853	0.6654	0.3124	0.5697	0.9197	0.5535	0.6270	0.6107
2601		May 13 2015	Wheat90K_ConsAkhunovKSU_15033654_A	3998548039_R03C01	0	calls		A	H	A	B	H	A	B	A	H	B	A	A	A	A	B	B	B	B	A	A	A	B	B	H	A	H	A	B	B	H	H	B	A	A	B	A	B	B	B	H	A	A
2601		May 13 2015	Wheat90K_ConsAkhunovKSU_15033654_A	3998548039_R03C01	0	Score_Call		0.1884	0.3249	0.6735	0.8319	0.6076	0.6153	0.8192	0.8767	0.5643	0.7066	0.7911	0.9465	0.1526	0.7689	0.9001	0.5827	0.7590	0.5084	0.9468	0.2064	0.3007	0.6073	0.3907	0.3100	0.9370	0.4461	0.3019	0.8786	0.3655	0.4261	0.6042	0.8690	0.5174	0.7836	0.6853	0.6654	0.3124	0.5697	0.9197	0.5535	0.6270	0.6107
2602		May 13 2015	Wheat90K_ConsAkhunovKSU_15033654_A	3998548039_R05C01	0	calls		A	B	A	B	B	A	B	A	H	H	A	A	A	A	B	B	B	H	A	A	A	B	B	H	A	H	A	B	A	B	H	B	A	A	B	H	A	B	B	H	H	A
2602		May 13 2015	Wheat90K_ConsAkhunovKSU_15033654_A	3998548039_R05C01	0	Score_Call		0.1884	0.5413	0.6735	0.8319	0.6076	0.6153	0.8192	0.8767	0.5643	0.7066	0.7911	0.9465	0.1526	0.7689	0.9001	0.5827	0.7590	0.5084	0.9468	0.2064	0.3007	0.6073	0.3907	0.3952	0.9370	0.4461	0.3019	0.8786	0.3655	0.4261	0.6042	0.8690	0.5174	0.7836	0.6853	0.6654	0.3124	0.5697	0.9197	0.5535	0.6270	0.6107
2603		May 13 2015	Wheat90K_ConsAkhunovKSU_15033654_A	3998548039_R07C01	0	calls		A	H	A	B	B	A	B	A	A	H	A	B	A	A	B	H	B	B	A	A	A	B	H	A	A	H	A	B	A	B	B	B	A	A	B	A	B	A	B	B	H	H
2603		May 13 2015	Wheat90K_ConsAkhunovKSU_15033654_A	3998548039_R07C01	0	Score_Call		0.1884	0.2476	0.6735	0.8319	0.6076	0.6153	0.8192	0.8767	0.5643	0.7066	0.7911	0.9465	0.1526	0.7689	0.9001	0.5827	0.7590	0.5084	0.9468	0.2064	0.3007	0.6073	0.3907	0.3952	0.9370	0.4461	0.3019	0.8786	0.3655	0.4261	0.6042	0.8690	0.5174	0.7836	0.6853	0.6654	0.3124	0.5697	0.9197	0.5535	0.6270	0.6107
2604		May 13 2015	Wheat90K_ConsAkhunovKSU_15033654_A	3998548039_R09C01	0	calls		A	B	A	B	B	A	B	A	A	H	A	A	A	B	B	H	H	B	A	A	A	B	B	H	A	H	A	B	A	B	H	B	A	A	B	A	B	B	B	H	H	H
2604		May 13 2015	Wheat90K_ConsAkhunovKSU_15033654_A	3998548039_R09C01	0	Score_Call		0.1884	0.5413	0.6735	0.8319	0.6076	0.6153	0.8192	0.8767	0.5643	0.7066	0.7911	0.9465	0.1526	0.7689	0.9001	0.5827	0.3511	0.5084	0.9468	0.2064	0.3007	0.6073	0.3907	0.3952	0.9370	0.3623	0.3019	0.8786	0.3655	0.4261	0.6042	0.8690	0.5174	0.7836	0.6853	0.6654	0.3124	0.5697	0.9197	0.5535	0.6270	0.6107
2605		May 13 2015	Wheat90K_ConsAkhunovKSU_15033654_A	3998548039_R11C01	0	calls		A	B	A	B	H	A	B	A	A	B	A	B	A	B	B	H	B	B	B	A	A	B	B	H	A	H	A	B	B	H	B	B	H	A	B	A	B	B	B	B	A	H
2605		May 13 2015	Wheat90K_ConsAkhunovKSU_15033654_A	3998548039_R11C01	0	Score_Call		0.1884	0.5413	0.6735	0.8319	0.6076	0.6153	0.8192	0.8767	0.5643	0.7066	0.7911	0.9465	0.1526	0.7689	0.9001	0.5827	0.7590	0.5084	0.9468	0.2064	0.3007	0.6073	0.3907	0.3952	0.9370	0.4461	0.3019	0.8786	0.3655	0.4261	0.6042	0.8690	0.5174	0.7836	0.6853	0.6654	0.3124	0.5697	0.9197	0.5535	0.6270	0.6107
2606		May 13 2015	Wheat90K_ConsAkhunovKSU_15033654_A	3998548039_R02C01	0	calls		A	B	A	B	H	A	B	A	A	H	A	B	A	A	B	H	H	B	A	A	A	B	B	A	A	H	A	B	A	B	H	B	H	A	B	H	B	B	B	B	A	H
2606		May 13 2015	Wheat90K_ConsAkhunovKSU_15033654_A	3998548039_R02C01	0	Score_Call		0.1884	0.5413	0.6735	0.8319	0.6076	0.6153	0.8192	0.8767	0.5643	0.7066	0.7911	0.9465	0.1526	0.7689	0.9001	0.5827	0.7590	0.5084	0.9468	0.2064	0.3007	0.6073	0.3907	0.3952	0.9370	0.4461	0.3019	0.8786	0.3655	0.4261	0.6042	0.8690	0.5174	0.7836	0.6853	0.6654	0.3124	0.5697	0.9197	0.5535	0.6270	0.6107
2607		May 13 2015	Wheat90K_ConsAkhunovKSU_15033654_A	3998548039_R04C01	0	calls		A	B	A	B	B	A	B	A	A	B	A	A	A	B	B	H	B	B	A	A	A	B	B	H	A	B	A	B	B	H	H	B	H	A	B	H	B	B	B	H	H	A
2607		May 13 2015	Wheat90K_ConsAkhunovKSU_15033654_A	3998548039_R04C01	0	Score_Call		0.1884	0.5413	0.6735	0.8319	0.6076	0.6153	0.8192	0.8767	0.5643	0.7066	0.7911	0.9465	0.1526	0.7689	0.9001	0.5827	0.7590	0.5084	0.9468	0.2064	0.3007	0.6073	0.3907	0.3952	0.9370	0.4461	0.3019	0.8786	0.3655	0.4261	0.6042	0.8690	0.5174	0.7836	0.6853	0.6654	0.3124	0.5697	0.9197	0.5535	0.6270	0.6107
2608		May 13 2015	Wheat90K_ConsAkhunovKSU_15033654_A	3998548039_R06C01	0	calls		A	B	A	B	B	A	B	A	A	B	A	H	A	B	B	B	B	H	B	A	A	B	B	A	A	H	A	B	A	B	U	B	A	A	B	H	B	B	B	H	H	H
2608		May 13 2015	Wheat90K_ConsAkhunovKSU_15033654_A	3998548039_R06C01	0	Score_Call		0.1884	0.5413	0.6735	0.8319	0.6076	0.6153	0.8192	0.8767	0.5643	0.7066	0.7911	0.9465	0.1526	0.7689	0.9001	0.5827	0.7590	0.5084	0.9468	0.2064	0.3007	0.6073	0.3907	0.3952	0.9370	0.4461	0.3019	0.8786	0.3655	0.4261	0.1180	0.8690	0.5174	0.7836	0.6853	0.6654	0.3124	0.5697	0.9197	0.5535	0.6270	0.6107
2609		May 13 2015	Wheat90K_ConsAkhunovKSU_15033654_A	3998548039_R08C01	0	calls		A	B	A	B	B	A	B	A	H	H	A	A	A	A	B	B	H	B	A	A	A	B	B	A	A	H	A	B	B	H	H	B	H	A	B	H	B	B	B	H	H	H
2609		May 13 2015	Wheat90K_ConsAkhunovKSU_15033654_A	3998548039_R08C01	0	Score_Call		0.1884	0.5413	0.6735	0.8319	0.6076	0.6153	0.8192	0.8767	0.5643	0.7066	0.7911	0.9465	0.1526	0.7689	0.9001	0.5827	0.7590	0.5084	0.9468	0.2064	0.3007	0.6073	0.3907	0.3952	0.9370	0.4461	0.3019	0.8786	0.3655	0.4261	0.6042	0.8690	0.5174	0.7836	0.6853	0.6654	0.3124	0.5697	0.9197	0.5535	0.6270	0.6107
2611		May 13 2015	Wheat90K_ConsAkhunovKSU_15033654_A	3998548039_R12C01	0	calls		A	B	A	B	H	A	B	A	A	H	H	A	A	A	B	B	H	B	B	A	A	B	B	H	A	B	A	B	B	H	H	B	H	A	B	H	B	B	B	B	A	H
2611		May 13 2015	Wheat90K_ConsAkhunovKSU_15033654_A	3998548039_R12C01	0	Score_Call		0.1884	0.5413	0.6735	0.8319	0.6076	0.6153	0.8192	0.8767	0.5643	0.7066	0.7911	0.9465	0.1506	0.7689	0.9001	0.5827	0.7590	0.5084	0.9468	0.2064	0.3007	0.6073	0.3907	0.1875	0.9370	0.4461	0.3019	0.8786	0.3655	0.4261	0.6042	0.8690	0.5174	0.7836	0.6853	0.6654	0.3124	0.5697	0.9197	0.5535	0.6270	0.6107
2612		May 13 2015	Wheat90K_ConsAkhunovKSU_15033654_A	3998548039_R01C02	0	calls		A	H	A	B	B	A	B	A	A	B	A	A	A	B	B	B	B	B	A	A	A	B	U	H	A	B	A	B	A	B	H	B	H	A	B	A	A	A	B	B	H	H
2612		May 13 2015	Wheat90K_ConsAkhunovKSU_15033654_A	3998548039_R01C02	0	Score_Call		0.1884	0.5413	0.6735	0.8319	0.6076	0.6153	0.8192	0.8767	0.5643	0.7066	0.7911	0.9465	0.1526	0.7689	0.9001	0.5827	0.7590	0.5084	0.9468	0.2064	0.3007	0.6073	0.0559	0.3952	0.9370	0.4461	0.2989	0.8786	0.3655	0.4261	0.6042	0.8690	0.5174	0.7836	0.6853	0.6654	0.3124	0.5697	0.9197	0.5535	0.6270	0.6107
2613		May 13 2015	Wheat90K_ConsAkhunovKSU_15033654_A	3998548039_R03C02	0	calls		A	B	A	B	B	A	B	A	A	H	A	A	A	B	B	H	H	B	A	A	A	B	H	A	A	H	A	B	A	B	H	B	A	A	B	A	B	A	B	H	H	H
2613		May 13 2015	Wheat90K_ConsAkhunovKSU_15033654_A	3998548039_R03C02	0	Score_Call		0.1884	0.5413	0.6735	0.8319	0.6076	0.6153	0.8192	0.8767	0.5643	0.7066	0.7911	0.9465	0.1526	0.7689	0.9001	0.5827	0.7590	0.5084	0.9468	0.2064	0.3007	0.6073	0.3907	0.3952	0.9370	0.4461	0.3019	0.8786	0.3655	0.4261	0.6042	0.8690	0.5174	0.7836	0.6853	0.6654	0.3124	0.5697	0.9197	0.5535	0.6270	0.6107
2614		May 13 2015	Wheat90K_ConsAkhunovKSU_15033654_A	3998548039_R05C02	0	calls		A	B	A	B	H	A	B	A	A	H	H	A	A	B	B	B	H	B	A	A	A	B	B	H	A	H	A	B	B	H	H	B	A	A	B	A	A	B	B	B	A	H
2614		May 13 2015	Wheat90K_ConsAkhunovKSU_15033654_A	3998548039_R05C02	0	Score_Call		0.1884	0.5413	0.6735	0.8319	0.6076	0.6153	0.8192	0.8767	0.5643	0.7066	0.7911	0.9465	0.1526	0.7689	0.9001	0.5827	0.7590	0.5084	0.9468	0.2064	0.3007	0.6073	0.3907	0.3952	0.9370	0.4461	0.3019	0.8786	0.3655	0.4261	0.6042	0.8690	0.5174	0.7836	0.6853	0.6654	0.3124	0.5697	0.9197	0.5535	0.6270	0.6107
2615		May 13 2015	Wheat90K_ConsAkhunovKSU_15033654_A	3998548039_R07C02	0	calls		A	B	A	B	B	A	B	A	A	H	H	A	A	B	B	B	H	H	B	A	A	B	B	A	A	H	A	B	B	H	H	B	A	A	B	H	A	B	B	H	H	A
2615		May 13 2015	Wheat90K_ConsAkhunovKSU_15033654_A	3998548039_R07C02	0	Score_Call		0.1884	0.5413	0.6735	0.8319	0.6076	0.6153	0.8192	0.8767	0.5643	0.7066	0.7911	0.9465	0.1526	0.7689	0.9001	0.5827	0.7590	0.5084	0.9468	0.2064	0.3007	0.6073	0.3907	0.3952	0.9370	0.4461	0.3019	0.8786	0.3655	0.4261	0.6042	0.8690	0.5174	0.7836	0.6853	0.6654	0.3124	0.5697	0.9197	0.5535	0.6270	0.6107
2616		May 13 2015	Wheat90K_ConsAkhunovKSU_15033654_A	3998548039_R09C02	0	calls		A	B	A	B	B	H	B	A	U	B	A	A	A	A	B	B	B	B	B	A	A	B	B	H	A	H	A	B	A	B	H	B	A	A	B	A	A	B	B	H	H	H
2616		May 13 2015	Wheat90K_ConsAkhunovKSU_15033654_A	3998548039_R09C02	0	Score_Call		0.1884	0.5413	0.6735	0.8319	0.6076	0.6153	0.8192	0.8767	0.0365	0.7066	0.7911	0.9465	0.1526	0.7689	0.9001	0.5827	0.7590	0.5084	0.9468	0.2064	0.3007	0.6073	0.3907	0.3952	0.9370	0.4461	0.3019	0.8786	0.3655	0.4261	0.6042	0.8690	0.5174	0.7836	0.6853	0.6654	0.3124	0.5697	0.9197	0.5535	0.6270	0.6107
2617		May 13 2015	Wheat90K_ConsAkhunovKSU_15033654_A	3998548039_R11C02	0	calls		A	B	A	B	B	A	B	A	H	H	H	A	A	B	B	H	H	H	B	A	A	B	B	A	A	B	A	B	B	H	B	B	H	A	B	H	A	B	B	B	H	A
2617		May 13 2015	Wheat90K_ConsAkhunovKSU_15033654_A	3998548039_R11C02	0	Score_Call		0.1884	0.5413	0.6735	0.8319	0.6076	0.6153	0.8192	0.8767	0.5643	0.7066	0.7911	0.9465	0.1526	0.7689	0.9001	0.5827	0.7590	0.5084	0.9468	0.2064	0.3007	0.6073	0.3907	0.3952	0.9370	0.4461	0.3019	0.8786	0.3655	0.4261	0.6042	0.8690	0.5174	0.7836	0.6853	0.6654	0.3124	0.5697	0.9197	0.5535	0.6270	0.6107
2618		May 13 2015	Wheat90K_ConsAkhunovKSU_15033654_A	3998548039_R02C02	0	calls		A	B	A	B	B	A	B	A	A	B	A	A	A	B	B	B	H	B	B	A	A	B	B	H	A	H	A	B	B	H	H	B	H	A	B	A	A	B	B	H	H	H
2618		May 13 2015	Wheat90K_ConsAkhunovKSU_15033654_A	3998548039_R02C02	0	Score_Call		0.1884	0.5413	0.6735	0.8319	0.6076	0.6153	0.8192	0.8767	0.5643	0.7066	0.7911	0.9465	0.1526	0.7689	0.9001	0.5827	0.7590	0.5084	0.9468	0.2064	0.3007	0.6073	0.3907	0.3952	0.9370	0.4461	0.3019	0.8786	0.3655	0.4261	0.6042	0.8690	0.5174	0.7836	0.6853	0.6654	0.3124	0.5697	0.9197	0.5535	0.6270	0.6107
2619		May 13 2015	Wheat90K_ConsAkhunovKSU_15033654_A	3998548039_R04C02	0	calls		A	B	A	B	B	A	B	A	H	H	A	A	A	A	B	H	B	H	B	A	A	B	H	H	A	B	A	B	B	H	B	B	A	A	B	H	B	A	B	H	H	A
2619		May 13 2015	Wheat90K_ConsAkhunovKSU_15033654_A	3998548039_R04C02	0	Score_Call		0.1884	0.5413	0.6735	0.8319	0.6076	0.6153	0.8192	0.8767	0.5643	0.7066	0.7911	0.9465	0.1526	0.7689	0.9001	0.5827	0.7590	0.5084	0.9468	0.2064	0.3007	0.6073	0.3907	0.3952	0.9370	0.4461	0.3019	0.8786	0.3655	0.4261	0.6042	0.8690	0.5174	0.7836	0.6853	0.6654	0.3124	0.5697	0.9197	0.5535	0.6270	0.6107
2620		May 13 2015	Wheat90K_ConsAkhunovKSU_15033654_A	3998548039_R06C02	0	calls		A	B	A	B	H	A	B	A	H	B	H	B	A	A	B	H	H	B	B	A	A	B	H	A	A	B	A	B	A	B	B	B	A	A	B	A	A	A	B	B	A	H
2620		May 13 2015	Wheat90K_ConsAkhunovKSU_15033654_A	3998548039_R06C02	0	Score_Call		0.1884	0.5413	0.6735	0.8319	0.6076	0.6153	0.8192	0.8767	0.5643	0.7066	0.7911	0.9465	0.1526	0.7689	0.9001	0.5827	0.7590	0.5084	0.9468	0.2064	0.3007	0.6073	0.3907	0.3952	0.9370	0.4461	0.3019	0.8786	0.3655	0.4261	0.6042	0.8690	0.5174	0.7836	0.6853	0.6654	0.3124	0.5697	0.9197	0.5535	0.6270	0.6107
2621		May 13 2015	Wheat90K_ConsAkhunovKSU_15033654_A	3998548039_R08C02	0	calls		A	H	A	B	H	A	B	A	H	H	H	B	A	A	B	H	B	B	A	A	A	B	B	A	A	H	A	B	A	B	B	B	H	A	B	A	A	B	B	B	A	A
2621		May 13 2015	Wheat90K_ConsAkhunovKSU_15033654_A	3998548039_R08C02	0	Score_Call		0.1884	0.3620	0.6735	0.8319	0.6076	0.6153	0.8192	0.8767	0.5643	0.7066	0.7911	0.9465	0.1526	0.7689	0.9001	0.5827	0.7590	0.5084	0.9468	0.2064	0.3007	0.6073	0.3907	0.3952	0.9370	0.4461	0.3019	0.8786	0.3655	0.4261	0.6042	0.8690	0.5174	0.7836	0.6853	0.6654	0.3124	0.5697	0.9197	0.5535	0.6270	0.6107
2622		May 13 2015	Wheat90K_ConsAkhunovKSU_15033654_A	3998548039_R10C02	0	calls		A	H	A	B	H	A	B	A	A	B	A	A	A	A	B	H	H	H	A	A	A	B	H	H	A	H	A	B	A	B	B	B	H	A	B	H	B	A	B	B	A	H
2622		May 13 2015	Wheat90K_ConsAkhunovKSU_15033654_A	3998548039_R10C02	0	Score_Call		0.1884	0.5413	0.6735	0.8319	0.6076	0.6153	0.8192	0.8767	0.5643	0.7066	0.7911	0.9465	0.1526	0.7689	0.9001	0.5827	0.7590	0.3165	0.9468	0.2064	0.3007	0.6073	0.3907	0.3952	0.9370	0.4461	0.3019	0.8786	0.3655	0.4261	0.6042	0.8690	0.5174	0.7836	0.6853	0.6654	0.3124	0.5697	0.9197	0.5535	0.6270	0.6107
2623		May 13 2015	Wheat90K_ConsAkhunovKSU_15033654_A	3998548039_R12C02	0	calls		A	B	A	B	H	A	B	A	A	H	A	A	A	B	B	B	H	H	A	A	A	B	B	H	A	H	A	B	B	H	H	B	A	A	B	A	A	B	B	B	A	H
2623		May 13 2015	Wheat90K_ConsAkhunovKSU_15033654_A	3998548039_R12C02	0	Score_Call		0.1884	0.5413	0.6735	0.8319	0.6076	0.6153	0.8192	0.8767	0.5643	0.7066	0.7911	0.9465	0.1526	0.7689	0.9001	0.5827	0.7590	0.1501	0.9468	0.2064	0.3007	0.6073	0.3907	0.3952	0.9370	0.4461	0.3019	0.8786	0.3655	0.4261	0.6042	0.8690	0.5174	0.7836	0.6853	0.6654	0.3124	0.5697	0.9197	0.5535	0.6270	0.6107
[truncated: 5,000 more columns]
